# Supplementary material for: ImmtorLig_DB: repertoire of virtually screened small molecules against immune receptors to bolster host immunity
Source: Sci Rep. 2019 Feb 28;9:3092. doi: 10.1038/s41598-018-36179-5 (PMC6395627; doi:10.1038/s41598-018-36179-5)
Supplement: Supplementary file 2 — Supplementary Table-1 [file 41598_2018_36179_MOESM2_ESM.xlsx]

## Sheet: Innate Receptors
Supplementary Table-1 List of amino acid residues present in the ligand binding site of the immune receptors and their positions.
	TLR1-TLR2				TLR4-MD2				TLR2-TLR6				Mincle
	Sr No	Residue	Position		Sr No	Residue	Position		Sr No	Residue	Position		Sr No	Residue	Position
	1	Met	270 (A)		1	Arg	264 (A)		1	Ile	261		1	Glu	168
	2	Leu	282 (A)		2	Asp	294 (A)		2	Thr	262		2	Asn	170
	3	Asn	294 (A)		3	Tyr	296 (A)		3	Ser	265		3	Leu	172
	4	Leu	312 (A)		4	Arg	322 (A)		4	Leu	266		4	Glu	176
	5	Leu	317 (A)		5	Lys	341 (A)		5	Val	269		5	Arg	182
	6	Ile	319 (A)		6	Lys	362 (A)		6	Met	270		6	Asn	192
	7	Phe	322 (A)		7	Ser	415 (A)		7	Phe	284		7	Asp	193
	8	Leu	324 (A)		8	Gln	436 (A)		8	Ile	314		8	Val	194
	9	Phe	325 (A)		9	Glu	439 (A)		9	Leu	317		9	Phe	198
	10	Tyr	326 (A)		10	Phe	440 (A)		10	Ile	319
	11	Asp	327 (A)		11	Tyr	296 (B)		11	Phe	322
	12	Leu	328 (A)		12	Lys	341 (B)		12	Phe	325
	13	Leu	334 (A)		13	Lys	362 (B)		13	Tyr	326
	14	Ser	346 (A)		14	Glu	369 (B)		14	Leu	328
	15	Lys	347 (A)		15	Ser	415 (B)		15	Thr	335
	16	Val	348 (A)		16	Gln	436 (B)		16	Val	343
	17	Phe	349 (A)		17	Glu	439 (B)		17	Ser	346
	18	Leu	350 (A)		18	Phe	440 (B)		18	Lys	347
	19	Val	351 (A)		19	Val	24 (C)		19	Val	348
	20	Pro	352 (A)		20	Ile	32 (C)		20	Phe	349
	21	Leu	355 (A)		21	Ile	46 (C)		21	Leu	350
	22	Tyr	376 (A)		22	Val	48 (C)		22	Val	351
	23	Phe	312 (B)		23	Leu	54 (C)		23	Pro	352
	24	Gly	313 (B)		24	Lys	58 (C)		24	Leu	355
	25	Pro	315 (B)		25	Leu	61 (C)
	26	Gln	316 (B)		26	Ile	63 (C)
	27	Tyr	318 (B)		27	Tyr	65 (C)
	28	Phe	323 (B)		28	Leu	74 (C)
	29	Thr	336 (B)		29	Phe	76 (C)
	30	Arg	337 (B)		30	Ile	80 (C)
					31	Val	82 (C)
					32	Leu	87 (C)
					33	Arg	90 (C)
					34	Glu	92 (C)
					35	Tyr	102 (C)
					36	Phe	104 (C)
					37	Ile	117 (C)
					38	Ser	118 (C)
					39	Phe	119 (C)
					40	Ser	120 (C)
					41	Phe	121 (C)
					42	Lys	122 (C)
					43	Ile	124 (C)
					44	Phe	126 (C)
					45	Ser	127 (C)
					46	Tyr	131 (C)
					47	Cys	133 (C)
					48	Phe	151 (C)
					49	Ile	46 (D)
					50	Leu	54 (D)
					51	Lys	58 (D)
					52	Ile	63 (D)
					53	Phe	76 (D)
					54	Leu	78 (D)
					55	Ile	80 (D)
					56	Val	82 (D)
					57	Leu	87 (D)
					58	Arg	90 (D)
					59	Glu	92 (D)
					60	Phe	119 (D)
					61	Ser	120 (D)
					62	Phe	121 (D)
					63	Lys	122 (D)
					64	Ile	124 (D)
					65	Phe	126 (D)
					66	Ser	127 (D)
					67	Tyr	131 (D)

## Sheet: Major Histocompatibility Comple
Supplementary Table-1 List of amino acid residues present in the ligand binding site of the immune receptors and their positions.
	MHC class I				MHC class II
	Sr No	Residue	Position		Sr No	Residue	Position
	1	Tyr	9		1	Gln	9 (A)
	2	Tyr	74		2	Glu	11 (A)
	3	Ile	95		3	Phe	22 (A)
	4	Val	97		4	Phe	24 (A)
	5	Tyr	99		5	Trp	43 (A)
	6	Asp	114		6	Ala	52 (A)
	7	Gln	115		7	Ser	53 (A)
	8	Ser	116		8	Phe	54 (A)
	9	Ala	117		9	Glu	55 (A)
	10	Tyr	123		10	Gly	58 (A)
	11	Ile	124		11	Asn	62 (A)
	12	Trp	147		12	Val	65 (A)
					13	Asp	66 (A)
					14	Ala	68 (A)
					15	Asn	69 (A)
					16	Ile	72 (A)
					17	Arg	76 (A)
					18	Tyr	13 (B)
					19	Asp	57 (B)
					20	Tyr	60 (B)
					21	Trp	61 (B)
					22	Phe	67 (B)
					23	Arg	71 (B)
					24	Tyr	78 (B)
					25	His	81 (B)
					26	Asn	82 (B)
					27	Val	85 (B)
					28	Gly	86 (B)
					29	Phe	89 (B)

## Sheet: Co-Stimulatory Molecules
Supplementary Table-1 List of amino acid residues present in the ligand binding site of the immune receptors and their positions.
	CD 28				CD 40				CD 80				CD 86
	Sr No	Residue	Position		Sr No	Residue	Position		Sr No	Residue	Position		Sr No	Residue	Position
	1	Arg	34		1	Pro	85		1	Pro	74		1	Asp	34
	2	Ser	36		2	Asn	86		2	Glu	77		2	Gln	35
	3	His	38		3	Glu	107		3	Ser	103		3	Glu	36
	4	Gly	40		4	Gly	108		4	Val	104		4	Lys	56
	5	Ser	43		5	Trp	109		5	Lys	105		5	Tyr	57
	6	Glu	46		6	His	110		6	Ala	106		6	Arg	60
	7	Tyr	61		7	Val	120		7	Asp	107		7	Gln	76
	8	Lys	63		8	Leu	121		8	Phe	134		8	Lys	78
	9	Phe	93		9	His	122		9	Pro	135		9	Asp	79
	10	Cys	94		10	Ser	124		10	Tyr	186		10	Lys	80
	11	Lys	95		11	Gln	133		11	Gly	187		11	Gly	81
	12	Glu	97		12	Ile	134		12	His	188		12	Leu	82
	13	Asp	106		13	Thr	136		13	8	199		13	Tyr	83
	14	Asn	107		14	Ser	155
	15	Lys	109		15	Ser	156
	16	Ser	110		16	Ala	157
					17	Phe	158
					18	Glu	159
					19	Lys	160
					20	His	162

## Sheet: Co-Inhibitory Molecules
Supplementary Table-1 List of amino acid residues present in the ligand binding site of the immune receptors and their positions.
	CTLA 4				PD-L1				Tim 3				Decoy Receptor				FAS Ligand				FAS Receptor
	Sr No	Residue	Position		Sr No	Residue	Position		Sr No	Residue	Position		Sr No	Residue	Position		Sr No	Residue	Position		Sr No	Residue	Position
	1	Ala	26		1	Ala	18		1	Pro	50		1	Tyr	78		1	Ser	216		1	Asp	39
	2	Ser	27		2	Glu	45		2	Cys	52		2	Gln	80		2	Lys	217		2	Gly	40
	3	Pro	28		3	Gln	47		3	Phe	61		3	Phe	81		3	Tyr	218		3	Gln	41
	4	Gly	29		4	Asp	49		4	Glu	62		4	Asn	83		4	Pro	219		4	Phe	42
	5	Lys	30		5	Ala	52		5	Arg	69		5	Tyr	84		5	Gln	220		5	Cys	43
	6	Ala	31		6	Tyr	118		6	Arg	73		6	Leu	85		6	Asp	221		6	His	44
	7	Thr	32		7	Gly	119		7	Arg	111		7	Glu	86		7	Leu	222		7	Lys	45
	8	Pro	101						8	Gln	113		8	Arg	89						8	Pro	46
	9	Pro	102										9	Ala	123						9	Cys	47
	10	Pro	103										10	Phe	125						10	Pro	48
																					11	Pro	49
																					12	Val	59
																					13	Asn	60
																					14	Tyr	75
																					15	Asp	77
																					16	Lys	78
																					17	Ala	79
																					18	His	80
																					19	Phe	81
																					20	Arg	86

## Sheet: Cytokines
Supplementary Table-1 List of amino acid residues present in the ligand binding site of the immune receptors and their positions.
	IL-1ß				IL-2				IL-4				IL-6				IL-17				IL-23
	Sr No	Residue	Position		Sr No	Residue	Position		Sr No	Residue	Position		Sr No	Residue	Position		Sr No	Residue	Position		Sr No	Residue	Position
	1	Ser	43		1	Lys	35		1	Ile	5		1	Ser	47		1	Leu	26		1	Glu	93
	2	Ser	45		2	Arg	38		2	Thr	6		2	Asn	48		2	Asn	27		2	Pro	94
	3	Ala	59		3	Met	39		3	Gln	8		3	Leu	57		3	Ile	28		3	Ser	134
	4	Gly	61		4	Thr	41		4	Glu	9		4	Asn	103		4	Asn	30		4	Gln	135
	5	Leu	62		5	Phe	42		5	Lys	12		5	Arg	104		5	Thr	35		5	Pro	136
	6	Lys	63		6	Lys	43		6	Lys	42		6	Glu	106		6	Asn	36		6	Trp	137
	7	Glu	64		7	Phe	44		7	Arg	53		7	Gln	152		7	Arg	39		7	Arg	139
	8	Lys	65		8	Tyr	45		8	Tyr	56		8	Ala	153		8	Arg	55		8	Leu	140
	9	Asn	66		9	Glu	62		9	Gln	78		9	Gln	154		9	Glu	57
	10	Tyr	68		10	Pro	65		10	Arg	81		10	Asn	155		10	Pro	59
	11	Pro	87		11	Leu	72		11	Lys	84		11	Gln	156		11	Glu	60
	12	Tyr	90		12	Ala	73		12	Arg	85		12	Trp	157		12	Arg	61
	13	Pro	91						13	Asp	87		13	Leu	158		13	Tyr	62
									14	Arg	88		14	Gln	159		14	Ser	64
									15	Asn	89		15	Asp	106		15	Val	65
									16	Trp	91						16	Trp	67
									17	Gly	92						17	Leu	99
									18	Gly	95						18	Arg	100
									19	Leu	96						19	Arg	101
									20	Asn	97						20	Glu	102
									21	Ser	98						21	Pro	103
																	22	Pro	104
																	23	Phe	110

## Sheet: Adhesion Molecules
Supplementary Table-1 List of amino acid residues present in the ligand binding site of the immune receptors and their positions.
	ICAM				VCAM1				CEACAM1
	Sr No	Residue	Position		Sr No	Residue	Position		Sr No	Residue	Position
	1	Lys	8		1	Thr	6		1	Val	22
	2	Ile	10		2	Pro	7		2	His	23
	3	Gln	58		3	Arg	10		3	Asn	24
	4	Glu	59		4	Thr	11		4	Leu	25
	5	Asp	60		5	Leu	12		5	Pro	26
	6	Ser	61		6	Gln	14		6	Gln	27
	7	Gln	62		7	Asp	17		7	Gln	28
	8	Phe	79		8	Ser	18		8	Leu	29
	9	Leu	80		9	Val	19		9	Phe	30
	10	Thr	81		10	Ser	20		10	Tyr	32
	11	Val	82		11	Thr	89		11	Val	47
	12	Trp	84		12	Phe	91		12	Tyr	49
	13	Gly	112		13	Pro	92		13	Ile	51
	14	Gly	113		14	Asp	94		14	Gly	52
	15	Ala	114		15	Met	180		15	Gln	54
	16	Pro	115		16	Ser	182		16	Gln	55
	17	Arg	116		17	Val	183		17	Ala	56
	18	Ala	117		18	Pro	184		18	Pro	58
	19	Gla	118		19	Val	186		19	Asn	62
	20	Leu	119		20	Arg	187		20	Glu	66
	21	Ala	135		21	Gln	188		21	Thr	67
	22	Glu	138						22	Ile	68
	23	Gla	168						23	Pro	70
									24	Asn	71
