# Supplementary material for: ImmtorLig_DB: repertoire of virtually screened small molecules against immune receptors to bolster host immunity
Source: Sci Rep. 2019 Feb 28;9:3092. doi: 10.1038/s41598-018-36179-5 (PMC6395627; doi:10.1038/s41598-018-36179-5)
Supplement: Supplementary file 3 — Supplementary Table-2 [file 41598_2018_36179_MOESM3_ESM.xlsx]

## Sheet: TLR1-2
Supplementary Table-2 Details of ADME properties of all screened small molecules for each immune receptor listed.
Molecule	Canonical SMILES	Formula	MW	#Heavy atoms	#Aromatic heavy atoms	Fraction Csp3	#Rotatable bonds	#H-bond acceptors	#H-bond donors	MR	TPSA	iLOGP	XLOGP3	WLOGP	MLOGP	Silicos-IT Log P	Consensus Log P	ESOL Log S	ESOL Solubility (mg/ml)	ESOL Solubility (mol/l)	ESOL Class	Ali Log S	Ali Solubility (mg/ml)	Ali Solubility (mol/l)	Ali Class	Silicos-IT LogSw	Silicos-IT Solubility (mg/ml)	Silicos-IT Solubility (mol/l)	Silicos-IT class	GI absorption	BBB permeant	Pgp substrate	CYP1A2 inhibitor	CYP2C19 inhibitor	CYP2C9 inhibitor	CYP2D6 inhibitor	CYP3A4 inhibitor	log Kp (cm/s)	Lipinski #violations	Ghose #violations	Veber #violations	Egan #violations	Muegge #violations	Bioavailability Score	PAINS #alerts	Brenk #alerts	Leadlikeness #violations	Synthetic Accessibility
63887176	CCNS(=O)(=O)c1ccc2=[NH+]C(=O)[NH+]=c2c1	C9H11N3O3S	241.27	16	6	0.22	3	4	3	63.43	99.56	0.64	-0.59	-4.16	-0.22	1.51	-0.56	-1.04	21.8	0.0904	Very soluble	-1.03	22.5	0.0934	Very soluble	-3.43	0.0894	0.000371	Soluble	Low	No	No	Yes	No	No	No	No	-8.19	0	1	0	0	0	0.55	0	0	1	3.09
39962616	CN(S(=O)(=O)c1ccc2=[NH+]C(=O)[NH+]=c2c1)C	C9H11N3O3S	241.27	16	6	0.22	2	4	2	63.52	90.77	1.29	-0.77	-4.21	-0.22	1.07	-0.57	-1	24.3	0.101	Very soluble	-0.66	53	0.22	Very soluble	-2.7	0.484	0.002	Soluble	Low	No	No	No	No	No	No	No	-8.32	0	1	0	0	0	0.55	0	0	1	3.1
20254485	[NH3+]CCNS(=O)(=O)N1CCCC1	C6H16N3O2S	194.28	12	0	1	4	4	2	51.38	85.43	1.27	-1.21	-1.14	-4.25	-1.32	-1.33	-0.02	186	0.959	Very soluble	-0.09	158	0.814	Very soluble	-0.76	34	0.175	Soluble	High	No	No	No	No	No	No	No	-8.34	0	1	0	0	1	0.55	0	0	1	2.66
57846619	O=C(c1cc2c([nH]1)cccc2)Nc1[n-]ncn1	C11H8N5O	226.21	17	14	0	3	4	2	61.42	83.56	0.37	1.61	0.98	0.88	1.64	1.09	-2.67	0.486	0.00215	Soluble	-2.98	0.239	0.00106	Soluble	-4.27	0.012	5.32e-05	Moderately soluble	High	No	No	Yes	No	No	No	No	-6.54	0	0	0	0	0	0.56	0	0	1	1.85
20050650	O=C(N1CCCC1)C[NH2+]CCc1ccccc1	C14H21N2O	233.33	17	6	0.5	6	1	1	74.01	36.92	2.51	1.77	0.03	-1.97	2.44	0.96	-2.27	1.26	0.00541	Soluble	-2.16	1.6	0.00687	Soluble	-4.07	0.0201	8.61e-05	Moderately soluble	High	No	No	No	No	No	No	No	-6.47	0	0	0	0	0	0.55	0	0	1	1.57
26258239	Fc1ccc2c(c1)cc([nH]2)C(=O)Nc1[n-]ncn1	C11H7FN5O	244.2	18	14	0	3	5	2	61.38	83.56	-0.39	1.72	1.54	1.29	2.05	1.24	-2.82	0.374	0.00153	Soluble	-3.09	0.198	0.000811	Soluble	-4.55	0.00685	2.81e-05	Moderately soluble	High	No	No	Yes	No	No	No	No	-6.57	0	0	0	0	0	0.56	0	0	1	1.96
97376658	O=C(c1ccccn1)Nc1n[nH]c(n1)C1CCC1	C12H13N5O	243.26	18	11	0.33	4	4	2	65.66	83.56	1.03	1.54	1.53	0.64	1.72	1.29	-2.51	0.758	0.00311	Soluble	-2.9	0.303	0.00125	Soluble	-3.89	0.0311	0.000128	Soluble	High	No	Yes	Yes	No	No	No	No	-6.69	0	0	0	0	0	0.55	0	0	1	2.42
37469155	C[NH2+][C@H](c1ncccn1)C1CCCC1	C11H18N3	192.28	14	6	0.64	3	2	1	57.79	42.39	2.46	1.47	0.58	-2.69	2.04	0.77	-2.08	1.61	0.00837	Soluble	-1.97	2.08	0.0108	Very soluble	-3.3	0.0964	0.000501	Soluble	High	Yes	No	No	No	No	No	No	-6.43	0	0	0	0	1	0.55	0	0	1	2.5
59371981	[O-]C1=NC(=NC(=O)C1)Nc1nc2c([nH]1)cccc2	C11H8N5O2	242.21	18	9	0.09	2	5	2	71.56	105.56	0.71	0.69	0.14	0.52	1.9	0.79	-2.01	2.34	0.00967	Soluble	-2.48	0.795	0.00328	Soluble	-3.46	0.0842	0.000348	Soluble	High	No	No	Yes	No	No	No	No	-7.29	0	0	0	0	0	0.55	0	0	1	3.13
94993120	CC(Cc1n[nH]c(n1)NC(=O)c1ccccn1)C	C12H15N5O	245.28	18	11	0.33	5	4	2	67.78	83.56	0.22	2.04	1.46	0.64	1.9	1.25	-2.77	0.418	0.00171	Soluble	-3.42	0.0926	0.000378	Soluble	-4.24	0.014	5.73e-05	Moderately soluble	High	No	No	Yes	No	No	No	No	-6.35	0	0	0	0	0	0.55	0	0	1	2.44
95940279	O=C(c1cnccn1)Nc1[n-]nc(n1)C1CCC1	C11H11N6O	243.24	18	11	0.36	4	6	1	62.43	93.55	-0.29	0.47	0.55	-0.04	1.2	0.38	-1.83	3.58	0.0147	Very soluble	-2	2.41	0.00992	Soluble	-3.52	0.0735	0.000302	Soluble	High	No	Yes	No	No	No	No	No	-7.45	0	0	0	0	0	0.56	0	0	1	2.62
97376633	O=C(Nc1n[nH]c(n1)C1CCC1)C[C@H]1CCC=C1	C13H18N4O	246.31	18	5	0.62	5	3	2	69.42	70.67	1.59	2.04	2.18	2.03	2.07	1.98	-2.53	0.73	0.00297	Soluble	-3.15	0.174	0.000704	Soluble	-2.84	0.354	0.00144	Soluble	High	Yes	Yes	No	No	No	No	No	-6.35	0	0	0	0	0	0.55	0	1	1	3.55
19849865	O=C(Nc1[n-]ncn1)CSc1nncn1C	C7H8N7OS	238.25	16	10	0.29	5	6	1	55.75	123.78	-0.36	-0.43	-0.9	-0.81	-0.41	-0.58	-1.18	15.8	0.0663	Very soluble	-1.7	4.71	0.0198	Very soluble	-1.93	2.8	0.0117	Soluble	High	No	No	No	No	No	No	No	-8.06	0	1	0	0	0	0.56	0	0	1	2.55
64543280	Cc1n[nH]c(n1)NC(=O)c1ccccc1	C10H10N4O	202.21	15	11	0.1	3	3	2	55.56	70.67	0.34	1.55	1.17	0.88	1.55	1.1	-2.41	0.778	0.00385	Soluble	-2.64	0.459	0.00227	Soluble	-3.77	0.0341	0.000169	Soluble	High	No	No	Yes	No	No	No	No	-6.43	0	0	0	0	0	0.55	0	0	1	1.82
16545033	O=C(n1cncn1)Nc1cccc2c1cccc2	C13H10N4O	238.24	18	15	0	3	3	1	68.21	59.81	1.53	2.52	2.32	2.34	1.04	1.95	-3.32	0.113	0.000475	Soluble	-3.42	0.0901	0.000378	Soluble	-4.24	0.0138	5.79e-05	Moderately soluble	High	Yes	No	Yes	Yes	No	No	No	-5.96	0	0	0	0	0	0.55	0	0	1	2.05
35488080	C[NH2+][C@H](c1cccs1)Cc1cccc(c1)OC	C14H18NOS	248.36	17	11	0.29	5	1	1	73.94	54.08	2.94	2.97	1.91	-1.35	4.27	2.15	-3.4	0.0989	0.000398	Soluble	-3.77	0.0423	0.00017	Soluble	-5.21	0.00153	6.18e-06	Moderately soluble	High	Yes	No	No	No	Yes	No	No	-5.71	0	0	0	0	0	0.55	0	0	1	2.72
5483985	O=C(c1[n-]ncn1)Nc1ccccc1	C9H7N4O	187.18	14	11	0	3	4	1	49.57	67.77	0.12	1.15	0.5	0.57	1.1	0.69	-2.11	1.46	0.00779	Soluble	-2.17	1.27	0.0068	Soluble	-3.38	0.0777	0.000415	Soluble	High	No	No	Yes	No	No	No	No	-6.63	0	0	0	0	1	0.56	0	0	1	1.67
496162	Oc1ccccc1Sc1ccccc1O	C12H10O2S	218.27	15	12	0	2	2	2	61.05	65.76	2.05	3.28	3.25	2.95	2.62	2.83	-3.72	0.0416	0.000191	Soluble	-4.34	0.0101	4.62e-05	Moderately soluble	-3.88	0.0286	0.000131	Soluble	High	Yes	No	Yes	Yes	Yes	No	No	-5.3	0	0	0	0	0	0.55	0	0	1	2.08
71726686	CN[C@@H](C(=O)c1cccs1)CC(=O)[O-]	C9H10NO3S	212.25	14	5	0.33	5	4	1	51.57	97.47	1.36	-1.53	-0.34	-0.18	1.85	0.23	-0.13	159	0.748	Very soluble	-0.01	207	0.976	Very soluble	-1.89	2.75	0.0129	Soluble	High	No	No	No	No	No	No	No	-8.68	0	0	0	0	0	0.55	0	0	1	2.57
37469151	C[NH2+][C@H](c1ncccn1)C1CCCCC1	C12H20N3	206.31	15	6	0.67	3	2	1	62.59	42.39	2.66	2.01	0.97	-2.41	2.29	1.1	-2.48	0.678	0.00329	Soluble	-2.53	0.613	0.00297	Soluble	-3.58	0.054	0.000262	Soluble	High	Yes	No	No	No	No	No	No	-6.13	0	0	0	0	0	0.55	0	0	1	2.6
96171758	O=C(C(C(F)(F)F)(O)O)Nc1ccccc1	C9H8F3NO3	235.16	16	6	0.22	4	6	3	48.11	69.56	0.65	0.83	1.94	0.97	0.81	1.04	-1.83	3.44	0.0146	Very soluble	-1.87	3.15	0.0134	Very soluble	-2.19	1.52	0.00646	Soluble	High	Yes	No	No	No	No	No	No	-7.15	0	0	0	0	0	0.55	0	1	1	1.24
67173268	CC([C@@H]1[NH2+]CCN(C1)c1ccccc1C(=O)[O-])C	C14H20N2O2	248.32	18	6	0.5	3	2	1	78.2	59.98	2	0.03	-1.3	-1.88	1.59	0.09	-1.45	8.87	0.0357	Very soluble	-0.84	35.7	0.144	Very soluble	-2.87	0.338	0.00136	Soluble	High	No	No	No	No	No	No	No	-7.79	0	1	0	0	0	0.55	0	0	1	2.29
77365777	[O-]C(=O)C[C@](c1ccc2c(c1)nc([nH]2)C)([NH3+])C	C12H15N3O2	233.27	17	9	0.33	3	3	2	64.12	96.45	0.9	-1.81	-0.64	-3	1.7	-0.57	-0.34	107	0.457	Very soluble	0.3	467	2	Highly soluble	-3.16	0.161	0.00069	Soluble	High	No	No	No	No	No	No	No	-9.01	0	1	0	0	0	0.55	0	0	1	2.22
8652428	Cc1cc(=O)[nH]c(n1)Nc1nc2c([nH]1)cccc2	C12H11N5O	241.25	18	15	0.08	2	3	3	69.02	86.46	0.44	0.93	1.7	1.39	2.28	1.35	-2.41	0.947	0.00392	Soluble	-2.33	1.12	0.00466	Soluble	-5.04	0.00222	9.2e-06	Moderately soluble	High	No	No	Yes	No	No	No	No	-7.11	0	0	0	0	0	0.55	0	0	1	2.16
394190	Cc1cc(C)nc(n1)Nc1nc2c([nH]1)cccc2	C13H13N5	239.28	18	15	0.15	2	3	2	71.16	66.49	1.64	2.55	2.71	1.74	2.63	2.25	-3.41	0.0921	0.000385	Soluble	-3.59	0.061	0.000255	Soluble	-5.52	0.000729	3.05e-06	Moderately soluble	High	Yes	Yes	Yes	No	No	Yes	Yes	-5.95	0	0	0	0	0	0.55	0	0	1	2
64029043	O=C(c1cn2c(n1)C=CC[C@@H]2C)Nc1[n-]ncn1	C11H11N6O	243.24	18	10	0.27	3	5	1	64.2	85.59	0.32	0.77	0.56	0.33	0.06	0.41	-2.05	2.19	0.00899	Soluble	-2.15	1.73	0.00712	Soluble	-2.2	1.55	0.00635	Soluble	High	No	No	No	No	No	No	No	-7.24	0	0	0	0	0	0.56	0	0	1	3.52
5396924	Cc1[nH]n(c(=O)c1)c1nc2c([nH]1)cccc2	C11H10N4O	214.22	16	14	0.09	1	2	2	61.01	66.47	1	1.75	1.35	1.96	2.13	1.64	-2.85	0.301	0.00141	Soluble	-2.76	0.37	0.00173	Soluble	-3.74	0.0388	0.000181	Soluble	High	Yes	No	Yes	No	No	No	No	-6.36	0	0	0	0	0	0.55	0	0	1	2.26
97376632	O=C(Nc1n[nH]c(n1)C1CCC1)C[C@@H]1CCC=C1	C13H18N4O	246.31	18	5	0.62	5	3	2	69.42	70.67	1.65	2.04	2.18	2.03	2.07	1.99	-2.53	0.73	0.00297	Soluble	-3.15	0.174	0.000704	Soluble	-2.84	0.354	0.00144	Soluble	High	Yes	Yes	No	No	No	No	No	-6.35	0	0	0	0	0	0.55	0	1	1	3.55
65372302	n1ncn(c1)Cc1ccccc1n1ncnc1	C11H10N6	226.24	17	16	0.09	3	4	0	60.69	61.42	1.55	0.76	0.91	0.78	0.29	0.86	-2.22	1.36	0.00603	Soluble	-1.63	5.31	0.0235	Very soluble	-3.12	0.17	0.000752	Soluble	High	Yes	No	Yes	Yes	No	No	No	-7.14	0	0	0	0	0	0.55	0	0	1	1.99
5730454	Cc1ccc(c(c1)NC(=O)c1n[nH]cn1)C	C11H12N4O	216.24	16	11	0.18	3	3	2	60.53	70.67	1.26	1.88	1.48	0.76	2.02	1.48	-2.68	0.456	0.00211	Soluble	-2.99	0.223	0.00103	Soluble	-4.16	0.0149	6.89e-05	Moderately soluble	High	Yes	No	Yes	No	No	No	No	-6.28	0	0	0	0	0	0.55	0	0	1	1.89
3182402	Cc1ccc(c(c1)NC(=O)c1n[nH]cn1)C	C11H12N4O	216.24	16	11	0.18	3	3	2	60.53	70.67	1.26	1.88	1.48	0.76	2.02	1.48	-2.68	0.456	0.00211	Soluble	-2.99	0.223	0.00103	Soluble	-4.16	0.0149	6.89e-05	Moderately soluble	High	Yes	No	Yes	No	No	No	No	-6.28	0	0	0	0	0	0.55	0	0	1	1.89
9059532	O=C(c1ccncc1)Nc1n[nH]cn1	C8H7N5O	189.17	14	11	0	3	4	2	48.39	83.56	0.5	0.08	0.26	-0.56	0.6	0.18	-1.45	6.76	0.0358	Very soluble	-1.39	7.72	0.0408	Very soluble	-3.01	0.185	0.000977	Soluble	High	No	No	No	No	No	No	No	-7.4	0	0	0	0	1	0.55	0	0	1	1.72
40973751	C[NH2+][C@H]1CCC[S@@](=O)c2c1cc(Cl)cc2	C11H15ClNOS	244.76	15	6	0.45	1	1	1	65.19	52.89	2.42	1.5	2.02	-1.49	2.06	1.3	-2.53	0.718	0.00293	Soluble	-2.22	1.48	0.00605	Soluble	-4.36	0.0108	4.42e-05	Moderately soluble	High	Yes	No	Yes	No	No	No	No	-6.73	0	0	0	0	0	0.55	0	0	1	3.61
572766	N#Cc1[nH]c(nc1C#N)NC(=O)c1cccs1	C10H5N5OS	243.24	17	10	0	3	4	2	60.11	133.6	0.09	1.35	1.28	-0.86	2.26	0.82	-2.44	0.892	0.00367	Soluble	-3.76	0.0425	0.000175	Soluble	-3.2	0.153	0.00063	Soluble	High	No	No	No	No	No	No	No	-6.83	0	0	0	1	0	0.55	0	0	1	2.22
54965290	CC[C@@H]1[NH2+]CCN(C1)c1ccccc1C(=O)[O-]	C13H18N2O2	234.29	17	6	0.46	3	2	1	73.39	59.98	1.8	-0.4	-1.55	-2.14	1.4	-0.18	-1.1	18.4	0.0787	Very soluble	-0.4	94.2	0.402	Very soluble	-2.84	0.341	0.00146	Soluble	High	No	No	No	No	No	No	No	-8.01	0	1	0	0	0	0.55	0	0	1	2.19
35127576	O=C(c1cc2c([nH]1)cccc2)Nc1nccs1	C12H9N3OS	243.28	17	14	0	3	2	2	68.18	86.02	1.83	2.98	2.69	1.18	3.28	2.39	-3.64	0.0561	0.000231	Soluble	-4.45	0.00863	3.55e-05	Moderately soluble	-4.7	0.00481	1.98e-05	Moderately soluble	High	No	No	Yes	Yes	Yes	Yes	Yes	-5.67	0	0	0	0	0	0.55	0	0	1	2.15
57517779	[O-]C(=O)C[C@H](c1ccccc1Cl)[NH+](C)C	C11H14ClNO2	227.69	15	6	0.36	4	2	1	59.63	44.57	1.93	-0.36	-0.66	-1.44	1.87	0.27	-1.06	20	0.0877	Very soluble	-0.11	175	0.77	Very soluble	-2.96	0.25	0.0011	Soluble	High	No	No	No	No	No	No	No	-7.94	0	1	0	0	0	0.55	0	0	1	2.06
76168196	CN1CC[NH2+][C@H](C1)Cc1nccn1O	C9H17N4O	197.26	14	5	0.67	2	3	2	61.15	57.9	1.88	-0.16	-2.22	-3.84	-0.49	-0.97	-1.09	15.9	0.0804	Very soluble	-0.6	49.4	0.251	Very soluble	-0.9	24.9	0.126	Soluble	Low	No	No	No	No	No	No	No	-7.62	0	1	0	0	1	0.55	0	1	1	3.16
37414326	C[NH2+][C@H](c1cccs1)Cc1cccs1	C11H14NS2	224.37	14	10	0.27	4	0	1	65.32	73.09	2.85	2.71	1.96	-1.47	4.89	2.19	-3.2	0.141	0.000627	Soluble	-3.9	0.0284	0.000126	Soluble	-4.35	0.00998	4.45e-05	Moderately soluble	High	Yes	No	No	No	Yes	No	No	-5.74	0	0	0	0	0	0.55	0	0	1	2.76
35149435	O=C(c1cc2c([nH]1)cccc2)Nc1ncccn1	C13H10N4O	238.24	18	15	0	3	3	2	68.1	70.67	1.71	2.23	2.02	0.99	2.08	1.81	-3.14	0.172	0.000723	Soluble	-3.35	0.107	0.000447	Soluble	-5.06	0.00206	8.65e-06	Moderately soluble	High	Yes	No	Yes	No	No	Yes	No	-6.17	0	0	0	0	0	0.55	0	0	1	1.76
47343388	C[C@@H]1C[C@H]1C(=O)Nc1nnc([nH]1)c1ccccn1	C12H13N5O	243.26	18	11	0.33	4	4	2	66.23	83.56	0.07	0.51	1.27	0.64	1.56	0.81	-1.86	3.38	0.0139	Very soluble	-1.84	3.56	0.0146	Very soluble	-3.77	0.0413	0.00017	Soluble	High	No	Yes	No	No	No	No	No	-7.42	0	0	0	0	0	0.55	0	0	1	3.08
62015176	[O-]C(=O)C[NH+]([C@@H](c1ccccc1Cl)C)C	C11H14ClNO2	227.69	15	6	0.36	4	2	1	59.63	44.57	2.07	0.1	-0.66	-1.44	1.87	0.39	-1.35	10.2	0.045	Very soluble	-0.59	58.4	0.256	Very soluble	-2.96	0.25	0.0011	Soluble	High	No	No	No	No	No	No	No	-7.62	0	1	0	0	0	0.55	0	0	1	1.93
63216010	Nc1nccnc1c1nc2c([nH]1)cccc2F	C11H8FN5	229.21	17	15	0	1	4	2	61.48	80.48	1.49	0.8	2.17	0.78	2.15	1.48	-2.35	1.02	0.00445	Soluble	-2.07	1.94	0.00848	Soluble	-4.61	0.00561	2.45e-05	Moderately soluble	High	No	Yes	Yes	No	No	Yes	Yes	-7.13	0	0	0	0	0	0.55	0	0	1	2.4
47343355	O=C(C1CCC1)Nc1nnc([nH]1)c1ccccn1	C12H13N5O	243.26	18	11	0.33	4	4	2	66.23	83.56	-0.02	0.61	1.41	0.64	1.72	0.87	-1.92	2.92	0.012	Very soluble	-1.94	2.8	0.0115	Very soluble	-3.89	0.0311	0.000128	Soluble	High	No	Yes	No	No	No	No	No	-7.35	0	0	0	0	0	0.55	0	0	1	2.4
82379079	[O-]C(=O)[C@@H](Cc1nc2c([nH]1)cccn2)[NH3+]	C9H10N4O2	206.2	15	9	0.22	3	4	2	52.26	109.34	0.2	-2.54	-2.14	-4.29	0.49	-1.65	0.24	355	1.72	Highly soluble	0.79	1270	6.14	Highly soluble	-2.01	2	0.00971	Soluble	Low	No	No	No	No	No	No	No	-9.36	0	1	0	0	1	0.55	0	0	1	2.39
68572046	Cc1ccnc(c1)Nc1nc2c([nH]1)cccc2	C13H12N4	224.26	17	15	0.08	2	2	2	68.4	53.6	0.94	2.99	3.01	2.16	2.69	2.36	-3.64	0.052	0.000232	Soluble	-3.78	0.0373	0.000166	Soluble	-5.5	0.000706	3.15e-06	Moderately soluble	High	Yes	Yes	Yes	No	No	No	Yes	-5.55	0	0	0	0	0	0.55	0	0	1	1.99
76167662	[O-]C(=O)c1cnn(c1C[C@@H]1COCC[NH2+]1)C	C10H15N3O3	225.24	16	5	0.6	3	4	1	59.35	83.79	1.62	-2.96	-3.09	-4.04	0.27	-1.64	0.6	887	3.94	Highly soluble	1.76	13000	57.7	Highly soluble	-1.25	12.6	0.0557	Soluble	Low	No	No	No	No	No	No	No	-9.78	0	1	0	0	1	0.55	0	0	1	2.89
82309515	[O-]C(=O)[C@@H]([C@H](Cc1cccc2c1cccc2)[NH3+])O	C14H15NO3	245.27	18	10	0.21	4	3	2	68.29	88	1.56	-0.78	-0.9	-2.23	1.6	-0.15	-1.02	23.6	0.0963	Very soluble	-0.59	63.1	0.257	Very soluble	-3.02	0.234	0.000953	Soluble	High	No	No	No	No	No	No	No	-8.35	0	1	0	0	0	0.55	0	0	1	2.28
40071197	O=C(c1ccccn1)Nc1n[nH]cn1	C8H7N5O	189.17	14	11	0	3	4	2	48.39	83.56	0.46	0.42	0.26	-0.56	0.6	0.24	-1.66	4.13	0.0218	Very soluble	-1.74	3.43	0.0181	Very soluble	-3.01	0.185	0.000977	Soluble	High	No	No	No	No	No	No	No	-7.16	0	0	0	0	1	0.55	0	0	1	1.75
9001839	N#Cc1ccsc1NC(=O)c1nn(c(c1)C)C	C11H10N4OS	246.29	17	10	0.18	3	3	1	65.26	98.95	1.7	2.09	1.72	0.32	2.17	1.6	-2.92	0.295	0.0012	Soluble	-3.8	0.0392	0.000159	Soluble	-3.06	0.213	0.000865	Soluble	High	No	No	Yes	No	No	No	No	-6.32	0	0	0	0	0	0.55	0	0	1	2.56
12505881	NC(=O)[C@H]1C(=O)[C@@H](NC1=[NH2+])Cc1c[nH]cn1	C9H12N5O2	222.22	16	5	0.33	3	3	4	59.56	126.46	0	-0.76	-3.63	-1.9	0.07	-1.24	-0.77	37.5	0.169	Very soluble	-1.42	8.48	0.0382	Very soluble	-1.86	3.07	0.0138	Soluble	Low	No	No	Yes	No	No	No	No	-8.2	0	1	0	0	0	0.55	0	2	1	3.1
38038868	O=C(Cn1cnc(n1)N)NCc1cccc(c1)C	C12H15N5O	245.28	18	11	0.25	5	3	2	67.76	85.83	1.23	0.96	0.34	0.78	0.48	0.76	-2.09	2	0.00817	Soluble	-2.35	1.1	0.00447	Soluble	-3.4	0.0979	0.000399	Soluble	High	No	No	No	No	No	No	No	-7.11	0	0	0	0	0	0.55	0	0	1	2.12
32726043	O=C(c1cc2c([nH]1)cccc2)Nc1ccncc1	C14H11N3O	237.26	18	15	0	3	2	2	70.31	57.78	1.62	2.55	2.62	1.27	2.63	2.14	-3.34	0.109	0.000461	Soluble	-3.41	0.0922	0.000388	Soluble	-5.43	0.000871	3.67e-06	Moderately soluble	High	Yes	No	Yes	No	No	Yes	Yes	-5.94	0	0	0	0	0	0.55	0	0	1	1.74
45238646	CNC(=O)c1nc2c([nH]1)cccc2C	C10H11N3O	189.21	14	9	0.2	2	2	2	54.06	57.78	1.81	1.46	1.23	0.8	1.98	1.46	-2.28	1	0.00529	Soluble	-2.28	0.994	0.00525	Soluble	-3.69	0.0388	0.000205	Soluble	High	Yes	No	Yes	No	No	No	No	-6.42	0	0	0	0	1	0.55	0	0	1	1.64
76172180	C[NH2+][C@H](c1nc2c([nH]1)cccc2)C(=O)[O-]	C10H11N3O2	205.21	15	9	0.2	3	3	2	54.56	85.42	-0.07	-1.59	-1.78	-3.58	1.07	-1.19	-0.36	90.3	0.44	Very soluble	0.3	414	2.02	Highly soluble	-2.78	0.342	0.00167	Soluble	High	No	No	No	No	No	No	No	-8.68	0	1	0	0	0	0.55	0	0	1	2.25
48888736	O=C(c1cnn[nH]1)NCc1ccc2c(c1)OCO2	C11H10N4O3	246.22	18	11	0.18	4	5	2	59.93	89.13	1.5	0.59	0.31	0.23	1.34	0.79	-1.93	2.92	0.0118	Very soluble	-2.04	2.27	0.00922	Soluble	-3.54	0.0704	0.000286	Soluble	High	No	Yes	Yes	No	No	No	No	-7.38	0	0	0	0	0	0.55	0	0	1	2.28
75913878	Cc1cc(cc(c1)C)NC(=O)c1n[nH]cn1	C11H12N4O	216.24	16	11	0.18	3	3	2	60.53	70.67	1.26	1.88	1.48	0.76	2.02	1.48	-2.68	0.456	0.00211	Soluble	-2.99	0.223	0.00103	Soluble	-4.16	0.0149	6.89e-05	Moderately soluble	High	Yes	No	Yes	No	No	No	No	-6.28	0	0	0	0	0	0.55	0	0	1	1.85
88235034	C[C@H](c1ccc(c(c1)F)C)NC(=O)c1n[nH]cc1	C13H14FN3O	247.27	18	11	0.23	4	3	2	65.8	57.78	1.6	2.19	2.44	1.87	3.03	2.23	-2.94	0.283	0.00115	Soluble	-3.04	0.227	0.000918	Soluble	-4.86	0.00341	1.38e-05	Moderately soluble	High	Yes	No	No	No	No	No	No	-6.25	0	0	0	0	0	0.55	0	0	1	2.33
73760346	O=C(c1cc2c([nH]1)cccc2F)Nc1c[nH]nc1	C12H9FN4O	244.22	18	14	0	3	3	3	64.62	73.57	1	1.61	2.51	1.16	2.57	1.77	-2.75	0.438	0.00179	Soluble	-2.77	0.418	0.00171	Soluble	-4.92	0.00291	1.19e-05	Moderately soluble	High	Yes	No	Yes	No	No	No	No	-6.65	0	0	0	0	0	0.55	0	0	1	2.11
76167454	On1c(C[C@@H]2COCC[NH2+]2)nc2c1cccc2	C12H16N3O2	234.27	17	9	0.42	2	3	2	68.12	63.89	2.09	1.08	-0.6	-2.65	0.92	0.17	-2.23	1.37	0.00585	Soluble	-2.01	2.27	0.00969	Soluble	-2.59	0.598	0.00255	Soluble	High	No	Yes	No	No	No	No	No	-6.96	0	1	0	0	0	0.55	0	1	1	3.15
43519316	N#C[C@H]([S@@](=O)c1nc2c([nH]1)cc(cc2)N)C	C10H10N4OS	234.28	16	9	0.2	2	3	2	62.27	114.77	0.31	0.55	2.04	-0.25	0.5	0.63	-1.92	2.8	0.0119	Very soluble	-2.53	0.688	0.00294	Soluble	-3.1	0.187	0.000796	Soluble	High	No	No	No	No	No	No	No	-7.34	0	0	0	0	0	0.55	0	1	1	3.06
12946727	Cn1ccc(n1)NC(=O)c1cc2c([nH]1)cccc2	C13H12N4O	240.26	18	14	0.08	3	2	2	69.56	62.71	0.94	1.86	1.96	1.43	1.6	1.56	-2.88	0.317	0.00132	Soluble	-2.8	0.382	0.00159	Soluble	-4.21	0.0149	6.21e-05	Moderately soluble	High	Yes	No	Yes	No	No	No	No	-6.44	0	0	0	0	0	0.55	0	0	1	2.01
5730326	O=C(Nc1[n-]ncn1)COc1cc(C)cc(c1)C	C12H13N4O2	245.26	18	11	0.25	5	5	1	65.61	77	0.26	1.92	0.88	1.04	1.92	1.2	-2.69	0.498	0.00203	Soluble	-3.16	0.169	0.000691	Soluble	-4.31	0.0121	4.94e-05	Moderately soluble	High	No	No	Yes	No	No	No	No	-6.43	0	0	0	0	0	0.56	0	0	1	2.15
96896497	Cc1[nH]nc(c1)c1scc(n1)C[C@@H]1CCC[NH2+]1	C12H17N4S	249.36	17	10	0.5	3	2	2	74.42	86.42	2.27	1.76	0.73	-2.77	3.98	1.19	-2.73	0.462	0.00185	Soluble	-3.19	0.16	0.000642	Soluble	-4.38	0.0105	4.2e-05	Moderately soluble	High	No	Yes	No	No	No	No	No	-6.57	0	0	0	0	0	0.55	0	0	1	3.42
42196065	CC[C@H]([S@@](=O)c1nc2c([nH]1)cc(cc2)N)C	C11H15N3OS	237.32	16	9	0.36	3	2	2	67.33	90.98	1.23	1.49	2.92	0.95	1.33	1.59	-2.47	0.807	0.0034	Soluble	-3.01	0.233	0.000982	Soluble	-3.81	0.0372	0.000157	Soluble	High	No	No	No	No	No	No	No	-6.69	0	0	0	0	0	0.55	0	1	1	3.08
1144319	Nc1nn(c(n1)N)c1cc(C)nc2n1ncn2	C8H9N9	231.22	17	14	0.12	1	5	2	59.47	125.83	0.49	-0.12	-0.81	-0.17	-2.04	-0.53	-1.74	4.19	0.0181	Very soluble	-2.07	1.97	0.00853	Soluble	-1.18	15.5	0.0668	Soluble	High	No	No	No	No	No	No	No	-7.8	0	1	0	0	0	0.55	0	0	1	2.63
5605231	O=C(c1ncn[n-]1)Nc1nccs1	C6H4N5OS	194.19	13	10	0	3	5	1	45.24	108.9	-0.52	0.52	-0.05	-0.8	1.4	0.11	-1.74	3.51	0.0181	Very soluble	-2.38	0.814	0.00419	Soluble	-2.28	1.02	0.00524	Soluble	High	No	No	No	No	No	No	No	-7.12	0	1	0	0	1	0.56	0	0	1	2.31
83376817	O=c1[nH]c(NCc2cccs2)nc2c1nc[nH]2	C10H9N5OS	247.28	17	14	0.1	3	3	3	66.18	114.7	0.79	0.54	0.98	0.18	2.84	1.07	-2.12	1.86	0.0075	Soluble	-2.52	0.746	0.00302	Soluble	-4.32	0.0118	4.76e-05	Moderately soluble	High	No	No	No	No	No	No	No	-7.42	0	0	0	0	0	0.55	0	0	1	2.29
47343387	C[C@H]1C[C@@H]1C(=O)Nc1nnc([nH]1)c1ccccn1	C12H13N5O	243.26	18	11	0.33	4	4	2	66.23	83.56	0.01	0.51	1.27	0.64	1.56	0.8	-1.86	3.38	0.0139	Very soluble	-1.84	3.56	0.0146	Very soluble	-3.77	0.0413	0.00017	Soluble	High	No	Yes	No	No	No	No	No	-7.42	0	0	0	0	0	0.55	0	0	1	3.08
988330	Cc1ccc(nc1)Nc1nc2c([nH]1)cccc2	C13H12N4	224.26	17	15	0.08	2	2	2	68.4	53.6	1.72	2.99	3.01	2.16	2.69	2.51	-3.64	0.052	0.000232	Soluble	-3.78	0.0373	0.000166	Soluble	-5.5	0.000706	3.15e-06	Moderately soluble	High	Yes	Yes	Yes	Yes	No	Yes	Yes	-5.55	0	0	0	0	0	0.55	0	0	1	2.02
57496477	[O-]C(=O)C[C@H](c1ccccc1F)[NH+](C)C	C11H14FNO2	211.23	15	6	0.36	4	3	1	54.58	44.57	2.06	-0.89	-0.75	-1.58	1.65	0.1	-0.62	50.6	0.239	Very soluble	0.44	577	2.73	Highly soluble	-2.62	0.506	0.00239	Soluble	High	No	No	No	No	No	No	No	-8.22	0	1	0	0	0	0.55	0	0	1	2.15
49234170	Nc1c[nH]c(c1)C(=O)Nc1scc(n1)C1CC1	C11H12N4OS	248.3	17	10	0.27	4	2	3	67.55	112.04	0.91	1.14	1.94	0.26	2.5	1.35	-2.27	1.34	0.00538	Soluble	-3.09	0.203	0.000818	Soluble	-3.27	0.134	0.00054	Soluble	High	No	Yes	Yes	Yes	No	No	No	-7.01	0	0	0	0	0	0.55	0	0	1	2.6
37561107	O=C(Nc1ccn(n1)C)Nc1cccc(c1)N	C11H13N5O	231.25	17	11	0.09	4	2	3	66.61	84.97	1.66	0.45	1.27	1.03	-0.48	0.79	-1.77	3.91	0.0169	Very soluble	-1.8	3.64	0.0158	Very soluble	-3.02	0.223	0.000966	Soluble	High	No	No	No	No	No	No	No	-7.39	0	0	0	0	0	0.55	0	1	1	2.4
75912495	N#Cc1cccc(c1)NC(=O)c1n[nH]cn1	C10H7N5O	213.2	16	11	0	3	4	2	55.31	94.46	0.64	0.87	0.74	-0.42	1.06	0.58	-2.02	2.03	0.00954	Soluble	-2.44	0.778	0.00365	Soluble	-3.47	0.0717	0.000337	Soluble	High	No	No	Yes	No	No	No	No	-6.98	0	0	0	0	0	0.55	0	0	1	1.82
75553601	O=C(c1ccnc2c1cccc2)Nc1n[nH]cn1	C12H9N5O	239.23	18	15	0	3	4	2	65.9	83.56	0.76	1.42	1.41	0.71	1.55	1.17	-2.64	0.552	0.00231	Soluble	-2.78	0.397	0.00166	Soluble	-4.69	0.00488	2.04e-05	Moderately soluble	High	No	No	Yes	No	No	No	No	-6.75	0	0	0	0	0	0.55	0	0	1	1.83
74327150	Fc1cnc2c(c1)[nH]c(n2)c1ccc(c(c1)F)F	C12H6F3N3	249.19	18	15	0	1	5	1	59.2	41.57	1.68	2.71	4.3	3.27	4.22	3.24	-3.64	0.0567	0.000228	Soluble	-3.24	0.145	0.00058	Soluble	-5.9	0.000314	1.26e-06	Moderately soluble	High	Yes	Yes	Yes	Yes	No	No	No	-5.9	0	0	0	0	0	0.55	0	0	1	2.15
2539024	O=[S@@](c1ccc2n(n1)nnn2)c1ccccc1	C10H7N5OS	245.26	17	15	0	2	5	0	59.83	92.25	1.66	0.99	1.55	2.03	-0.37	1.17	-2.51	0.766	0.00312	Soluble	-2.52	0.748	0.00305	Soluble	-3.51	0.076	0.00031	Soluble	High	No	No	Yes	No	No	No	No	-7.09	0	0	0	0	0	0.55	0	0	1	3.22
42196234	Nc1ccc2c(c1)[nH]c(n2)[S@@](=O)C(F)(F)F	C8H6F3N3OS	249.21	16	9	0.12	2	5	2	53.1	90.98	0.54	1.38	3.91	0.51	1.07	1.48	-2.54	0.721	0.00289	Soluble	-2.89	0.318	0.00128	Soluble	-3.46	0.086	0.000345	Soluble	High	No	No	No	No	No	No	No	-6.84	0	0	0	0	0	0.55	0	1	1	2.43
70165748	Clc1cccc(n1)C(=O)Nc1[nH]nc(c1)C	C10H9ClN4O	236.66	16	11	0.1	3	3	2	60.57	70.67	1.93	2.01	1.83	1.03	2.19	1.8	-2.88	0.309	0.00131	Soluble	-3.12	0.179	0.000757	Soluble	-4.39	0.00962	4.06e-05	Moderately soluble	High	Yes	No	Yes	No	No	No	No	-6.32	0	0	0	0	0	0.55	0	1	1	2.1
7910634	O=C(c1cc2c([nH]1)cccc2)NCc1ccco1	C14H12N2O2	240.26	18	14	0.07	4	2	2	68.05	58.03	1.91	2.66	2.54	1.04	2.93	2.21	-3.32	0.116	0.000482	Soluble	-3.53	0.0709	0.000295	Soluble	-5.43	0.000901	3.75e-06	Moderately soluble	High	Yes	No	Yes	Yes	No	Yes	Yes	-5.88	0	0	0	0	0	0.55	0	0	1	2.08
20878000	Nc1nnnn1NCc1ccc2c(c1)OCCO2	C10H12N6O2	248.24	18	11	0.3	3	5	2	62.62	100.11	1.74	0.84	-0.56	1.12	-0.59	0.51	-2.16	1.71	0.00688	Soluble	-2.53	0.741	0.00298	Soluble	-2.32	1.19	0.00481	Soluble	High	No	Yes	Yes	No	No	No	No	-7.22	0	1	0	0	0	0.55	0	0	1	2.65
57515727	COc1ccccc1[C@H]([NH+](C)C)CC(=O)[O-]	C12H17NO3	223.27	16	6	0.42	5	3	1	61.11	53.8	2.26	-1.02	-1.3	-2.29	1.28	-0.21	-0.53	66	0.296	Very soluble	0.38	532	2.38	Highly soluble	-2.47	0.757	0.00339	Soluble	High	No	No	No	No	No	No	No	-8.39	0	1	0	0	0	0.55	0	0	1	2.11
71790011	Clc1cc2[nH]c(nc2cc1F)c1nccnc1	C11H6ClFN4	248.64	17	15	0	1	4	1	62.09	54.46	1.87	1.77	3.23	1.48	3.51	2.37	-3.08	0.205	0.000825	Soluble	-2.53	0.731	0.00294	Soluble	-5.58	0.000648	2.61e-06	Moderately soluble	High	Yes	Yes	Yes	No	No	Yes	Yes	-6.56	0	0	0	0	0	0.55	0	0	1	2.38
83367963	Oc1ccc2c(c1CNc1ncn[nH]1)cccc2	C13H12N4O	240.26	18	15	0.08	3	3	3	69.7	73.83	1.22	2.69	1.93	1.61	2.06	1.9	-3.44	0.0866	0.000361	Soluble	-3.89	0.0307	0.000128	Soluble	-4.94	0.00273	1.14e-05	Moderately soluble	High	Yes	No	Yes	Yes	No	No	No	-5.86	0	0	0	0	0	0.55	1	0	1	1.89
40973979	C[NH2+][C@H]1CCC[S@@](=O)c2c1cccc2Cl	C11H15ClNOS	244.76	15	6	0.45	1	1	1	65.19	52.89	2.34	1.5	2.02	-1.49	2.06	1.28	-2.53	0.718	0.00293	Soluble	-2.22	1.48	0.00605	Soluble	-4.36	0.0108	4.42e-05	Moderately soluble	High	Yes	No	Yes	No	No	No	No	-6.73	0	0	0	0	0	0.55	0	0	1	3.64
50478543	CC(NC(=O)C[S@@](=O)c1ccncc1N)C	C10H15N3O2S	241.31	16	6	0.4	5	3	2	63.28	104.29	1.44	0.09	1.17	-0.62	-0.15	0.38	-1.34	11	0.0457	Very soluble	-1.83	3.53	0.0146	Very soluble	-2.92	0.291	0.00121	Soluble	High	No	No	No	No	No	No	No	-7.71	0	0	0	0	0	0.55	0	0	1	2.85
67514183	Fc1ccc2c(c1)cc([nH]2)c1[nH]nc(n1)C	C11H9FN4	216.21	16	14	0.09	1	3	2	58.6	57.36	1.54	2.31	2.82	1.52	3.45	2.33	-3.22	0.131	0.000606	Soluble	-3.15	0.152	0.000703	Soluble	-4.94	0.00248	1.15e-05	Moderately soluble	High	Yes	Yes	Yes	No	No	No	No	-5.98	0	0	0	0	0	0.55	0	0	1	2.24
71261270	Fc1ccc(c(c1)F)Nc1ncc(c(=O)[nH]1)F	C10H6F3N3O	241.17	17	12	0	2	5	2	54.28	57.78	1.51	1.17	3.19	2.09	3.03	2.2	-2.46	0.831	0.00345	Soluble	-1.98	2.53	0.0105	Very soluble	-4.97	0.00257	1.06e-05	Moderately soluble	High	Yes	No	No	No	No	No	No	-6.94	0	0	0	0	0	0.55	0	0	1	2.1
82943553	[O-]C(=O)C[C@@H]([NH3+])c1cn2c([nH]1)nc(c2)C	C9H12N4O2	208.22	15	8	0.33	3	3	2	52.88	100.86	1.12	-2.48	-1.93	-4.25	-0.05	-1.52	0.23	358	1.72	Highly soluble	0.9	1670	8.02	Highly soluble	-1.16	14.5	0.0695	Soluble	High	No	No	No	No	No	No	No	-9.33	0	1	0	0	1	0.55	0	0	1	2.75
76167455	On1c(C[C@H]2COCC[NH2+]2)nc2c1cccc2	C12H16N3O2	234.27	17	9	0.42	2	3	2	68.12	63.89	2.18	1.08	-0.6	-2.65	0.92	0.18	-2.23	1.37	0.00585	Soluble	-2.01	2.27	0.00969	Soluble	-2.59	0.598	0.00255	Soluble	High	No	Yes	No	No	No	No	No	-6.96	0	1	0	0	0	0.55	0	1	1	3.15
16385281	Fc1ccc(c(c1)F)C(=O)Nc1n[nH]cn1	C9H6F2N4O	224.17	16	11	0	3	5	2	50.51	70.67	0.67	1.36	1.98	1.41	1.93	1.47	-2.4	0.898	0.00401	Soluble	-2.45	0.802	0.00358	Soluble	-3.95	0.0253	0.000113	Soluble	High	Yes	No	No	No	No	No	No	-6.7	0	0	0	0	0	0.55	0	0	1	1.91
77295197	[O-]C(=O)C[C@@](Cc1ccccn1)([NH3+])C	C10H14N2O2	194.23	14	6	0.4	4	3	1	52.26	80.66	1.44	-2.32	-1.24	-3.52	0.9	-0.95	0.36	449	2.31	Highly soluble	1.16	2820	14.5	Highly soluble	-2.29	0.998	0.00514	Soluble	High	No	No	No	No	No	No	No	-9.13	0	1	0	0	2	0.55	0	0	1	2.19
40974902	C[NH2+][C@H]1CCC[S@@](=O)c2c1cc(C)cc2	C12H18NOS	224.34	15	6	0.5	1	1	1	65.15	52.89	2.44	1.24	1.67	-1.76	1.91	1.1	-2.24	1.28	0.00573	Soluble	-1.95	2.53	0.0113	Very soluble	-4.13	0.0167	7.46e-05	Moderately soluble	High	Yes	No	Yes	No	No	No	No	-6.79	0	0	0	0	0	0.55	0	0	1	3.63
40975904	CC(c1ccc2c(c1)[C@@H]([NH3+])CCC[S@]2=O)C	C13H20NOS	238.37	16	6	0.54	1	1	1	69.86	63.92	2.37	1.49	2.54	-1.49	2.02	1.39	-2.47	0.811	0.0034	Soluble	-2.44	0.866	0.00363	Soluble	-3.77	0.0409	0.000172	Soluble	High	Yes	No	Yes	No	No	No	No	-6.7	0	0	0	0	0	0.55	0	0	1	3.8
83334014	[O-]C(=O)[C@@H]([NH3+])Cc1cn(c2c1nc(C)nc2)C	C11H14N4O2	234.25	17	9	0.36	3	4	1	62.13	98.48	1.56	-2.56	-1.82	-4.1	0.41	-1.3	0.13	314	1.34	Highly soluble	1.04	2550	10.9	Highly soluble	-1.96	2.55	0.0109	Soluble	High	No	No	No	No	No	No	No	-9.55	0	1	0	0	1	0.55	0	0	1	2.69
74330435	Nc1cnc2c(c1)[nH]c(n2)c1ccc(c(c1)F)F	C12H8F2N4	246.22	18	15	0	1	4	2	63.65	67.59	1.21	1.93	3.33	2.29	3.08	2.37	-3.13	0.181	0.000736	Soluble	-2.97	0.262	0.00106	Soluble	-5.26	0.00135	5.48e-06	Moderately soluble	High	Yes	Yes	Yes	No	No	No	No	-6.43	0	0	0	0	0	0.55	0	0	1	2.07
97136353	O=C(c1ccnn1C)Nc1n[nH]c(n1)C1CCC1	C11H14N6O	246.27	18	10	0.45	4	4	2	64.92	88.49	1.04	0.92	0.87	0.41	0.71	0.79	-2.09	1.99	0.00806	Soluble	-2.36	1.06	0.00432	Soluble	-2.67	0.533	0.00216	Soluble	High	No	Yes	No	No	No	No	No	-7.15	0	0	0	0	0	0.55	0	0	1	2.59
76170490	C[NH2+][C@@H](C(=O)[O-])Cc1nccn1C=C	C9H13N3O2	195.22	14	5	0.33	5	3	1	51.89	74.56	1.47	-2.18	-2.27	-4.29	0.09	-1.44	0.39	478	2.45	Highly soluble	1.15	2730	14	Highly soluble	-1.13	14.6	0.0748	Soluble	Low	No	No	No	No	No	No	No	-9.04	0	1	0	0	2	0.55	0	0	1	2.75
34139605	O=C(Nc1ccc(cc1F)F)Oc1ccccc1	C13H9F2NO2	249.21	18	12	0	4	4	1	62.27	38.33	2.58	3.32	4.23	3.74	2.95	3.36	-3.71	0.049	0.000197	Soluble	-3.8	0.0394	0.000158	Soluble	-5.22	0.00151	6.04e-06	Moderately soluble	High	Yes	No	Yes	Yes	No	No	No	-5.46	0	0	0	0	0	0.55	0	0	1	2.24
63202524	O=C(Nc1cc(F)ccc1N)Nc1ccccc1	C13H12FN3O	245.25	18	12	0	4	2	3	69.53	67.15	1.93	1.9	3.1	2.76	1.49	2.24	-2.79	0.401	0.00163	Soluble	-2.93	0.286	0.00117	Soluble	-4.89	0.00314	1.28e-05	Moderately soluble	High	Yes	No	No	No	Yes	No	No	-6.45	0	0	0	0	0	0.55	0	1	1	2.17
36878788	[O-]C(=O)C[C@H]([NH2+][C@@H]1CCc2c1cccc2)C	C13H17NO2	219.28	16	6	0.46	4	2	1	62.18	56.74	2.14	-0.08	-0.56	-1.83	2.12	0.36	-1.16	15.1	0.0688	Very soluble	-0.66	48	0.219	Very soluble	-3.27	0.118	0.000537	Soluble	High	No	No	No	No	No	No	No	-7.69	0	1	0	0	0	0.55	0	0	1	2.42
49449849	O=C(c1cc2c([nH]1)cccc2F)Nc1n[nH]cc1	C12H9FN4O	244.22	18	14	0	3	3	3	64.62	73.57	1.19	1.94	2.51	1.56	2.57	1.96	-2.95	0.272	0.00111	Soluble	-3.11	0.19	0.000777	Soluble	-4.92	0.00291	1.19e-05	Moderately soluble	High	Yes	No	Yes	No	No	No	No	-6.41	0	0	0	0	0	0.55	0	0	1	2.13
17354631	Nc1ncc2c(n1)nc([nH]2)[C@@H](c1ccccc1)O	C12H11N5O	241.25	18	15	0.08	2	4	3	66.7	100.71	1.27	0.6	0.7	-0.02	1.28	0.77	-2.2	1.53	0.00633	Soluble	-2.29	1.24	0.00514	Soluble	-3.8	0.0379	0.000157	Soluble	High	No	No	No	No	No	Yes	No	-7.35	0	0	0	0	0	0.55	0	0	1	2.69
48889583	O=C(c1n[nH]nc1)Nc1cccc2c1nccc2	C12H9N5O	239.23	18	15	0	3	4	2	65.9	83.56	0.83	1.58	1.41	0.71	1.55	1.22	-2.74	0.438	0.00183	Soluble	-2.95	0.271	0.00113	Soluble	-4.69	0.00488	2.04e-05	Moderately soluble	High	No	No	Yes	No	No	No	No	-6.64	0	0	0	0	0	0.55	0	0	1	2.19
37357869	CN([C@](c1ccccn1)(C(=O)[O-])C)C	C10H13N2O2	193.22	14	6	0.4	3	4	0	51.04	56.26	1.51	-1.57	-0.5	0.16	0.53	0.03	-0.17	131	0.679	Very soluble	0.9	1520	7.88	Highly soluble	-1.95	2.17	0.0112	Soluble	High	No	No	No	No	No	No	No	-8.59	0	1	0	0	1	0.55	0	0	1	2.21
36394407	N#Cc1ccsc1NC(=O)c1ccc(o1)C	C11H8N2O2S	232.26	16	10	0.09	3	3	1	60.48	94.27	2.15	2.84	2.58	0.34	3.12	2.21	-3.33	0.108	0.000464	Soluble	-4.48	0.00773	3.33e-05	Moderately soluble	-3.88	0.0307	0.000132	Soluble	High	No	No	Yes	Yes	Yes	No	No	-5.7	0	0	0	0	0	0.55	0	0	1	2.78
37564970	CCOC(=O)CNC(=O)c1cc2c([nH]1)cccc2	C13H14N2O3	246.26	18	9	0.23	6	3	2	67	71.19	1.49	2.35	1.46	0.87	2.2	1.67	-2.82	0.372	0.00151	Soluble	-3.48	0.0807	0.000328	Soluble	-4.18	0.0164	6.67e-05	Moderately soluble	High	Yes	No	Yes	No	No	No	No	-6.13	0	0	0	0	0	0.55	0	0	1	1.86
38006998	O=C(c1cc2c([nH]1)cccc2)NCc1c[nH]nc1	C13H12N4O	240.26	18	14	0.08	4	2	3	67.93	73.57	0.95	1.85	1.67	0.76	2.51	1.55	-2.81	0.375	0.00156	Soluble	-3.02	0.232	0.000964	Soluble	-5.05	0.00214	8.91e-06	Moderately soluble	High	No	No	Yes	Yes	No	Yes	No	-6.45	0	0	0	0	0	0.55	0	0	1	1.75
96403146	O=C(C12CC3CC(C2)CC(C1)C3)Nc1ncn[nH]1	C13H18N4O	246.31	18	5	0.77	3	3	2	67.36	70.67	1.27	2.08	1.77	1.71	1.68	1.7	-2.69	0.509	0.00207	Soluble	-3.19	0.158	0.00064	Soluble	-2.94	0.286	0.00116	Soluble	High	Yes	Yes	No	No	No	Yes	No	-6.33	0	0	0	0	0	0.55	0	0	1	4.51
76170241	C[NH2+][C@H](C(=O)[O-])Cc1nc2c(o1)cccn2	C10H11N3O3	221.21	16	9	0.3	4	5	1	55.08	95.66	1.47	-1.76	-1.92	-4.39	0.77	-1.17	-0.25	123	0.556	Very soluble	0.27	408	1.85	Highly soluble	-2.82	0.338	0.00153	Soluble	High	No	No	No	No	No	No	No	-8.9	0	1	0	0	0	0.55	0	0	1	3.1
23143278	O=C(Cc1ccccc1Cl)Nc1[n-]ncn1	C10H8ClN4O	235.65	16	11	0.1	4	4	1	59.16	67.77	0.89	1.72	1.08	1.58	2.06	1.46	-2.63	0.553	0.00235	Soluble	-2.76	0.41	0.00174	Soluble	-4.41	0.00921	3.91e-05	Moderately soluble	High	No	No	Yes	No	No	No	No	-6.52	0	0	0	0	0	0.56	0	0	1	1.95
65467308	c1ccc(cc1)C(c1ncc[nH]1)c1ccccc1	C16H14N2	234.3	18	17	0.06	3	1	1	72.53	28.68	2.09	3.47	3.59	2.74	4.16	3.21	-3.98	0.0246	0.000105	Soluble	-3.75	0.0413	0.000176	Soluble	-6.32	0.000111	4.74e-07	Poorly soluble	High	Yes	Yes	No	Yes	No	Yes	No	-5.27	0	0	0	0	0	0.55	0	0	1	2.31
58688165	Fc1cccc(c1)CNC(=O)c1cnc(cn1)C	C13H12FN3O	245.25	18	12	0.15	4	4	1	64.44	54.88	2.48	1.39	2.12	1.02	2.77	1.96	-2.47	0.839	0.00342	Soluble	-2.15	1.75	0.00714	Soluble	-5.25	0.00139	5.66e-06	Moderately soluble	High	Yes	No	Yes	No	No	No	No	-6.81	0	0	0	0	0	0.55	0	0	1	1.99
86329931	CCc1n[n-]c(n1)[S@@](=O)[C@@H](c1ccccc1)C	C12H14N3OS	248.32	17	11	0.33	4	4	0	66.83	74.95	1.51	2.27	2.41	1.2	2.09	1.9	-3.02	0.235	0.000945	Soluble	-3.48	0.0821	0.000331	Soluble	-4.63	0.00581	2.34e-05	Moderately soluble	High	Yes	No	No	Yes	No	No	No	-6.2	0	0	0	0	0	0.56	0	0	1	3.41
77368241	[O-]C(=O)C[C@](c1ccc2c(c1)nc(o2)C)([NH3+])C	C12H14N2O3	234.25	17	9	0.33	3	4	1	62.04	93.8	1.81	-1.54	-0.38	-3	1.57	-0.31	-0.52	71.4	0.305	Very soluble	0.08	280	1.19	Highly soluble	-3.16	0.161	0.000685	Soluble	High	No	No	No	No	No	No	No	-8.82	0	0	0	0	0	0.55	0	0	1	2.77
97256710	Cc1ccc2c(c1)c(n[nH]2)C(=O)Nc1n[nH]cn1	C11H10N6O	242.24	18	14	0.09	3	4	3	65.21	99.35	0.48	1.48	1.05	0.48	1.58	1.01	-2.65	0.54	0.00223	Soluble	-3.17	0.163	0.000671	Soluble	-4.29	0.0125	5.15e-05	Moderately soluble	High	No	No	Yes	No	No	No	No	-6.73	0	0	0	0	0	0.55	0	0	1	2.09
6942699	Cc1n[nH]c(c1)C(=O)Nc1cccc(c1C)Cl	C12H12ClN3O	249.7	17	11	0.17	3	2	2	67.74	57.78	1.96	2.78	2.74	2.01	3.19	2.54	-3.42	0.0949	0.00038	Soluble	-3.65	0.056	0.000224	Soluble	-5.15	0.00177	7.1e-06	Moderately soluble	High	Yes	No	Yes	No	No	No	No	-5.85	0	0	0	0	0	0.55	0	0	1	1.94
40483424	CC(N(C(=O)C1([NH3+])CCCC1)CC(=O)[O-])C	C11H20N2O3	228.29	16	0	0.82	5	3	1	59.81	88.08	1.3	-2.01	-1.47	-3.47	0.27	-1.08	0.34	500	2.19	Highly soluble	0.68	1110	4.84	Highly soluble	-0.79	36.9	0.161	Soluble	High	No	No	No	No	No	No	No	-9.12	0	1	0	0	1	0.55	0	0	1	1.87
22538237	COc1ccc(cc1NC(=O)c1coc(n1)C)C	C13H14N2O3	246.26	18	11	0.23	4	4	1	67.14	64.36	2.57	2.24	2.36	0.77	2.45	2.08	-2.97	0.266	0.00108	Soluble	-3.23	0.146	0.000593	Soluble	-4.66	0.00534	2.17e-05	Moderately soluble	High	Yes	No	Yes	Yes	No	No	No	-6.21	0	0	0	0	0	0.55	0	0	1	2.49
5670148	O=C(C1CCCCC1)Nc1ncn[nH]1	C9H14N4O	194.23	14	5	0.67	3	3	2	52.62	70.67	0.9	1.58	1.13	0.56	1.2	1.07	-2.11	1.52	0.00784	Soluble	-2.67	0.411	0.00211	Soluble	-2.3	0.967	0.00498	Soluble	High	No	No	No	No	No	No	No	-6.36	0	0	0	0	1	0.55	0	0	1	2.14
73667317	Clc1ccc(cc1)c1ncc(c(n1)[O-])C(=O)N	C11H7ClN3O2	248.65	17	12	0	2	4	1	60.71	91.93	1.44	1.9	2.04	1.14	1.73	1.65	-2.97	0.267	0.00107	Soluble	-3.45	0.0875	0.000352	Soluble	-3.81	0.0389	0.000156	Soluble	High	No	No	Yes	No	No	No	No	-6.47	0	0	0	0	0	0.56	0	0	1	1.95
6736873	COc1ccc(cc1NC(=O)c1[nH]nc(c1)C)C	C13H15N3O2	245.28	18	11	0.23	4	3	2	69.23	67.01	2.19	2.12	2.1	1.18	2.58	2.03	-2.88	0.32	0.0013	Soluble	-3.16	0.17	0.000694	Soluble	-4.66	0.00535	2.18e-05	Moderately soluble	High	Yes	No	Yes	No	No	No	No	-6.29	0	0	0	0	0	0.55	0	0	1	2.08
49531820	COc1ccc(cc1NC(=O)c1[nH]nc(c1)C)C	C13H15N3O2	245.28	18	11	0.23	4	3	2	69.23	67.01	2.19	2.12	2.1	1.18	2.58	2.03	-2.88	0.32	0.0013	Soluble	-3.16	0.17	0.000694	Soluble	-4.66	0.00535	2.18e-05	Moderately soluble	High	Yes	No	Yes	No	No	No	No	-6.29	0	0	0	0	0	0.55	0	0	1	2.08
65321927	O=C(Nc1cccs1)Nc1scc(n1)C	C9H9N3OS2	239.32	15	10	0.11	4	2	2	63.68	110.5	2.01	2.26	2.78	1.04	3.08	2.23	-2.98	0.252	0.00105	Soluble	-4.22	0.0145	6.07e-05	Moderately soluble	-3.53	0.0711	0.000297	Soluble	High	No	No	Yes	Yes	No	No	No	-6.16	0	0	0	0	0	0.55	0	0	1	2.65
45783878	O=C(c1cc2c([nH]1)cccc2)NCc1cocc1	C14H12N2O2	240.26	18	14	0.07	4	2	2	68.05	58.03	1.89	2.62	2.54	1.04	2.93	2.2	-3.29	0.123	0.000511	Soluble	-3.49	0.078	0.000325	Soluble	-5.43	0.000901	3.75e-06	Moderately soluble	High	Yes	No	Yes	Yes	No	Yes	Yes	-5.91	0	0	0	0	0	0.55	0	0	1	2.19
72236704	CC(Cc1[nH]nc(n1)COc1cccc(c1)N)C	C13H18N4O	246.31	18	11	0.38	5	3	2	71.15	76.82	1.74	2.43	2.02	1.4	2.5	2.02	-3.02	0.235	0.000954	Soluble	-3.69	0.0508	0.000206	Soluble	-4.4	0.00981	3.98e-05	Moderately soluble	High	No	Yes	Yes	No	No	No	No	-6.08	0	0	0	0	0	0.55	0	1	1	2.66
32988059	N#Cc1ccsc1NC(=O)c1cccnc1	C11H7N3OS	229.26	16	11	0	3	3	1	61.04	94.02	1.64	1.97	2.08	0.3	2.7	1.74	-2.81	0.352	0.00154	Soluble	-3.57	0.0617	0.000269	Soluble	-3.9	0.0285	0.000124	Soluble	High	No	No	Yes	No	No	No	No	-6.3	0	0	0	0	0	0.55	0	0	1	2.31
35247731	O=C(c1cc2c([nH]1)cccc2)Nc1c[nH]nc1	C12H10N4O	226.23	17	14	0	3	2	3	64.66	73.57	0.91	1.91	1.95	0.75	2.17	1.54	-2.86	0.314	0.00139	Soluble	-3.08	0.189	0.000835	Soluble	-4.65	0.00511	2.26e-05	Moderately soluble	High	Yes	No	Yes	No	No	Yes	No	-6.32	0	0	0	0	0	0.55	0	0	1	1.85
83371182	O=c1[nH]c(NCc2cncnc2)nc2c1nc[nH]2	C10H9N7O	243.22	18	15	0.1	3	5	3	63.89	112.24	0.08	-0.9	-0.29	-1.04	1.11	-0.21	-1.2	15.4	0.0631	Very soluble	-0.97	25.8	0.106	Very soluble	-4.31	0.0119	4.91e-05	Moderately soluble	High	No	No	No	No	No	No	No	-8.42	0	0	0	0	0	0.55	0	0	1	2.36
76167457	[O-]n1ccnc1C[C@H]1COCC[NH2+]1	C8H13N3O2	183.21	13	5	0.62	2	3	1	51.84	66.72	1.55	-0.35	-1.65	-4.16	-0.03	-0.93	-0.91	22.6	0.124	Very soluble	-0.59	47.2	0.258	Very soluble	-0.91	22.5	0.123	Soluble	High	No	No	No	No	No	No	No	-7.67	0	1	0	0	1	0.55	0	1	1	3.02
43191550	CCOC(=O)Nc1nc2c([nH]1)ccc(c2)OC	C11H13N3O3	235.24	17	9	0.27	5	4	2	63.18	76.24	1.22	1.2	1.95	0.93	1.42	1.35	-2.12	1.8	0.00765	Soluble	-2.4	0.942	0.004	Soluble	-3.58	0.062	0.000264	Soluble	High	No	No	Yes	No	No	No	No	-6.88	0	0	0	0	0	0.55	0	0	1	2.24
386455	n1ncn(c1)Nc1nc2c([nH]1)cccc2	C9H8N6	200.2	15	14	0	2	3	2	54.96	71.42	0.42	1.07	1.03	1.03	0.25	0.76	-2.31	0.972	0.00485	Soluble	-2.16	1.38	0.0069	Soluble	-3.12	0.15	0.00075	Soluble	High	No	No	Yes	No	No	No	No	-6.76	0	0	0	0	0	0.55	0	0	1	2.19
49937240	O=c1nc(Nc2ncccn2)[nH]c2c1cccc2	C12H9N5O	239.23	18	16	0	2	4	2	67.5	83.56	1.15	1.17	1.46	1.35	1.72	1.37	-2.59	0.62	0.00259	Soluble	-2.52	0.722	0.00302	Soluble	-5.07	0.00206	8.59e-06	Moderately soluble	High	No	No	Yes	No	No	No	No	-6.93	0	0	0	0	0	0.55	0	0	1	2.08
72376489	C1CC[C@@H]([NH2+]1)c1cccc(n1)Nc1nccs1	C12H15N4S	247.34	17	11	0.33	3	2	2	74.41	82.66	2.11	2.02	0.97	-2.54	2.81	1.08	-2.93	0.293	0.00118	Soluble	-3.38	0.102	0.000414	Soluble	-4.43	0.00927	3.75e-05	Moderately soluble	High	No	Yes	No	No	No	No	No	-6.37	0	0	0	0	0	0.55	0	0	1	2.99
51072547	Clc1cccc(n1)C(=O)Nc1cccnc1	C11H8ClN3O	233.65	16	12	0	3	3	1	61.26	54.88	2.09	1.91	2.19	0.88	2.16	1.85	-2.85	0.331	0.00142	Soluble	-2.69	0.482	0.00206	Soluble	-4.79	0.00376	1.61e-05	Moderately soluble	High	Yes	No	Yes	No	No	No	No	-6.37	0	0	0	0	0	0.55	0	1	1	2.12
26462377	Fc1ccc2c(c1)[nH]c(n2)[C@@H](c1ccccc1)O	C14H11FN2O	242.25	18	15	0.07	2	3	2	66.67	48.91	0.77	2.43	2.88	2.32	3.51	2.38	-3.36	0.106	0.000439	Soluble	-3.1	0.192	0.000794	Soluble	-5.19	0.00157	6.5e-06	Moderately soluble	High	Yes	Yes	No	No	No	Yes	No	-6.05	0	0	0	0	0	0.55	0	0	1	2.6
83367011	Nc1[nH+]cccc1CNc1ccc2c(c1)[nH]nc2	C13H14N5	240.28	18	15	0.08	3	1	4	72.98	80.87	1.43	1.61	1.24	1.06	1.82	1.43	-2.76	0.415	0.00173	Soluble	-2.92	0.289	0.0012	Soluble	-5.16	0.00166	6.92e-06	Moderately soluble	High	No	Yes	Yes	No	No	Yes	Yes	-6.62	0	0	0	0	0	0.55	0	0	1	1.97
137613	O=C(Nc1noc(c1)C)Nc1cccc(c1)C	C12H13N3O2	231.25	17	11	0.17	4	3	2	65.16	67.16	2.44	2.03	2.55	1.86	1.64	2.1	-2.77	0.395	0.00171	Soluble	-3.07	0.198	0.000855	Soluble	-4.59	0.00594	2.57e-05	Moderately soluble	High	Yes	No	Yes	No	No	No	No	-6.27	0	0	0	0	0	0.55	0	0	1	2.7
25269241	CNC(=O)CNC(=O)c1cc2c([nH]1)ccc(c2)F	C12H12FN3O2	249.24	18	9	0.17	5	3	3	63.87	73.99	1.23	1.11	1.2	0.6	1.94	1.22	-2.12	1.87	0.00751	Soluble	-2.26	1.38	0.00554	Soluble	-4.36	0.0109	4.36e-05	Moderately soluble	High	No	No	No	No	No	No	No	-7.03	0	0	0	0	0	0.55	0	0	1	1.85
47516133	O=C(c1cn2c(n1)nccc2)Nc1ccccc1	C13H10N4O	238.24	18	15	0	3	3	1	67.2	59.29	1.27	2.28	1.79	1.25	1	1.52	-3.17	0.16	0.000673	Soluble	-3.16	0.164	0.000688	Soluble	-4.24	0.0138	5.79e-05	Moderately soluble	High	Yes	No	Yes	No	No	Yes	No	-6.13	0	0	0	0	0	0.55	0	0	1	1.95
71779713	CC[C@@H]1CCCC(=C1[O-])C(=O)Nc1ccccc1	C15H18NO2	244.31	18	6	0.4	4	2	1	71.45	52.16	2.74	3.43	3.33	2.15	2.62	2.85	-3.5	0.0776	0.000317	Soluble	-4.21	0.0152	6.22e-05	Moderately soluble	-4.03	0.023	9.4e-05	Moderately soluble	High	Yes	No	Yes	Yes	Yes	No	No	-5.35	0	0	0	0	0	0.56	0	0	1	2.92
19271521	Cc1csc(n1)NC(=O)c1cccc(c1N)C	C12H13N3OS	247.32	17	11	0.17	3	2	2	70.66	96.25	1.86	2.76	2.41	1.33	2.95	2.26	-3.39	0.1	0.000405	Soluble	-4.44	0.00905	3.66e-05	Moderately soluble	-4.23	0.0145	5.85e-05	Moderately soluble	High	No	No	Yes	Yes	No	No	No	-5.85	0	0	0	0	0	0.55	0	1	1	2.34
48723483	Fc1cccc(c1)CCNC(=O)c1n[nH]c(=O)[nH]1	C11H11FN4O2	250.23	18	11	0.18	5	4	3	61.46	90.64	1.48	0.96	0.63	0.83	2.33	1.25	-2.12	1.91	0.00761	Soluble	-2.45	0.886	0.00354	Soluble	-4.38	0.0104	4.15e-05	Moderately soluble	High	No	No	No	No	No	No	No	-7.14	0	0	0	0	0	0.55	0	0	0	2.12
32674211	CCCNC(=O)[C@@]1(C)OC(=O)c2c(C1)cccc2	C14H17NO3	247.29	18	6	0.43	4	3	1	67.65	55.4	2	2.27	1.68	1.86	2.72	2.11	-2.79	0.405	0.00164	Soluble	-3.07	0.21	0.000851	Soluble	-4.43	0.00908	3.67e-05	Moderately soluble	High	Yes	No	No	No	No	No	No	-6.2	0	0	0	0	0	0.55	0	0	1	2.89
35148493	NC(=O)[C@H](NC(=O)c1cc2c([nH]1)cccc2)C	C12H13N3O2	231.25	17	9	0.17	4	2	3	63.82	87.98	1.28	1.41	0.77	0.19	1.27	0.99	-2.29	1.19	0.00513	Soluble	-2.86	0.318	0.00137	Soluble	-3.32	0.111	0.000482	Soluble	High	No	No	No	No	No	No	No	-6.71	0	0	0	0	0	0.55	0	0	1	2.1
5968038	O=C(Nc1[n-]ncn1)COc1ccc(cc1C)C	C12H13N4O2	245.26	18	11	0.25	5	5	1	65.61	77	0.24	1.92	0.88	1.04	1.92	1.2	-2.69	0.498	0.00203	Soluble	-3.16	0.169	0.000691	Soluble	-4.31	0.0121	4.94e-05	Moderately soluble	High	No	No	Yes	No	No	No	No	-6.43	0	0	0	0	0	0.56	0	0	1	2.21
9625356	N#Cc1ccsc1NC(=O)c1ccno1	C9H5N3O2S	219.22	15	10	0	3	4	1	53.31	107.16	1.43	1.82	1.67	-0.28	2.13	1.35	-2.64	0.501	0.00229	Soluble	-3.69	0.0447	0.000204	Soluble	-3.12	0.167	0.00076	Soluble	High	No	No	Yes	No	No	No	No	-6.35	0	0	0	0	0	0.55	0	0	1	2.67
48890025	O=C(c1n[nH]nc1)Nc1cccc2c1cccc2	C13H10N4O	238.24	18	15	0	3	3	2	68.1	70.67	0.81	2.02	2.02	1.53	2.08	1.69	-3.01	0.234	0.000981	Soluble	-3.13	0.176	0.000739	Soluble	-5.06	0.00206	8.65e-06	Moderately soluble	High	Yes	No	Yes	No	No	No	No	-6.32	0	0	0	0	0	0.55	0	0	1	2.02
40974226	CC[NH2+][C@H]1CCC[S@@](=O)c2c1cc(F)cc2	C12H17FNOS	242.33	16	6	0.5	2	2	1	64.95	52.89	2.33	1.34	2.31	-1.36	2.19	1.36	-2.33	1.13	0.00465	Soluble	-2.05	2.15	0.00886	Soluble	-4.42	0.00915	3.78e-05	Moderately soluble	High	Yes	No	Yes	No	No	No	No	-6.83	0	0	0	0	0	0.55	0	0	1	3.69
3459406	O=C(C1CCCC1)Nc1sc2n(n1)cnn2	C9H11N5OS	237.28	16	8	0.56	3	4	1	60.09	100.42	1.66	1.31	1.12	1.33	1.05	1.29	-2.31	1.17	0.00492	Soluble	-3.02	0.227	0.000956	Soluble	-1.77	3.98	0.0168	Soluble	High	No	Yes	Yes	No	No	No	No	-6.82	0	0	0	0	0	0.55	0	0	1	2.96
96880829	COc1ccc(cc1[C@@H]1[NH2+]C[C@H]2[C@@H]1[C@H]2C(=O)[O-])C	C14H17NO3	247.29	18	6	0.5	3	3	1	70.18	65.97	1.91	-1.02	-1.47	-2.15	1.75	-0.19	-0.78	41.1	0.166	Very soluble	0.12	327	1.32	Highly soluble	-2.8	0.39	0.00158	Soluble	High	No	No	No	No	No	No	No	-8.53	0	1	0	0	0	0.55	0	0	1	2.99
82377009	[O-]C(=O)[C@@H]1CC[NH2+][C@H](C1)c1cccn1C	C11H16N2O2	208.26	15	5	0.55	2	2	1	60.09	61.67	1.82	-2.16	-1.92	-3.19	0.63	-0.96	0.11	271	1.3	Highly soluble	1.4	5170	24.8	Highly soluble	-1.53	6.17	0.0296	Soluble	Low	No	No	No	No	No	No	No	-9.1	0	1	0	0	1	0.55	0	0	1	2.75
76137306	[NH3+]C[C@H](C(=O)[O-])Cc1ccc([nH+]c1)N	C9H14N3O2	196.23	14	6	0.33	4	2	3	52.72	107.93	0.63	-2.92	-2.76	-3.98	0	-1.81	0.73	1050	5.37	Highly soluble	1.21	3200	16.3	Highly soluble	-1.54	5.62	0.0286	Soluble	Low	No	No	No	No	No	No	No	-9.57	0	1	0	0	2	0.55	0	0	1	2.3
4385942	Nc1ccc(cc1C)c1nc2c([nH]1)cccc2	C14H13N3	223.27	17	15	0.07	1	1	2	70.9	54.7	1.72	2.92	3.13	2.46	3.31	2.71	-3.65	0.0499	0.000223	Soluble	-3.73	0.0416	0.000186	Soluble	-5.46	0.000767	3.44e-06	Moderately soluble	High	Yes	Yes	Yes	No	No	Yes	Yes	-5.59	0	0	0	0	0	0.55	0	1	1	1.8
7737841	O=C(c1ccncc1)Nc1nn2c(s1)nnc2	C9H6N6OS	246.25	17	14	0	3	5	1	60.67	113.31	0.82	0.36	0.64	0.16	0.66	0.53	-2	2.43	0.00989	Soluble	-2.3	1.22	0.00496	Soluble	-2.76	0.427	0.00173	Soluble	High	No	No	No	No	No	No	No	-7.55	0	0	0	0	0	0.55	0	0	1	2.65
40973521	C[NH2+][C@H]1CCC[S@@](=O)c2c1cccc2	C11H16NOS	210.32	14	6	0.45	1	1	1	60.18	52.89	2.18	0.87	1.36	-2.04	1.44	0.76	-1.94	2.4	0.0114	Very soluble	-1.56	5.73	0.0272	Very soluble	-3.74	0.0384	0.000182	Soluble	High	Yes	No	Yes	No	No	No	No	-6.97	0	0	0	0	0	0.55	0	0	1	3.57
49822809	N#C[C@H](c1ccccn1)NC(=O)OC(C)(C)C	C12H15N3O2	233.27	17	6	0.42	5	4	1	62.31	75.01	2.27	1.38	1.85	0.23	1.25	1.4	-2.09	1.91	0.00819	Soluble	-2.56	0.645	0.00276	Soluble	-3.12	0.178	0.000762	Soluble	High	No	No	No	No	No	No	No	-6.74	0	0	0	0	0	0.55	0	0	1	2.56
89290619	O=C(Nc1cnccc1C)N[C@@H](c1ccco1)C	C13H15N3O2	245.28	18	11	0.23	5	3	2	68.27	67.16	2.58	1.22	2.35	0.64	1.7	1.7	-2.25	1.37	0.0056	Soluble	-2.23	1.45	0.00592	Soluble	-4.64	0.00566	2.31e-05	Moderately soluble	High	Yes	No	No	Yes	No	No	No	-6.93	0	0	0	0	0	0.55	0	0	1	3.04
16545030	O=C(n1cccn1)Nc1cccc2c1cccc2	C14H11N3O	237.26	18	15	0	3	2	1	70.41	46.92	1.87	2.75	2.93	2.62	1.58	2.35	-3.46	0.0819	0.000345	Soluble	-3.39	0.0966	0.000407	Soluble	-4.61	0.00582	2.45e-05	Moderately soluble	High	Yes	No	Yes	Yes	No	No	No	-5.79	0	0	0	0	0	0.55	0	0	1	2.16
18128341	Clc1ccc(cc1)C(=O)Nc1n[nH]cn1	C9H7ClN4O	222.63	15	11	0	3	3	2	55.61	70.67	0.74	1.78	1.52	1.15	1.73	1.38	-2.69	0.458	0.00206	Soluble	-2.88	0.292	0.00131	Soluble	-4	0.0221	9.91e-05	Moderately soluble	High	Yes	No	Yes	No	No	No	No	-6.39	0	0	0	0	0	0.55	0	0	1	1.66
42194216	O=C(C[S@@](=O)c1ccccc1N)NC1CC1	C11H14N2O2S	238.31	16	6	0.36	5	2	2	63.37	91.4	1.15	0.92	1.47	0.5	0.34	0.88	-1.84	3.41	0.0143	Very soluble	-2.43	0.895	0.00376	Soluble	-3.07	0.204	0.000855	Soluble	High	No	No	No	No	No	No	No	-7.1	0	0	0	0	0	0.55	0	1	1	2.67
52885748	[NH3+][C@@H](c1ccccc1)CN1CCN(C1=O)C	C12H18N3O	220.29	16	6	0.42	3	1	1	71.51	51.19	1.74	0.1	-0.75	-2.54	0.6	-0.17	-1.35	9.88	0.0448	Very soluble	-0.73	41	0.186	Very soluble	-2.28	1.16	0.00527	Soluble	High	No	No	No	No	No	No	No	-7.57	0	1	0	0	0	0.55	0	0	1	2.31
74330300	Nc1cnc2c(c1)[nH]c(n2)c1cccc(c1)Cl	C12H9ClN4	244.68	17	15	0	1	2	2	68.74	67.59	1.34	2.36	2.87	2.02	2.9	2.3	-3.43	0.0907	0.000371	Soluble	-3.42	0.0931	0.000381	Soluble	-5.32	0.00117	4.8e-06	Moderately soluble	High	Yes	Yes	Yes	No	No	No	Yes	-6.12	0	0	0	0	0	0.55	0	0	1	1.99
25306508	Cn1ncc(c1)NC(=O)c1cc2c([nH]1)cccc2	C13H12N4O	240.26	18	14	0.08	3	2	2	69.56	62.71	1.59	1.53	1.96	1.02	1.6	1.54	-2.67	0.512	0.00213	Soluble	-2.46	0.841	0.0035	Soluble	-4.21	0.0149	6.21e-05	Moderately soluble	High	Yes	No	Yes	No	No	Yes	No	-6.68	0	0	0	0	0	0.55	0	0	1	1.98
83377469	CC[C@H]1[NH2+]C[C@H](N(C1)c1ccccc1C(=O)N)C	C14H22N3O	248.34	18	6	0.5	3	1	2	81.28	62.94	2.03	1.66	-0.43	-2.28	1.24	0.44	-2.47	0.833	0.00336	Soluble	-2.6	0.63	0.00254	Soluble	-3.21	0.154	0.000619	Soluble	High	No	No	Yes	No	No	No	No	-6.64	0	1	0	0	0	0.55	0	0	1	2.7
384465	O=C(c1cc2c([nH]1)cccc2)Nc1ccccc1	C15H12N2O	236.27	18	15	0	3	1	2	72.51	44.89	2.11	3.62	3.23	2.37	3.18	2.9	-4	0.0234	9.91e-05	Moderately soluble	-4.25	0.0133	5.62e-05	Moderately soluble	-5.81	0.000368	1.56e-06	Moderately soluble	High	Yes	No	Yes	Yes	No	Yes	Yes	-5.17	0	0	0	0	0	0.55	0	0	2	1.71
89765108	O=C(Nc1n[nH]cc1)Nc1cc(F)cc(c1)F	C10H8F2N4O	238.19	17	11	0	4	4	3	57.23	69.81	1.57	1.31	2.79	2.11	1.65	1.89	-2.36	1.05	0.0044	Soluble	-2.38	1	0.0042	Soluble	-4.37	0.0102	4.27e-05	Moderately soluble	High	Yes	No	Yes	No	No	No	No	-6.82	0	0	0	0	0	0.55	0	0	1	2.16
11990302	Fc1ccccc1CSc1ncn[nH]1	C9H8FN3S	209.24	14	11	0.11	3	3	1	52.55	66.87	1.59	2.43	2.5	2.08	2.86	2.29	-3.05	0.186	0.000888	Soluble	-3.48	0.0698	0.000333	Soluble	-4.18	0.0138	6.59e-05	Moderately soluble	High	Yes	No	Yes	No	No	No	No	-5.85	0	0	0	0	0	0.55	0	0	1	2.12
76689780	[O-]C(=O)C[C@@H]1[NH2+][C@H](C)Cc2c1[nH]c1c2nccc1	C13H15N3O2	245.28	18	9	0.38	2	3	2	70.65	85.42	1.33	-1.81	-1.45	-3.14	1.8	-0.66	-0.46	85.4	0.348	Very soluble	0.53	837	3.41	Highly soluble	-3.5	0.0769	0.000313	Soluble	High	No	No	No	No	No	No	No	-9.08	0	1	0	0	0	0.55	0	0	1	3.09
34519267	O[C@@H](C(F)(F)F)C(=O)Nc1ccccc1	C9H8F3NO2	219.16	15	6	0.22	4	5	2	46.91	49.33	1.25	1.59	2.62	1.41	1.53	1.68	-2.23	1.28	0.00585	Soluble	-2.24	1.27	0.00579	Soluble	-2.77	0.376	0.00172	Soluble	High	Yes	No	No	No	No	No	No	-6.51	0	0	0	0	0	0.55	0	0	1	1.59
13682412	c1ccc2c(c1)[nH]c(c2)c1nn2c(s1)nnc2	C11H7N5S	241.27	17	17	0	1	3	1	65.95	87.11	1.74	2.08	2.33	1.48	2.62	2.05	-3.32	0.115	0.000478	Soluble	-3.54	0.0698	0.000289	Soluble	-4.02	0.023	9.55e-05	Moderately soluble	High	No	No	Yes	Yes	No	No	No	-6.29	0	0	0	0	0	0.55	0	0	1	2.86
49319213	O=C(c1cnn[nH]1)N[C@@H]1CCc2c1cccc2F	C12H11FN4O	246.24	18	11	0.25	3	4	2	61.48	70.67	1.57	1.3	1.46	1.59	2.19	1.62	-2.44	0.894	0.00363	Soluble	-2.38	1.02	0.00413	Soluble	-4.26	0.0134	5.43e-05	Moderately soluble	High	Yes	Yes	No	No	No	No	No	-6.88	0	0	0	0	0	0.55	0	0	1	2.67
63201776	Fc1ccc(c(c1)NC(=O)c1c[nH]c(=O)cn1)N	C11H9FN4O2	248.21	18	12	0	3	4	3	63.43	100.87	0.62	-0.25	0.98	0.11	1.35	0.56	-1.52	7.55	0.0304	Very soluble	-1.41	9.66	0.0389	Very soluble	-4	0.0247	9.93e-05	Moderately soluble	High	No	No	No	No	No	No	No	-7.99	0	0	0	0	0	0.55	0	1	1	2.2
2642309	N#Cc1ccsc1NC(=O)c1ccco1	C10H6N2O2S	218.23	15	10	0	3	3	1	55.51	94.27	1.73	2.44	2.27	0.04	2.64	1.83	-3.03	0.206	0.000943	Soluble	-4.06	0.0189	8.65e-05	Moderately soluble	-3.49	0.0705	0.000323	Soluble	High	No	No	Yes	Yes	Yes	No	No	-5.9	0	0	0	0	0	0.55	0	0	1	2.63
19931049	N[C@H](c1nc2c(n1C)cccc2)c1cnccn1	C13H13N5	239.28	18	15	0.15	2	4	1	68.75	69.62	1.56	-0.08	1.09	-0.02	1.21	0.75	-1.76	4.18	0.0175	Very soluble	-0.93	28.1	0.117	Very soluble	-3.94	0.0274	0.000115	Soluble	High	No	Yes	No	No	No	Yes	Yes	-7.82	0	0	0	0	0	0.55	0	0	1	2.75
72271197	O=C(c1n[nH]c(c1)C1CC1)NCc1nccs1	C11H12N4OS	248.3	17	10	0.36	5	3	2	64.21	98.91	1.85	0.96	1.46	0.13	3.04	1.49	-2.09	2.02	0.00814	Soluble	-2.62	0.589	0.00237	Soluble	-3.66	0.0544	0.000219	Soluble	High	No	Yes	Yes	No	No	No	No	-7.13	0	0	0	0	0	0.55	0	0	1	2.47
33426517	CS(=O)(=O)N1CCC[C@]2(C1)CCC[NH2+]C2	C10H21N2O2S	233.35	15	0	1	1	3	1	69.15	62.37	2.01	0.17	-0.3	-3.33	0.48	-0.19	-1.33	11	0.047	Very soluble	-1.04	21.4	0.0918	Very soluble	-2.07	1.97	0.00843	Soluble	High	No	No	No	No	No	No	No	-7.6	0	0	0	0	0	0.55	0	0	1	3.43
35165147	COC(=O)CNC(=O)c1cn2c(n1)cccc2C	C12H13N3O3	247.25	18	9	0.25	5	4	1	64.05	72.7	2.54	1.69	0.55	0.19	0.71	1.14	-2.48	0.823	0.00333	Soluble	-2.83	0.364	0.00147	Soluble	-2.96	0.271	0.0011	Soluble	High	No	No	Yes	No	No	No	No	-6.61	0	0	0	0	0	0.55	0	0	1	2.16
83371334	Nc1[nH+]cccc1CNc1ccc2c(c1)OCO2	C13H14N3O2	244.27	18	12	0.15	3	2	3	69.39	70.65	2.05	1.8	1.09	1.08	1.71	1.55	-2.78	0.402	0.00165	Soluble	-2.9	0.306	0.00125	Soluble	-4.4	0.00975	3.99e-05	Moderately soluble	High	No	Yes	Yes	No	No	Yes	Yes	-6.51	0	0	0	0	0	0.55	1	0	1	2.42
96894153	COc1cccc2c1nc(cc2)C[C@@H]1CCC[NH2+]1	C15H19N2O	243.32	18	10	0.4	3	2	1	77.99	38.73	2.68	2.58	1.13	-1.71	3.31	1.6	-3.19	0.158	0.00065	Soluble	-3.04	0.221	0.000908	Soluble	-5.17	0.00165	6.78e-06	Moderately soluble	High	Yes	Yes	Yes	No	No	No	No	-5.95	0	0	0	0	0	0.55	0	0	1	2.61
32544540	COc1ccc2c(c1)ncnc2N(CC(=O)[O-])C	C12H12N3O3	246.24	18	10	0.25	4	5	0	64.87	78.38	1.58	1.56	-0.18	0.77	0.77	0.9	-2.5	0.785	0.00319	Soluble	-2.82	0.376	0.00153	Soluble	-2.96	0.268	0.00109	Soluble	High	No	No	Yes	No	No	No	No	-6.69	0	0	0	0	0	0.56	0	0	1	1.95
71257662	Fc1cnc2c(c1)[nH]c(n2)[C@@H]1COC(O1)(C)C	C11H12FN3O2	237.23	17	9	0.45	1	5	1	58.13	60.03	1.65	0.91	2.02	0.89	2.59	1.61	-2.21	1.46	0.00617	Soluble	-1.76	4.16	0.0175	Very soluble	-3.67	0.051	0.000215	Soluble	High	Yes	Yes	Yes	No	No	No	No	-7.1	0	0	0	0	0	0.55	0	0	1	3.22
77936348	O=C(c1cc2c([nH]1)scn2)Nc1ccccc1	C12H9N3OS	243.28	17	14	0	3	2	2	68.18	86.02	1.93	2.67	2.69	1.04	3.28	2.32	-3.44	0.088	0.000362	Soluble	-4.13	0.0181	7.44e-05	Moderately soluble	-4.7	0.00481	1.98e-05	Moderately soluble	High	No	No	Yes	Yes	Yes	Yes	Yes	-5.89	0	0	0	0	0	0.55	0	0	1	2.36
17354630	Nc1ncc2c(n1)nc([nH]2)[C@H](c1ccccc1)O	C12H11N5O	241.25	18	15	0.08	2	4	3	66.7	100.71	0.96	0.6	0.7	-0.02	1.28	0.7	-2.2	1.53	0.00633	Soluble	-2.29	1.24	0.00514	Soluble	-3.8	0.0379	0.000157	Soluble	High	No	No	No	No	No	Yes	No	-7.35	0	0	0	0	0	0.55	0	0	1	2.69
69569609	CCNC(=O)NCC1(CC1)c1ccccc1OC	C14H20N2O2	248.32	18	6	0.5	7	2	2	70.7	50.36	2.31	1.95	1.98	1.94	2.39	2.12	-2.39	1.01	0.00405	Soluble	-2.63	0.579	0.00233	Soluble	-4.6	0.00627	2.52e-05	Moderately soluble	High	Yes	Yes	No	No	No	Yes	No	-6.43	0	0	0	0	0	0.55	0	0	1	1.97
13667547	N#Cc1ccsc1NC(=O)c1ccn(n1)C	C10H8N4OS	232.26	16	10	0.1	3	3	1	60.3	98.95	1.88	1.69	1.41	0.03	1.69	1.34	-2.61	0.571	0.00246	Soluble	-3.38	0.0962	0.000414	Soluble	-2.68	0.488	0.0021	Soluble	High	No	No	Yes	No	No	No	No	-6.52	0	0	0	0	0	0.55	0	0	1	2.44
43519314	N#C[C@@H]([S@@](=O)c1nc2c([nH]1)cc(cc2)N)C	C10H10N4OS	234.28	16	9	0.2	2	3	2	62.27	114.77	0.49	0.55	2.04	-0.25	0.5	0.67	-1.92	2.8	0.0119	Very soluble	-2.53	0.688	0.00294	Soluble	-3.1	0.187	0.000796	Soluble	High	No	No	No	No	No	No	No	-7.34	0	0	0	0	0	0.55	0	1	1	3.06
83282261	[O-]C(=O)[C@H]1CCCC[C@@]21CCC[NH2+]C2	C11H19NO2	197.27	14	0	0.91	1	2	1	58.01	56.74	1.9	-0.78	-1.11	-2.08	1.68	-0.08	-0.51	61.6	0.312	Very soluble	0.07	230	1.17	Highly soluble	-1.84	2.83	0.0143	Soluble	High	No	No	No	No	No	No	No	-8.06	0	1	0	0	1	0.55	0	0	1	2.93
74330276	Nc1cnc2c(c1)[nH]c(n2)COc1ccccc1	C13H12N4O	240.26	18	15	0.08	3	3	2	69.27	76.82	1.12	1.57	1.98	0.92	2.14	1.55	-2.74	0.44	0.00183	Soluble	-2.79	0.386	0.00161	Soluble	-4.85	0.0034	1.42e-05	Moderately soluble	High	No	Yes	Yes	No	No	Yes	Yes	-6.65	0	0	0	0	0	0.55	0	0	1	2.26
95442571	N#Cc1ccc2c(c1)nc([nH]2)c1ccc(cn1)C	C14H10N4	234.26	18	15	0.07	1	3	1	69.01	65.36	2.17	2.2	2.8	1.27	3.47	2.38	-3.23	0.138	0.00059	Soluble	-3.21	0.146	0.000621	Soluble	-5.54	0.000682	2.91e-06	Moderately soluble	High	Yes	No	Yes	No	No	Yes	Yes	-6.17	0	0	0	0	0	0.55	0	0	1	2.15
96231931	O=C(c1n[nH]c2c1CCCCC2)Nc1nc[nH]n1	C11H14N6O	246.27	18	10	0.45	3	4	3	64.98	99.35	0.18	1.55	0.86	0.82	1.68	1.02	-2.56	0.684	0.00278	Soluble	-3.25	0.14	0.000568	Soluble	-3.61	0.0602	0.000244	Soluble	High	No	Yes	Yes	No	No	No	No	-6.7	0	0	0	0	0	0.55	0	0	1	2.71
63215929	Clc1ccc2c(c1)nc([nH]2)c1nccnc1N	C11H8ClN5	245.67	17	15	0	1	3	2	66.53	80.48	1.74	1.33	2.26	0.92	2.37	1.73	-2.79	0.4	0.00163	Soluble	-2.62	0.587	0.00239	Soluble	-4.95	0.00278	1.13e-05	Moderately soluble	High	No	Yes	Yes	No	No	Yes	Yes	-6.85	0	0	0	0	0	0.55	0	0	1	2.26
54438204	Nc1nc(COc2ccccc2)nc2c1CCC2	C14H15N3O	241.29	18	12	0.29	3	3	1	70.04	61.03	2.41	2.04	1.98	1.64	2.72	2.16	-2.92	0.292	0.00121	Soluble	-2.95	0.271	0.00112	Soluble	-4.79	0.0039	1.61e-05	Moderately soluble	High	Yes	Yes	Yes	No	No	Yes	Yes	-6.32	0	0	0	0	0	0.55	0	0	1	2.58
40835016	COC(CNC(=O)c1cc2c([nH]1)cccc2)OC	C13H16N2O3	248.28	18	9	0.31	6	3	2	67.89	63.35	1.54	1.93	1.52	0.54	2.02	1.51	-2.57	0.669	0.0027	Soluble	-2.88	0.324	0.00131	Soluble	-4	0.0249	0.0001	Soluble	High	Yes	No	Yes	No	No	No	No	-6.44	0	0	0	0	0	0.55	0	1	1	1.93
4999788	FC(c1ccccc1CNc1ncn[nH]1)(F)F	C10H9F3N4	242.2	17	11	0.2	4	5	2	55.18	53.6	1.3	2.68	3.25	2.22	2.55	2.4	-3.24	0.138	0.000569	Soluble	-3.46	0.0844	0.000348	Soluble	-4.73	0.00452	1.87e-05	Moderately soluble	High	Yes	No	Yes	No	No	No	No	-5.87	0	0	0	0	0	0.55	0	0	1	1.88

## Sheet: TLR4-MD2
Supplementary Table-2 Details of ADME properties of all screened small molecules for each immune receptor listed.
Molecule	Canonical SMILES	Formula	MW	#Heavy atoms	#Aromatic heavy atoms	Fraction Csp3	#Rotatable bonds	#H-bond acceptors	#H-bond donors	MR	TPSA	iLOGP	XLOGP3	WLOGP	MLOGP	Silicos-IT Log P	Consensus Log P	ESOL Log S	ESOL Solubility (mg/ml)	ESOL Solubility (mol/l)	ESOL Class	Ali Log S	Ali Solubility (mg/ml)	Ali Solubility (mol/l)	Ali Class	Silicos-IT LogSw	Silicos-IT Solubility (mg/ml)	Silicos-IT Solubility (mol/l)	Silicos-IT class	GI absorption	BBB permeant	Pgp substrate	CYP1A2 inhibitor	CYP2C19 inhibitor	CYP2C9 inhibitor	CYP2D6 inhibitor	CYP3A4 inhibitor	log Kp (cm/s)	Lipinski #violations	Ghose #violations	Veber #violations	Egan #violations	Muegge #violations	Bioavailability Score	PAINS #alerts	Brenk #alerts	Leadlikeness #violations	Synthetic Accessibility
71782699	[O-]C(=O)[C@H](C[C@@H](C(=O)[O-])[NH3+])N	C5H9N2O4	161.14	11	0	0.6	4	5	2	32.48	133.92	-0.26	-6.6	-5.19	-7.67	-2.08	-4.36	3.58	617000	3830	Highly soluble	4.49	4930000	30600	Highly soluble	1.6	6390	39.6	Soluble	Low	No	No	No	No	No	No	No	-11.97	0	2	0	1	2	0.55	0	0	1	2.17
1482113	[O-]C(=O)CC[C@@H](C(=O)[O-])[NH3+]	C5H8NO4	146.12	10	0	0.6	4	4	1	29.77	107.9	0.4	-3.69	-4.12	-4.64	-1.19	-2.65	1.84	10200	69.6	Highly soluble	2.01	15000	103	Highly soluble	0.89	1140	7.83	Soluble	Low	No	No	No	No	No	No	No	-9.81	0	4	0	0	2	0.56	0	0	1	1.78
18682834	OC[C@@](C(=O)[O-])(CC(=O)[O-])[NH3+]	C5H8NO5	162.12	11	0	0.6	4	5	2	30.97	128.13	-0.13	-4.73	-5.15	-5.46	-1.82	-3.46	2.4	40600	250	Highly soluble	2.67	75200	464	Highly soluble	1.46	4640	28.6	Soluble	Low	No	No	No	No	No	No	No	-10.65	0	3	0	0	2	0.56	0	0	1	2.14
38232976	OC(=O)[C@@H]([C@@H](C(=O)[O-])[NH3+])N	C4H8N2O4	148.12	10	0	0.5	3	5	3	29.62	131.09	-0.88	-6.96	-4.24	-8.08	-2.36	-4.5	3.82	989000	6680	Highly soluble	4.92	12300000	82900	Highly soluble	2.01	15300	103	Soluble	Low	No	No	No	No	No	No	No	-12.15	0	4	0	0	3	0.55	0	0	1	2.13
13524534	CC[C@H]([C@@H](C(=O)[O-])[NH3+])C(=O)[O-]	C6H10NO4	160.15	11	0	0.67	4	4	1	34.58	107.9	0.49	-2.94	-3.88	-4.27	-1	-2.32	1.28	3070	19.2	Highly soluble	1.23	2740	17.1	Highly soluble	0.85	1140	7.13	Soluble	Low	No	No	No	No	No	No	No	-9.36	0	2	0	0	2	0.56	0	0	1	2.19
6857076	[O-]C(=O)CSc1ccccc1NC(=O)C	C10H10NO3S	224.26	15	6	0.2	5	3	1	57.11	94.53	1.49	1.12	0.3	1.41	1.27	1.12	-1.9	2.81	0.0125	Very soluble	-2.7	0.449	0.002	Soluble	-2.68	0.466	0.00208	Soluble	High	No	No	No	No	No	No	No	-6.87	0	0	0	0	0	0.56	0	0	1	2.13
13353968	[O-]C(=O)C[C@H]([C@H](C(=O)[O-])O)[NH3+]	C5H8NO5	162.12	11	0	0.6	4	5	2	30.93	128.13	-0.04	-4.49	-5.15	-5.46	-1.84	-3.4	2.25	28700	177	Highly soluble	2.42	42400	261	Highly soluble	1.81	10600	65.2	Soluble	Low	No	No	No	No	No	No	No	-10.48	0	3	0	0	2	0.56	0	0	1	2.46
36496939	[O-]C(=O)[C@@H]1C[C@@H]([C@H]2[C@@H]1c1c2cccc1)C(=O)[O-]	C13H10O4	230.22	17	6	0.38	2	4	0	55.84	80.26	1.07	0.54	-1	1.73	1.09	0.69	-1.74	4.22	0.0183	Very soluble	-1.8	3.67	0.016	Very soluble	-1.61	5.64	0.0245	Soluble	High	No	No	No	No	No	No	No	-7.32	0	1	0	0	0	0.56	0	0	1	3.28
901012	C[NH2+][C@@H](C(=O)[O-])CC(=O)[O-]	C5H8NO4	146.12	10	0	0.6	4	4	1	29.87	96.87	0.19	-3.36	-4.56	-4.64	-1.12	-2.7	1.63	6300	43.1	Highly soluble	1.9	11600	79.7	Highly soluble	0.5	463	3.17	Soluble	Low	No	No	No	No	No	No	No	-9.58	0	4	0	0	2	0.56	0	0	1	1.87
3200681	CC[C@H](C(=O)[O-])C[C@H](C(=O)[O-])[NH3+]	C7H12NO4	174.17	12	0	0.71	5	4	1	39.39	107.9	0.58	-2.58	-3.49	-3.91	-0.62	-2.01	1.04	1890	10.9	Highly soluble	0.86	1260	7.25	Highly soluble	0.44	481	2.76	Soluble	Low	No	No	No	No	No	No	No	-9.19	0	2	0	0	2	0.56	0	0	1	2.35
19366626	OC(=O)[C@H]([C@@H](C(=O)[O-])[NH3+])N	C4H8N2O4	148.12	10	0	0.5	3	5	3	29.62	131.09	-0.35	-6.96	-4.24	-8.08	-2.36	-4.4	3.82	989000	6680	Highly soluble	4.92	12300000	82900	Highly soluble	2.01	15300	103	Soluble	Low	No	No	No	No	No	No	No	-12.15	0	4	0	0	3	0.55	0	0	1	2.13
39058274	[O-]C(=O)C[NH2+]C[C@@H](C(=O)[O-])N	C5H9N2O4	161.14	11	0	0.6	5	5	2	32.57	122.89	0.18	-6.48	-5.62	-7.67	-1.84	-4.29	3.57	603000	3740	Highly soluble	4.59	6300000	39100	Highly soluble	0.83	1090	6.78	Soluble	Low	No	No	No	No	No	No	No	-11.88	0	2	0	0	2	0.55	0	0	1	1.91
1733908	C[NH2+][C@H](C(=O)[O-])CC(=O)[O-]	C5H8NO4	146.12	10	0	0.6	4	4	1	29.87	96.87	0.42	-3.36	-4.56	-4.64	-1.12	-2.65	1.63	6300	43.1	Highly soluble	1.9	11600	79.7	Highly soluble	0.5	463	3.17	Soluble	Low	No	No	No	No	No	No	No	-9.58	0	4	0	0	2	0.56	0	0	1	1.87
13353957	[O-]C(=O)C[C@@H]([C@@H](C(=O)[O-])O)[NH3+]	C5H8NO5	162.12	11	0	0.6	4	5	2	30.93	128.13	-0.45	-4.49	-5.15	-5.46	-1.84	-3.48	2.25	28700	177	Highly soluble	2.42	42400	261	Highly soluble	1.81	10600	65.2	Soluble	Low	No	No	No	No	No	No	No	-10.48	0	3	0	0	2	0.56	0	0	1	2.46
2044813	[O-]C(=O)C[C@H](C(=O)[O-])NC(=[NH2+])N	C5H8N3O4	174.13	12	0	0.4	5	4	3	35.58	143.9	-0.59	-1.82	-6.09	-3.67	-2.04	-2.84	0.56	628	3.61	Highly soluble	-0.68	36	0.207	Very soluble	1.14	2380	13.7	Soluble	Low	No	No	No	No	No	No	No	-8.65	0	2	1	1	1	0.55	0	2	1	2.59
19405419	[O-]C(=O)[C@@H](NC(=O)c1cc(C)ccc1O)C	C11H12NO4	222.22	16	6	0.27	4	4	2	55.87	89.46	1.58	2.53	-0.43	0.87	0.89	1.09	-2.83	0.332	0.0015	Soluble	-4.06	0.0196	8.81e-05	Moderately soluble	-2.03	2.09	0.0094	Soluble	High	No	No	No	No	No	No	No	-5.86	0	1	0	0	0	0.56	0	0	1	1.91
895124	[O-]C(=O)CC[C@H](C(=O)[O-])[NH3+]	C5H8NO4	146.12	10	0	0.6	4	4	1	29.77	107.9	0	-3.69	-4.12	-4.64	-1.19	-2.73	1.84	10200	69.6	Highly soluble	2.01	15000	103	Highly soluble	0.89	1140	7.83	Soluble	Low	No	No	No	No	No	No	No	-9.81	0	4	0	0	2	0.56	0	0	1	1.78
17486606	[O-]C(=O)[C@H]([C@@](C(=O)[O-])([NH3+])C)C	C6H10NO4	160.15	11	0	0.67	3	4	1	34.62	107.9	0.48	-3.11	-3.88	-4.27	-1.16	-2.39	1.32	3380	21.1	Highly soluble	1.41	4120	25.7	Highly soluble	0.87	1190	7.41	Soluble	Low	No	No	No	No	No	No	No	-9.49	0	2	0	0	2	0.56	0	0	1	2.21
96869265	[O-]C(=O)C[C@H]1CC(=O)N(C1)c1ncc[nH]1	C9H10N3O3	208.19	15	5	0.44	3	4	1	52.87	89.12	0.22	-0.78	-1.48	-0.34	0.32	-0.41	-0.69	42.7	0.205	Very soluble	-0.61	50.7	0.244	Very soluble	-1.12	15.6	0.0752	Soluble	High	No	No	No	No	No	No	No	-8.12	0	1	0	0	0	0.55	0	0	1	2.15
13353960	[O-]C(=O)C[C@H]([C@@H](C(=O)[O-])O)[NH3+]	C5H8NO5	162.12	11	0	0.6	4	5	2	30.93	128.13	0	-4.49	-5.15	-5.46	-1.84	-3.39	2.25	28700	177	Highly soluble	2.42	42400	261	Highly soluble	1.81	10600	65.2	Soluble	Low	No	No	No	No	No	No	No	-10.48	0	3	0	0	2	0.56	0	0	1	2.46
5164701	O=C(N[C@H](C(=O)[O-])C)NCc1ccccc1F	C11H12FN2O3	239.22	17	6	0.27	6	4	2	56.62	81.26	1.53	0.96	0.03	1.56	0.91	1	-1.79	3.85	0.0161	Very soluble	-2.25	1.33	0.00557	Soluble	-2.95	0.268	0.00112	Soluble	High	No	No	No	No	No	No	No	-7.08	0	0	0	0	0	0.56	0	0	1	2.27
33753653	[O-]C(=O)C[C@@H]([C@@H](C(=O)[O-])[NH3+])F	C5H7FNO4	164.11	11	0	0.6	4	5	1	29.82	107.9	-0.06	-3.46	-3.75	-4.45	-0.94	-2.53	1.59	6330	38.6	Highly soluble	1.77	9740	59.3	Highly soluble	0.96	1490	9.08	Soluble	Low	No	No	No	No	No	No	No	-9.76	0	3	0	0	2	0.56	0	0	1	2.14
54054536	C[C@H](C(=O)N)NC(=O)N([C@@H](C(=O)[O-])C)C	C8H14N3O4	216.21	15	0	0.62	6	4	2	49.59	115.56	0.9	-1.11	-2.36	-0.79	-1.91	-1.06	-0.09	178	0.822	Very soluble	-0.83	32.3	0.149	Very soluble	0.55	772	3.57	Soluble	Low	No	No	No	No	No	No	No	-8.41	0	1	0	0	0	0.56	0	0	1	2.64
13353964	[O-]C(=O)C[C@@H]([C@H](C(=O)[O-])O)[NH3+]	C5H8NO5	162.12	11	0	0.6	4	5	2	30.93	128.13	-0.27	-4.49	-5.15	-5.46	-1.84	-3.44	2.25	28700	177	Highly soluble	2.42	42400	261	Highly soluble	1.81	10600	65.2	Soluble	Low	No	No	No	No	No	No	No	-10.48	0	3	0	0	2	0.56	0	0	1	2.46
14720525	O[C@H]([C@H](C(=O)[O-])O)C(=O)OC(C)(C)C	C8H13O6	205.19	14	0	0.75	5	6	2	44.05	106.89	0.89	-0.57	-2.2	-0.71	-0.69	-0.66	-0.42	77.5	0.378	Very soluble	-1.2	12.8	0.0625	Very soluble	0.89	1600	7.82	Soluble	Low	No	No	No	No	No	No	No	-7.96	0	1	0	0	0	0.56	0	0	1	3.11
22145299	CCS(=O)(=O)N[C@H](C(=O)[O-])[C@H](O)C	C6H12NO5S	210.23	13	0	0.83	5	6	2	43.71	114.91	-1.66	-0.93	-1.49	-3.71	-1.43	-1.84	-0.23	125	0.592	Very soluble	-1	21.1	0.1	Very soluble	0.06	242	1.15	Soluble	High	No	No	No	No	No	No	No	-8.24	0	1	0	0	0	0.56	0	0	1	3.25
96869264	[O-]C(=O)C[C@@H]1CC(=O)N(C1)c1ncc[nH]1	C9H10N3O3	208.19	15	5	0.44	3	4	1	52.87	89.12	0.09	-0.78	-1.48	-0.34	0.32	-0.44	-0.69	42.7	0.205	Very soluble	-0.61	50.7	0.244	Very soluble	-1.12	15.6	0.0752	Soluble	High	No	No	No	No	No	No	No	-8.12	0	1	0	0	0	0.55	0	0	1	2.15
895218	[O-]C(=O)C[C@H](C(=O)[O-])[NH3+]	C4H6NO4	132.09	9	0	0.5	3	4	1	24.97	107.9	-0.13	-3.89	-4.51	-5.05	-1.49	-3.02	1.99	12900	97.7	Highly soluble	2.22	21900	166	Highly soluble	1.31	2710	20.5	Soluble	Low	No	No	No	No	No	No	No	-9.87	0	4	0	0	3	0.56	0	0	1	1.77
1731777	[O-]C(=O)CNC(=O)[C@@H](CC(=O)[O-])[NH3+]	C6H9N2O5	189.15	13	0	0.5	6	5	2	37.58	137	-0.23	-4.52	-5.4	-5.57	-1.85	-3.51	2.23	32200	170	Highly soluble	2.26	34600	183	Highly soluble	0.87	1400	7.41	Soluble	Low	No	No	No	No	No	No	No	-10.66	0	2	0	1	2	0.56	0	0	1	2.04
81769	[O-]C(=O)CNS(=O)(=O)c1ccc(cc1C)F	C9H9FNO4S	246.24	16	6	0.22	4	6	1	51.9	94.68	1.13	0.95	0.66	-1.46	0.58	0.37	-1.98	2.59	0.0105	Very soluble	-2.53	0.735	0.00298	Soluble	-2.83	0.368	0.0015	Soluble	High	No	No	No	No	No	No	No	-7.13	0	0	0	0	0	0.56	0	0	1	2.3
2516276	[O-]C(=O)C[C@@](C(=O)[O-])([NH3+])C	C5H8NO4	146.12	10	0	0.6	3	4	1	29.81	107.9	0.22	-3.68	-4.12	-4.64	-1.34	-2.71	1.77	8610	58.9	Highly soluble	2	14700	100	Highly soluble	0.91	1190	8.17	Soluble	Low	No	No	No	No	No	No	No	-9.8	0	4	0	0	2	0.56	0	0	1	1.85
76122232	N#Cc1nc2c(n1CCC(=O)[O-])CCCC2	C11H12N3O2	218.23	16	5	0.55	3	4	0	55.08	81.74	1.49	0.58	-0.23	-0.01	1.32	0.63	-1.59	5.59	0.0256	Very soluble	-1.87	2.95	0.0135	Very soluble	-1.8	3.49	0.016	Soluble	High	No	No	No	No	No	No	No	-7.22	0	0	0	0	0	0.56	0	0	1	2.62
77368515	C=CCN1CCN(S1(=O)=O)CCC(=O)[O-]	C8H13N2O4S	233.26	15	0	0.62	5	6	0	60.4	89.13	1.01	-0.66	-1.51	-0.07	-0.87	-0.42	-0.54	67.2	0.288	Very soluble	-0.74	42.6	0.183	Very soluble	-0.07	198	0.849	Soluble	High	No	No	No	No	No	No	No	-8.19	0	1	0	0	0	0.56	0	1	1	2.69
96877133	[O-]C(=O)C[C@H]1CN(C(=O)C1)c1oc(c(n1)C)C	C11H13N2O4	237.23	17	5	0.55	3	5	0	60.72	86.47	1.51	0.29	-0.6	0.25	1.13	0.52	-1.51	7.28	0.0307	Very soluble	-1.67	5.1	0.0215	Very soluble	-1.9	2.97	0.0125	Soluble	High	No	No	No	No	No	No	No	-7.54	0	1	0	0	0	0.56	0	0	1	3.11
37412976	C[C@H](NS(=O)(=O)C)CC(=O)[O-]	C5H10NO4S	180.2	11	0	0.8	4	5	1	37.74	94.68	0.23	-0.74	-0.86	-1.06	-1.09	-0.7	-0.23	107	0.593	Very soluble	-0.77	30.5	0.169	Very soluble	-0.46	62.8	0.348	Soluble	High	No	No	No	No	No	No	No	-7.92	0	2	0	0	1	0.56	0	0	1	2.41
38009239	O=C(NC[C@@H]1Cc2c(O1)cccc2)CCC(=O)[O-]	C13H14NO4	248.25	18	6	0.38	6	4	1	62.65	78.46	1.67	0.74	-0.36	0.77	1.59	0.88	-1.7	5	0.0201	Very soluble	-1.97	2.68	0.0108	Very soluble	-3.05	0.22	0.000887	Soluble	High	No	No	No	No	No	No	No	-7.29	0	0	0	0	0	0.56	0	0	1	2.56
82549114	COc1ccccc1NC(=O)[C@H](CC(=O)[O-])[NH3+]	C11H14N2O4	238.24	17	6	0.27	6	4	2	60.66	106.1	0.82	-2.59	-1.81	-3.62	0.09	-1.42	0.45	671	2.81	Highly soluble	0.91	1930	8.1	Highly soluble	-2	2.38	0.00998	Soluble	High	No	No	No	No	No	No	No	-9.59	0	1	0	0	1	0.55	0	0	1	2.26
901878	[O-]C(=O)[C@H]([C@@H](C(=O)[O-])O)[NH3+]	C4H6NO5	148.09	10	0	0.5	3	5	2	26.13	128.13	-0.34	-4.42	-5.54	-5.87	-2.12	-3.66	2.22	24800	168	Highly soluble	2.34	32800	221	Highly soluble	2.23	25000	169	Soluble	Low	No	No	No	No	No	No	No	-10.34	0	4	0	0	3	0.56	0	0	1	2.43
19484892	NC(=O)C[C@@H](C(=O)[O-])NS(=O)(=O)N	C4H8N3O5S	210.19	13	0	0.5	5	7	3	38.55	163.79	-0.91	-2.87	-3.15	-4.55	-3.07	-2.91	0.99	2080	9.88	Highly soluble	-0.01	204	0.971	Very soluble	1.08	2520	12	Soluble	Low	No	No	No	No	No	No	No	-9.62	0	2	1	1	3	0.11	0	0	1	2.93
4523463	[O-]C(=O)C[C@@H](C(=O)N[C@@H](C(=O)[O-])C)[NH3+]	C7H11N2O5	203.17	14	0	0.57	6	5	2	42.39	137	0.12	-4.12	-5.01	-5.22	-1.67	-3.18	1.89	15800	78	Highly soluble	1.85	14300	70.3	Highly soluble	0.83	1390	6.84	Soluble	Low	No	No	No	No	No	No	No	-10.46	0	1	0	1	1	0.56	0	0	1	2.4
82854937	[O-]C(=O)C[C@H]([NH3+])c1n[nH]nc1C	C6H10N4O2	170.17	12	5	0.5	3	4	2	39.72	109.34	-0.08	-3.86	-2.79	-4.8	-0.06	-2.32	1.43	4540	26.7	Highly soluble	2.16	24500	144	Highly soluble	-0.71	33	0.194	Soluble	Low	No	No	No	No	No	No	No	-10.08	0	2	0	0	2	0.55	0	0	1	2.83
39058299	[O-]C(=O)NCC[C@@H](C(=O)[O-])[NH3+]	C5H9N2O4	161.14	11	0	0.6	5	4	2	32.96	119.93	-0.12	-4.31	-4.33	-5.05	-1.84	-3.13	2.21	25900	161	Highly soluble	2.4	40700	253	Highly soluble	0.83	1090	6.78	Soluble	Low	No	No	No	No	No	No	No	-10.34	0	2	0	0	2	0.56	0	0	1	1.88
19279561	[O-]C(=O)[C@@H](NC(=O)c1cc(C)ccc1O)CO	C11H12NO5	238.22	17	6	0.27	5	5	3	57.03	109.69	1.41	0.7	-1.46	0.06	0.31	0.2	-1.69	4.87	0.0205	Very soluble	-2.58	0.625	0.00262	Soluble	-1.47	8.09	0.034	Soluble	High	No	No	No	No	No	No	No	-7.26	0	1	0	0	0	0.56	0	0	1	2.04
83100866	[NH3+]C[C@@H](c1cn2c(n1)ccc(c2)C)CC(=O)[O-]	C12H15N3O2	233.27	17	9	0.33	4	3	1	63.34	85.07	1.47	-1.51	-0.89	-3.27	0.77	-0.69	-0.46	80.4	0.345	Very soluble	0.23	395	1.7	Highly soluble	-2.35	1.03	0.00444	Soluble	High	No	No	No	No	No	No	No	-8.8	0	1	0	0	0	0.55	0	0	1	2.73
895032	[O-]C(=O)C[C@@H](C(=O)[O-])[NH3+]	C4H6NO4	132.09	9	0	0.5	3	4	1	24.97	107.9	-0.21	-3.89	-4.51	-5.05	-1.49	-3.03	1.99	12900	97.7	Highly soluble	2.22	21900	166	Highly soluble	1.31	2710	20.5	Soluble	Low	No	No	No	No	No	No	No	-9.87	0	4	0	0	3	0.56	0	0	1	1.77
12358606	O[C@H]([C@@H](C(=O)[O-])O)C(=O)[O-]	C4H4O6	148.07	10	0	0.5	3	6	2	23.32	120.72	0.34	-1.88	-4.79	-2.18	-1.88	-2.08	0.62	623	4.21	Highly soluble	-0.14	108	0.732	Very soluble	2.44	41200	278	Soluble	Low	No	No	No	No	No	No	No	-8.54	0	4	0	0	2	0.56	0	0	1	2.51
64219284	[O-]C(=O)C[C@H](C(=O)[C@@H]([NH3+])C)N	C6H12N2O3	160.17	11	0	0.67	4	4	2	37.66	110.86	0.42	-4.22	-3.35	-5.08	-1.24	-2.69	2.09	19700	123	Highly soluble	2.5	50600	316	Highly soluble	0.64	696	4.35	Soluble	Low	No	No	No	No	No	No	No	-10.27	0	2	0	0	2	0.55	0	0	1	2.34
37788993	COc1cc(C)ccc1NC(=O)CCC(=O)[O-]	C12H14NO4	236.24	17	6	0.33	6	4	1	61.66	78.46	1.96	0.87	0.28	1.15	1.6	1.17	-1.72	4.52	0.0191	Very soluble	-2.1	1.87	0.00791	Soluble	-3.1	0.186	0.000789	Soluble	High	No	No	No	No	No	No	No	-7.12	0	0	0	0	0	0.56	0	0	1	1.66
31417835	[NH3+][C@H](C(=O)[O-])CN(C(=O)[O-])C	C5H9N2O4	161.14	11	0	0.6	4	4	1	33.06	111.14	0.24	-3.79	-4.38	-5.05	-2.28	-3.05	1.81	10500	65	Highly soluble	2.05	18000	112	Highly soluble	1.56	5900	36.6	Soluble	Low	No	No	No	No	No	No	No	-9.97	0	2	0	0	2	0.56	0	0	1	2.03
44214883	[NH3+][C@H]([C@H](CC(=O)[O-])[NH3+])CC(=O)[O-]	C6H12N2O4	176.17	12	0	0.67	5	4	2	38.55	135.54	0.36	-7.09	-5.51	-8.76	-1.74	-4.55	3.86	1290000	7320	Highly soluble	4.96	16100000	91100	Highly soluble	1.19	2700	15.3	Soluble	Low	No	Yes	No	No	No	No	No	-12.41	0	2	0	1	2	0.55	0	0	1	2.15
82931638	[O-]C(=O)C[C@@H](c1cc2c(o1)nccc2)[NH3+]	C10H10N2O3	206.2	15	9	0.2	3	4	1	52.38	93.8	1	-2.27	-1.07	-3.58	0.87	-1.01	0.07	240	1.16	Highly soluble	0.83	1410	6.83	Highly soluble	-2.39	0.842	0.00408	Soluble	High	No	No	No	No	No	No	No	-9.17	0	1	0	0	1	0.55	0	0	1	2.97
81766	[O-]C(=O)CNS(=O)(=O)c1ccc(c(c1)C)F	C9H9FNO4S	246.24	16	6	0.22	4	6	1	51.9	94.68	1	0.95	0.66	-1.46	0.58	0.35	-1.98	2.59	0.0105	Very soluble	-2.53	0.735	0.00298	Soluble	-2.83	0.368	0.0015	Soluble	High	No	No	No	No	No	No	No	-7.13	0	0	0	0	0	0.56	0	0	1	2.29
42471780	O[C@H]1CCCN(C1)C(=O)NCCCC(=O)[O-]	C10H17N2O4	229.25	16	0	0.8	6	4	2	59.26	92.7	1.59	-0.72	-1.7	-0.07	-0.45	-0.27	-0.41	88.8	0.387	Very soluble	-0.75	40.7	0.178	Very soluble	-0.4	92.3	0.403	Soluble	High	No	No	No	No	No	No	No	-8.21	0	1	0	0	0	0.56	0	0	1	2.43
82931741	[O-]C(=O)[C@@H](Cc1[n-]c2c(n1)ccnc2)[NH3+]	C9H9N4O2	205.19	15	9	0.22	3	5	1	51.23	106.44	0.09	-2.88	-2.51	-4.69	0.49	-1.9	0.46	587	2.86	Highly soluble	1.2	3270	15.9	Highly soluble	-2.01	1.99	0.00971	Soluble	Low	No	No	No	No	No	No	No	-9.6	0	1	0	0	1	0.56	0	0	1	2.32
11848939	[O-]C(=O)CCS(=O)(=O)Nc1cccc(c1)C	C10H12NO4S	242.27	16	6	0.3	5	4	1	59.12	94.68	0.92	0.75	0.77	0.64	0.49	0.71	-1.76	4.19	0.0173	Very soluble	-2.32	1.17	0.00481	Soluble	-2.95	0.271	0.00112	Soluble	High	No	No	No	No	No	No	No	-7.25	0	0	0	0	0	0.56	0	0	1	2.38
82743619	[O-]C(=O)CCNc1[nH+]c2c([nH]1)cc1c(c2)OCO1	C11H11N3O4	249.22	18	9	0.27	4	4	3	61.8	100.55	1.25	1.67	-0.93	0.4	1.2	0.72	-2.54	0.713	0.00286	Soluble	-3.4	0.1	0.000402	Soluble	-2.9	0.31	0.00124	Soluble	High	No	No	Yes	No	No	No	No	-6.63	0	1	0	0	0	0.55	0	0	1	2.32
54054309	[O-]C(=O)[C@@H](N(C(=O)Nc1nc(cs1)C)C)C	C9H12N3O3S	242.27	16	5	0.44	5	4	1	58.93	113.6	1.15	0.87	-0.14	0.07	0.66	0.52	-1.79	3.92	0.0162	Very soluble	-2.84	0.351	0.00145	Soluble	-1.22	14.5	0.06	Soluble	High	No	No	No	No	No	No	No	-7.16	0	0	0	0	0	0.56	0	0	1	3.06
50398416	CCN(C(=O)N[C@H]1CCCNC1=O)CC(=O)[O-]	C10H16N3O4	242.25	17	0	0.7	6	4	2	61.1	101.57	0.97	-0.62	-2.33	-0.57	-0.9	-0.69	-0.56	67.4	0.278	Very soluble	-1.04	22.1	0.091	Very soluble	-0.89	31.1	0.128	Soluble	Low	No	No	No	No	No	No	No	-8.22	0	1	0	0	0	0.56	0	0	1	2.62
37434767	[O-]C(=O)[C@H](NC(=O)c1c(C)cc([nH]c1=O)C)C	C11H13N2O4	237.23	17	6	0.36	4	4	2	59.43	102.09	1.27	0.53	-1.14	0.13	1.5	0.46	-1.64	5.41	0.0228	Very soluble	-2.25	1.35	0.00569	Soluble	-2.52	0.71	0.00299	Soluble	High	No	No	No	No	No	No	No	-7.37	0	1	0	0	0	0.56	0	0	1	2.45
54054157	[O-]C(=O)[C@@H](N(C(=O)N(CCC#N)C)C)C	C9H14N3O3	212.23	15	0	0.67	6	4	0	51.34	87.47	1.27	-0.58	-0.98	-0.08	-1.05	-0.28	-0.39	85.6	0.403	Very soluble	-0.79	34.7	0.164	Very soluble	0.01	218	1.03	Soluble	High	No	No	No	No	No	No	No	-8.01	0	1	0	0	0	0.56	0	0	1	2.53
61984183	C[C@H](C(=O)[O-])NC(=O)N(c1ccc(cc1)C#N)C	C12H12N3O3	246.24	18	6	0.25	5	4	1	63.01	96.26	1.69	0.82	-0.16	0.8	0.08	0.65	-1.8	3.9	0.0159	Very soluble	-2.42	0.929	0.00377	Soluble	-2.02	2.34	0.00948	Soluble	High	No	No	Yes	No	No	No	No	-7.22	0	0	0	0	0	0.56	0	0	1	2.38
75945172	OCCn1ncc2c1CC[C@H](C2)C(=O)[O-]	C10H13N2O3	209.22	15	5	0.6	3	4	1	51.53	78.18	1.13	-0.3	-1.27	0.19	0.43	0.04	-1	21.1	0.101	Very soluble	-0.88	27.5	0.131	Very soluble	-0.9	26.1	0.125	Soluble	High	No	No	No	No	No	No	No	-7.79	0	1	0	0	0	0.56	0	0	1	3
39058300	[O-]C(=O)NCC[C@H](C(=O)[O-])[NH3+]	C5H9N2O4	161.14	11	0	0.6	5	4	2	32.96	119.93	0.17	-4.31	-4.33	-5.05	-1.84	-3.07	2.21	25900	161	Highly soluble	2.4	40700	253	Highly soluble	0.83	1090	6.78	Soluble	Low	No	No	No	No	No	No	No	-10.34	0	2	0	0	2	0.56	0	0	1	1.88
54051105	CC(=O)NCC(=O)N([C@@H](C(=O)[O-])C)C	C8H13N2O4	201.2	14	0	0.62	6	4	1	46.5	89.54	1.12	-0.94	-2.28	-0.81	-0.98	-0.78	-0.1	160	0.796	Very soluble	-0.46	70.4	0.35	Very soluble	-0.16	139	0.692	Soluble	Low	No	No	No	No	No	No	No	-8.19	0	1	0	0	0	0.56	0	0	1	2.01
83284705	[O-]C(=O)CCc1cn(c2c1cccn2)C	C11H11N2O2	203.22	15	9	0.27	3	3	0	55.4	57.95	1.63	1.02	0.26	1.23	1.46	1.12	-1.99	2.09	0.0103	Very soluble	-1.83	3.03	0.0149	Very soluble	-2.66	0.443	0.00218	Soluble	High	No	No	No	No	No	No	No	-6.82	0	0	0	0	0	0.56	0	0	1	1.8
51017211	O=C(NCc1ccc(cc1F)F)CCC(=O)[O-]	C11H10F2NO3	242.2	17	6	0.27	6	5	1	53.38	69.23	1.65	0.67	0.8	1.98	2.29	1.48	-1.63	5.69	0.0235	Very soluble	-1.7	4.83	0.0199	Very soluble	-3.55	0.0681	0.000281	Soluble	High	No	No	No	No	No	No	No	-7.3	0	0	0	0	0	0.56	0	0	1	1.6
34250785	[O-]C(=O)C[C@H]([C@@H](C(=O)[O-])[NH3+])F	C5H7FNO4	164.11	11	0	0.6	4	5	1	29.82	107.9	-0.18	-3.46	-3.75	-4.45	-0.94	-2.56	1.59	6330	38.6	Highly soluble	1.77	9740	59.3	Highly soluble	0.96	1490	9.08	Soluble	Low	No	No	No	No	No	No	No	-9.76	0	3	0	0	2	0.56	0	0	1	2.14
79124125	[O-]C(=O)[C@H]1CC(=O)N(C1)c1n[nH]c2c1cccc2	C12H10N3O3	244.23	18	9	0.25	2	4	1	65.57	89.12	0.73	0.49	-0.72	1.27	0.97	0.55	-1.9	3.07	0.0126	Very soluble	-1.93	2.86	0.0117	Very soluble	-2.4	0.984	0.00403	Soluble	High	No	No	No	No	No	No	No	-7.44	0	1	0	0	0	0.56	0	0	1	2.48
54055024	C[C@@H](N(C(=O)NCC(C)(C)C)C)C(=O)[O-]	C10H19N2O3	215.27	15	0	0.8	6	3	1	56.04	72.47	1.84	1.27	-0.19	1.13	-0.11	0.79	-1.58	5.68	0.0264	Very soluble	-2.39	0.875	0.00406	Soluble	-1.04	19.8	0.092	Soluble	High	No	No	No	No	No	No	No	-6.71	0	0	0	0	0	0.56	0	0	1	2.42
1672630	[O-]C(=O)C[C@@H]([C@H](C(=O)[O-])[NH3+])C	C6H10NO4	160.15	11	0	0.67	4	4	1	34.58	107.9	0.37	-3.07	-3.88	-4.27	-1	-2.37	1.37	3710	23.2	Highly soluble	1.37	3740	23.4	Highly soluble	0.85	1140	7.13	Soluble	Low	No	No	No	No	No	No	No	-9.46	0	2	0	0	2	0.56	0	0	1	2.13
4096096	[O-]C(=O)[C@@H](NC=[NH2+])CC(=O)[O-]	C5H7N2O4	159.12	11	0	0.4	5	4	2	32.87	117.88	-0.04	-1.23	-5.38	-3.27	-1.16	-2.22	0.28	302	1.9	Highly soluble	-0.75	28.3	0.178	Very soluble	0.79	970	6.1	Soluble	Low	No	No	No	No	No	No	No	-8.14	0	4	0	0	1	0.56	0	2	1	2.44
77431770	CC[C@H](N1CCN(S1(=O)=O)CCC(=O)[O-])C	C9H17N2O4S	249.31	16	0	0.89	5	6	0	65.68	89.13	1.61	0.02	-0.89	0.34	-0.68	0.08	-1.07	21.3	0.0854	Very soluble	-1.44	8.98	0.036	Very soluble	-0.45	89.3	0.358	Soluble	High	No	No	No	No	No	No	No	-7.81	0	1	0	0	0	0.56	0	0	1	3.06
38015533	CCN(C(=O)CN(C(=O)C)C)CC(=O)[O-]	C9H15N2O4	215.23	15	0	0.67	7	4	0	51.4	80.75	1.23	-0.79	-1.94	-0.49	-0.85	-0.57	-0.21	131	0.61	Very soluble	-0.43	80.5	0.374	Very soluble	-0.21	133	0.619	Soluble	High	No	No	No	No	No	No	No	-8.17	0	1	0	0	0	0.56	0	0	1	1.71
76135570	[NH3+][C@@H](c1scc(n1)C(=O)[O-])C(=O)[O-]	C6H5N2O4S	201.18	13	5	0.17	3	5	1	40.7	149.03	0.07	-2.78	-3.78	-5.43	0.21	-2.34	0.58	760	3.78	Highly soluble	0.2	322	1.6	Highly soluble	0.26	369	1.83	Soluble	Low	No	No	No	No	No	No	No	-9.5	0	2	1	1	1	0.56	0	0	1	3.21
71727692	[O-]C(=O)CCN([C@H](C(=O)[O-])C)C(=O)C	C8H11NO5	201.18	14	0	0.62	6	5	0	43.33	100.57	0.79	-0.78	-2.89	-0.4	-0.81	-0.82	-0.2	127	0.631	Very soluble	-0.85	28.2	0.14	Very soluble	0.45	566	2.81	Soluble	Low	No	No	No	No	No	No	No	-8.08	0	1	0	0	0	0.56	0	0	1	2.1
1731778	O=C(C[C@H](C(=O)[O-])[NH3+])NCC(=O)[O-]	C6H9N2O5	189.15	13	0	0.5	6	5	2	37.58	137	0	-4.52	-5.4	-5.57	-1.85	-3.47	2.23	32200	170	Highly soluble	2.26	34600	183	Highly soluble	0.87	1400	7.41	Soluble	Low	No	No	No	No	No	No	No	-10.66	0	2	0	1	2	0.56	0	0	1	2.03
11888701	[O-]C(=O)CNS(=O)(=O)c1cccc(c1)C	C9H10NO4S	228.24	15	6	0.22	4	5	1	51.94	94.68	1.05	0.85	0.1	-1.88	0.12	0.05	-1.82	3.43	0.015	Very soluble	-2.42	0.865	0.00379	Soluble	-2.55	0.646	0.00283	Soluble	High	No	No	No	No	No	No	No	-7.09	0	0	0	0	0	0.56	0	0	1	2.25
40522564	COc1ccc(cn1)NC(=O)N[C@@H](C(=O)[O-])C	C10H12N3O4	238.22	17	6	0.3	6	5	2	57.68	103.38	1.61	0.16	-0.84	-0.21	-0.35	0.07	-1.28	12.4	0.0521	Very soluble	-1.89	3.08	0.0129	Very soluble	-2.02	2.27	0.00953	Soluble	High	No	No	No	No	No	No	No	-7.64	0	1	0	0	0	0.56	0	0	1	2.76
895986	[O-]C(=O)[C@@H]([C@H](C(=O)[O-])C)O	C5H6O5	146.1	10	0	0.6	3	5	1	26.97	100.49	0.23	-0.76	-3.52	-0.96	-1.12	-1.23	-0.07	125	0.853	Very soluble	-0.87	19.6	0.134	Very soluble	1.48	4440	30.4	Soluble	Low	No	No	No	No	No	No	No	-7.73	0	4	0	0	1	0.56	0	0	1	2.57
14720666	CO[C@@H]([C@@H](C(=O)[O-])O)C(=O)[O-]	C5H6O6	162.1	11	0	0.6	4	6	1	28.05	109.72	0.42	-1.35	-4.14	-1.77	-1.45	-1.66	0.27	301	1.86	Highly soluble	-0.45	56.9	0.351	Very soluble	1.73	8730	53.8	Soluble	Low	No	No	No	No	No	No	No	-8.25	0	3	0	0	1	0.56	0	0	1	2.66
1677332	[O-]C(=O)[C@@H]([C@@H](C(=O)[O-])C)[NH3+]	C5H8NO4	146.12	10	0	0.6	3	4	1	29.77	107.9	0.12	-3.3	-4.27	-4.64	-1.35	-2.69	1.53	4960	34	Highly soluble	1.61	5920	40.5	Highly soluble	1.27	2710	18.5	Soluble	Low	No	No	No	No	No	No	No	-9.53	0	4	0	0	2	0.56	0	0	1	2.12
20265077	[O-]C(=O)CCS(=O)(=O)N1CCCCCCC1	C10H18NO4S	248.32	16	0	0.9	4	5	0	63.67	85.89	1.42	0.75	0.42	0.24	0.3	0.63	-1.59	6.41	0.0258	Very soluble	-2.13	1.83	0.00736	Soluble	-1.28	13.1	0.0528	Soluble	High	No	No	No	No	No	No	No	-7.28	0	0	0	0	0	0.56	0	0	1	2.61
57537763	O=C(CCC(=O)[O-])NCc1c(C)cc(cc1C)C	C14H18NO3	248.3	18	6	0.43	6	3	1	68.37	69.23	1.96	1.56	0.61	1.98	2.95	1.81	-2.21	1.52	0.00612	Soluble	-2.62	0.59	0.00238	Soluble	-4.15	0.0175	7.03e-05	Moderately soluble	High	No	No	No	No	No	No	No	-6.71	0	0	0	0	0	0.56	0	0	1	1.61
4533721	O=C(C[C@@H](C(=O)[O-])[NH3+])NCC(=O)[O-]	C6H9N2O5	189.15	13	0	0.5	6	5	2	37.58	137	-0.26	-4.52	-5.4	-5.57	-1.85	-3.52	2.23	32200	170	Highly soluble	2.26	34600	183	Highly soluble	0.87	1400	7.41	Soluble	Low	No	No	No	No	No	No	No	-10.66	0	2	0	1	2	0.56	0	0	1	2.03
895030	[O-]C(=O)CCC(=O)[O-]	C4H4O4	116.07	8	0	0.5	3	4	0	21	80.26	0.34	-0.59	-2.73	-0.54	-0.63	-0.83	0.01	119	1.02	Highly soluble	-0.62	27.6	0.237	Very soluble	0.61	477	4.11	Soluble	Low	No	No	No	No	No	No	No	-7.43	0	4	0	0	2	0.56	0	0	1	1.23
2384840	[O-]C(=O)CNC(=O)[C@H](CC(=O)[O-])[NH3+]	C6H9N2O5	189.15	13	0	0.5	6	5	2	37.58	137	0.02	-4.52	-5.4	-5.57	-1.85	-3.46	2.23	32200	170	Highly soluble	2.26	34600	183	Highly soluble	0.87	1400	7.41	Soluble	Low	No	No	No	No	No	No	No	-10.66	0	2	0	1	2	0.56	0	0	1	2.04
19833395	N#CCCN(C(=O)CCC(=O)[O-])C	C8H11N2O3	183.18	13	0	0.62	6	4	0	43.24	84.23	0.91	-1.16	-1.11	-0.4	-0.14	-0.38	0.15	259	1.42	Highly soluble	-0.12	140	0.765	Very soluble	-0.63	42.7	0.233	Soluble	High	No	No	No	No	No	No	No	-8.24	0	1	0	0	1	0.56	0	0	1	1.65
5600795	[O-]C(=O)CC(=C)[C@@H](C(=O)[O-])[NH3+]	C6H8NO4	158.13	11	0	0.33	4	4	1	34.11	107.9	0.4	-2.83	-3.96	-4.36	-0.99	-2.35	1.23	2660	16.8	Highly soluble	1.12	2080	13.2	Highly soluble	0.84	1100	6.98	Soluble	Low	No	No	No	No	No	No	No	-9.27	0	4	0	0	2	0.56	0	1	1	2.25
40530376	CC[C@@H](N(C(=O)NC)CC(=O)[O-])C	C8H15N2O3	187.22	13	0	0.75	6	3	1	46.69	72.47	1.5	0.47	-0.82	0.51	-0.6	0.21	-0.9	23.5	0.126	Very soluble	-1.56	5.15	0.0275	Very soluble	-0.61	45.6	0.244	Soluble	High	No	No	No	No	No	No	No	-7.11	0	1	0	0	1	0.56	0	0	1	2.17
82549117	COc1ccc(cc1)NC(=O)[C@@H](CC(=O)[O-])[NH3+]	C11H14N2O4	238.24	17	6	0.27	6	4	2	60.66	106.1	1.35	-2.59	-1.81	-3.62	0.09	-1.32	0.45	671	2.81	Highly soluble	0.91	1930	8.1	Highly soluble	-2	2.38	0.00998	Soluble	High	No	No	No	No	No	No	No	-9.59	0	1	0	0	1	0.55	0	0	1	2.09
76170799	C[NH2+][C@@H](C(=O)[O-])Cc1nnc2n1CCN(C2)C	C10H17N5O2	239.27	17	5	0.7	4	5	1	63.84	90.69	1.04	-3.78	-3.95	-4.29	-0.79	-2.36	1.1	3040	12.7	Highly soluble	2.47	70100	293	Highly soluble	-0.86	32.7	0.137	Soluble	Low	No	No	No	No	No	No	No	-10.44	0	1	0	0	1	0.55	0	0	1	3.45
896091	[O-]C(=O)[C@@H](C[C@@H](C(=O)[O-])[NH3+])C	C6H10NO4	160.15	11	0	0.67	4	4	1	34.58	107.9	0.44	-2.94	-3.88	-4.27	-1	-2.33	1.28	3070	19.2	Highly soluble	1.23	2740	17.1	Highly soluble	0.85	1140	7.13	Soluble	Low	No	No	No	No	No	No	No	-9.36	0	2	0	0	2	0.56	0	0	1	2.13
19508274	CC(=C)CNC(=O)N[C@@H](C(=O)[O-])C	C8H13N2O3	185.2	13	0	0.5	6	3	2	46.12	81.26	1.32	0.63	-1	0.41	-0.32	0.21	-0.99	19	0.103	Very soluble	-1.91	2.27	0.0123	Very soluble	-0.98	19.3	0.104	Soluble	High	No	No	No	No	No	No	No	-6.98	0	1	0	0	1	0.56	0	1	1	2.42
36809207	[O-]C(=O)c1ccoc1CN1CCCS1(=O)=O	C9H10NO5S	244.24	16	5	0.44	3	6	0	56.77	99.03	1.03	-0.24	-0.27	-0.83	0.14	-0.04	-1.24	14.2	0.058	Very soluble	-1.38	10.1	0.0415	Very soluble	-1.49	7.94	0.0325	Soluble	High	No	No	No	No	No	No	No	-7.96	0	0	0	0	0	0.56	0	0	1	2.79
61171352	CN(C(C(=O)[O-])(C)C)c1ccc(nn1)Cl	C9H11ClN3O2	228.66	15	6	0.44	3	4	0	55.54	69.15	1.7	1.45	0.09	1.09	0.68	1	-2.27	1.23	0.00538	Soluble	-2.51	0.71	0.0031	Soluble	-2.2	1.45	0.00635	Soluble	High	No	No	No	No	No	No	No	-6.67	0	0	0	0	0	0.56	0	0	1	2.24
2036243	[O-]C(=O)[C@H](C(C(=O)[O-])(C)C)C	C7H10O4	158.15	11	0	0.71	3	4	0	35.16	80.26	0.72	0.72	-1.85	0.6	-0.02	0.03	-1.08	13.3	0.0839	Very soluble	-1.98	1.64	0.0104	Very soluble	0.12	211	1.33	Soluble	High	No	No	No	No	No	No	No	-6.75	0	3	0	0	1	0.56	0	0	1	1.94
895297	O[C@H]([C@@H](C(=O)[O-])O)C(=O)[O-]	C4H4O6	148.07	10	0	0.5	3	6	2	23.32	120.72	0.34	-1.88	-4.79	-2.18	-1.88	-2.08	0.62	623	4.21	Highly soluble	-0.14	108	0.732	Very soluble	2.44	41200	278	Soluble	Low	No	No	No	No	No	No	No	-8.54	0	4	0	0	2	0.56	0	0	1	2.51
153317	O=C(N[C@H]1CCCCNC1=O)CCC(=O)[O-]	C10H15N2O4	227.24	16	0	0.7	5	4	2	57.82	98.33	1.23	-0.8	-2.08	-0.58	0.19	-0.41	-0.41	87.4	0.385	Very soluble	-0.79	37.2	0.164	Very soluble	-1.45	8.08	0.0356	Soluble	High	No	No	No	No	No	No	No	-8.25	0	1	0	0	0	0.56	0	0	1	2.33
57956592	[O-]C(=O)CCc1noc(c1)c1ccc(c(c1)C)F	C13H11FNO3	248.23	18	11	0.23	4	5	0	61.27	66.16	1.88	2.29	1.89	2.01	3.37	2.29	-3.01	0.243	0.000977	Soluble	-3.32	0.12	0.000482	Soluble	-4.61	0.00608	2.45e-05	Moderately soluble	High	Yes	No	Yes	No	No	No	No	-6.19	0	0	0	0	0	0.56	0	0	1	2.79
82369916	[O-]C(=O)[C@H]1CCc2n(C1)c1ccccc1n2	C12H11N2O2	215.23	16	9	0.33	1	3	0	58.1	57.95	1.35	1.33	0.35	1.51	1.27	1.16	-2.36	0.934	0.00434	Soluble	-2.15	1.53	0.00711	Soluble	-2.35	0.973	0.00452	Soluble	High	No	No	No	No	No	No	No	-6.67	0	0	0	0	0	0.56	0	0	1	2.56
43214231	CN(c1ccc(cc1)C(=O)CC(C(=O)[O-])(C)C)C	C14H18NO3	248.3	18	6	0.43	5	3	0	69.64	60.44	1.65	2.09	1.1	1.84	1.92	1.72	-2.61	0.606	0.00244	Soluble	-2.99	0.255	0.00103	Soluble	-3.06	0.214	0.000863	Soluble	High	Yes	No	No	No	No	No	No	-6.33	0	0	0	0	0	0.56	0	0	1	1.62
40530374	CC[C@H](N(C(=O)NC)CC(=O)[O-])C	C8H15N2O3	187.22	13	0	0.75	6	3	1	46.69	72.47	1.42	0.47	-0.82	0.51	-0.6	0.19	-0.9	23.5	0.126	Very soluble	-1.56	5.15	0.0275	Very soluble	-0.61	45.6	0.244	Soluble	High	No	No	No	No	No	No	No	-7.11	0	1	0	0	1	0.56	0	0	1	2.17
77091338	C[C@@H]1CCc2c(C1)c(CCC(=O)[O-])c(o2)C1CC1	C15H19O3	247.31	18	5	0.67	4	3	0	67.82	53.27	2.55	2.8	1.9	2.42	3.87	2.71	-3.08	0.206	0.000834	Soluble	-3.58	0.0657	0.000266	Soluble	-3.67	0.0535	0.000216	Soluble	High	Yes	No	No	Yes	No	Yes	No	-5.82	0	0	0	0	0	0.56	0	0	1	3.65
76170795	C[NH2+][C@@H](C(=O)[O-])Cc1nnc2n1CC[NH2+]C2	C9H16N5O2	226.26	16	5	0.67	4	4	2	59.9	104.06	1.29	-4.25	-5.32	-8.28	-0.69	-3.45	1.47	6640	29.3	Highly soluble	2.67	107000	472	Highly soluble	-1.19	14.5	0.0641	Soluble	Low	No	No	No	No	No	No	No	-10.7	0	1	0	0	1	0.55	0	0	1	3.37
895793	[NH3+]C(CC(=O)[O-])CC(=O)[O-]	C5H8NO4	146.12	10	0	0.6	4	4	1	29.77	107.9	0.22	-3.93	-4.12	-4.64	-1.19	-2.73	1.99	14400	98.6	Highly soluble	2.26	26700	182	Highly soluble	0.89	1140	7.83	Soluble	Low	No	No	No	No	No	No	No	-9.98	0	4	0	0	2	0.56	0	0	1	1.27
18682828	CC[C@@](C(=O)[O-])(CC(=O)[O-])[NH3+]	C6H10NO4	160.15	11	0	0.67	4	4	1	34.62	107.9	0.65	-3.15	-3.73	-4.27	-0.98	-2.3	1.42	4170	26	Highly soluble	1.45	4530	28.3	Highly soluble	0.5	503	3.14	Soluble	Low	No	No	No	No	No	No	No	-9.51	0	2	0	0	2	0.56	0	0	1	1.95
61173900	NC(=O)CN(C(=O)N(C(C(=O)[O-])(C)C)C)C	C9H16N3O4	230.24	16	0	0.67	6	4	1	54.53	106.77	1.37	-1.14	-2.02	-0.48	-1.95	-0.84	-0.15	162	0.703	Very soluble	-0.61	56.5	0.245	Very soluble	0.52	769	3.34	Soluble	High	No	No	No	No	No	No	No	-8.51	0	1	0	0	0	0.56	0	0	1	2.06
2840679	[O-]C(=O)CNS(=O)(=O)c1ccc(cc1C)C	C10H12NO4S	242.27	16	6	0.3	4	5	1	56.91	94.68	1.29	1.21	0.41	-1.58	0.62	0.39	-2.12	1.85	0.00762	Soluble	-2.8	0.388	0.0016	Soluble	-2.93	0.282	0.00116	Soluble	High	No	No	No	No	No	No	No	-6.92	0	0	0	0	0	0.56	0	0	1	2.37
83323578	N[C@H](NS(=O)(=O)c1ccccc1)CC(=O)[O-]	C9H11N2O4S	243.26	16	6	0.22	5	6	2	54.49	120.7	0.57	-2.67	-0.53	-0.07	-0.99	-0.74	0.39	592	2.43	Highly soluble	0.68	1180	4.84	Highly soluble	-1.85	3.44	0.0142	Soluble	High	No	No	No	No	No	No	No	-9.68	0	1	0	0	1	0.55	0	1	1	2.76
77368513	[O-]C(=O)CCN1CCN(S1(=O)=O)C1CC1	C8H13N2O4S	233.26	15	0	0.88	4	6	0	58.76	89.13	1.45	-0.75	-1.59	0.02	-1.03	-0.38	-0.55	65.8	0.282	Very soluble	-0.64	52.9	0.227	Very soluble	0.18	353	1.51	Soluble	High	No	No	No	No	No	No	No	-8.26	0	1	0	0	0	0.56	0	0	1	2.93
49668716	O=C(N[C@H](C(=O)[O-])C)NCc1ccc(c(c1)C)C	C13H17N2O3	249.29	18	6	0.38	6	3	2	66.59	81.26	1.75	1.59	0.09	1.7	1.5	1.33	-2.24	1.44	0.00578	Soluble	-2.91	0.308	0.00124	Soluble	-3.44	0.0897	0.00036	Soluble	High	No	No	No	No	No	No	No	-6.69	0	0	0	0	0	0.56	0	0	1	2.26
96983769	[O-]C(=O)CCc1noc(n1)Cc1ccc(cc1)C	C13H13N2O3	245.25	18	11	0.31	5	5	0	63.13	79.05	2.24	2.25	0.65	1.19	2.78	1.82	-2.9	0.309	0.00126	Soluble	-3.55	0.0697	0.000284	Soluble	-4.37	0.0106	4.32e-05	Moderately soluble	High	No	No	Yes	No	No	No	No	-6.2	0	0	0	0	0	0.56	0	0	1	2.77
74400	[O-]C(=O)CNS(=O)(=O)c1ccccc1F	C8H7FNO4S	232.21	15	6	0.12	4	6	1	46.93	94.68	0.64	0.58	0.35	-1.77	0.1	-0.02	-1.68	4.88	0.021	Very soluble	-2.14	1.68	0.00722	Soluble	-2.44	0.845	0.00364	Soluble	High	No	No	No	No	No	No	No	-7.3	0	0	0	0	0	0.56	0	0	1	2.27
22150292	C[C@H]([C@@H](C(=O)[O-])NS(=O)(=O)C)O	C5H10NO5S	196.2	12	0	0.8	4	6	2	38.91	114.91	-0.63	-1.29	-1.88	-4.09	-1.74	-1.93	0.02	206	1.05	Highly soluble	-0.63	46.5	0.237	Very soluble	0.47	576	2.94	Soluble	High	No	No	No	No	No	No	No	-8.41	0	2	0	0	1	0.56	0	0	1	2.93
83324559	[O-]C(=O)C[C@H](c1nn2c(n1)SCCC2)[NH3+]	C8H12N4O2S	228.27	15	5	0.62	3	4	1	54.07	123.78	0.69	-2.94	-2.13	-3.85	-0.2	-1.69	0.55	807	3.53	Highly soluble	0.9	1810	7.95	Highly soluble	-0.45	80.3	0.352	Soluble	Low	No	No	No	No	No	No	No	-9.78	0	1	0	0	1	0.55	0	0	1	3.52
4950960	[O-][S@](=O)C[C@@H](C(=O)[O-])C	C4H6O4S	150.15	9	0	0.75	3	4	0	29.17	99.47	-0.7	-0.53	-0.88	-0.54	-1.41	-0.81	-0.24	86.6	0.577	Very soluble	-1.09	12.2	0.0813	Very soluble	0.48	453	3.02	Soluble	High	No	No	No	No	No	No	No	-7.59	0	4	0	0	2	0.56	0	1	1	3.21
61828754	C[C@@H](Cc1nc2c([nH]1)cccn2)CC(=O)[O-]	C11H12N3O2	218.23	16	9	0.36	4	4	1	57.91	81.7	0.73	1.34	0.28	0.8	2.03	1.04	-2.19	1.41	0.00646	Soluble	-2.66	0.48	0.0022	Soluble	-3.17	0.149	0.000684	Soluble	High	No	No	No	No	No	No	No	-6.68	0	0	0	0	0	0.55	0	0	1	2.5
11569090	C[C@@H]1CCCN(C1)S(=O)(=O)CCC(=O)[O-]	C9H16NO4S	234.29	15	0	0.89	4	5	0	58.87	85.89	1.53	0.29	-0.11	-0.07	-0.14	0.3	-1.21	14.4	0.0615	Very soluble	-1.66	5.18	0.0221	Very soluble	-0.88	31.1	0.133	Soluble	High	No	No	No	No	No	No	No	-7.52	0	0	0	0	0	0.56	0	0	1	2.95
112209	[O-]C(=O)CNS(=O)(=O)c1ccc(c(c1)C)C	C10H12NO4S	242.27	16	6	0.3	4	5	1	56.91	94.68	1.22	1.21	0.41	-1.58	0.62	0.38	-2.12	1.85	0.00762	Soluble	-2.8	0.388	0.0016	Soluble	-2.93	0.282	0.00116	Soluble	High	No	No	No	No	No	No	No	-6.92	0	0	0	0	0	0.56	0	0	1	2.39
5509086	CN(S(=O)(=O)NCCC(=O)[O-])C	C5H11N2O4S	195.22	12	0	0.8	5	6	1	40.64	97.92	0.69	-1.26	-1.4	-0.65	-2.02	-0.93	0.07	231	1.18	Highly soluble	-0.3	97.8	0.501	Very soluble	-0.16	136	0.698	Soluble	High	No	No	No	No	No	No	No	-8.39	0	1	0	0	1	0.56	0	0	1	2.27
82552302	[O-]C(=O)CCc1[nH]nc(n1)Cc1ccc(cc1)C	C13H14N3O2	244.27	18	11	0.31	5	4	1	65.21	81.7	1.22	2.1	0.39	1.19	2.91	1.56	-2.8	0.387	0.00159	Soluble	-3.45	0.0875	0.000358	Soluble	-4.36	0.0106	4.36e-05	Moderately soluble	High	No	No	No	No	No	No	No	-6.3	0	0	0	0	0	0.56	0	0	1	2.31
22211294	CCC(=O)N1C[C@@H](Oc2c1cccc2)C(=O)[O-]	C12H12NO4	234.23	17	6	0.33	3	4	0	62.41	69.67	1.6	1.13	-0.44	0.76	0.88	0.79	-2.07	2.01	0.00856	Soluble	-2.19	1.52	0.0065	Soluble	-1.92	2.84	0.0121	Soluble	High	No	No	No	No	No	No	No	-6.93	0	1	0	0	0	0.56	0	0	1	2.77
38015212	CCN(C(=O)c1cc(C)ccc1O)CC(=O)[O-]	C12H14NO4	236.24	17	6	0.33	5	4	1	60.77	80.67	1.76	1.9	-0.09	1.15	1	1.15	-2.43	0.872	0.00369	Soluble	-3.22	0.143	0.000607	Soluble	-2.07	2	0.00847	Soluble	High	No	No	No	No	No	No	No	-6.39	0	0	0	0	0	0.56	0	0	1	1.58
83047645	[O-]C(=O)[C@H]([NH3+])Cc1cn2c(n1)scc2C	C9H11N3O2S	225.27	15	8	0.33	3	3	1	56.41	113.31	1.28	-1.03	-1.39	-3.84	1.07	-0.78	-0.78	37	0.164	Very soluble	-0.86	31	0.137	Very soluble	-1.22	13.6	0.0605	Soluble	High	No	No	No	No	No	No	No	-8.41	0	1	0	0	0	0.55	0	0	1	3.16
83133354	[NH3+]C[C@@H](c1cnc2n1c(C)cs2)CC(=O)[O-]	C10H13N3O2S	239.29	16	8	0.4	4	3	1	61.22	113.31	1.47	-1.37	-0.83	-3.54	1.42	-0.57	-0.57	64.9	0.271	Very soluble	-0.51	74.1	0.31	Very soluble	-1.62	5.71	0.0239	Soluble	High	No	No	No	No	No	No	No	-8.73	0	1	0	0	0	0.55	0	0	1	3.29
54309580	[O-]C(=O)[C@H](CNC(=O)c1ccc2c(c1)CCC2)C	C14H16NO3	246.28	18	6	0.43	5	3	1	66.31	69.23	2.04	2.1	0.29	1.86	2.46	1.75	-2.61	0.609	0.00247	Soluble	-3.18	0.161	0.000654	Soluble	-3.45	0.0878	0.000356	Soluble	High	No	No	No	No	No	No	No	-6.31	0	0	0	0	0	0.56	0	0	1	2.29
71547622	[O-]C(=O)CCNC(=O)Oc1cc(C)ccc1C	C12H14NO4	236.24	17	6	0.33	6	4	1	60.51	78.46	1.44	1.53	0.53	1.7	1.6	1.36	-2.13	1.74	0.00735	Soluble	-2.79	0.386	0.00163	Soluble	-3.1	0.186	0.000789	Soluble	High	No	No	Yes	No	No	No	No	-6.65	0	0	0	0	0	0.56	0	0	1	2.09
71521162	[O-]C(=O)C[C@](c1c[nH]c2c1cccc2)(O)C	C12H12NO3	218.23	16	9	0.25	3	3	2	58.56	76.15	1.23	0.88	0.41	0.83	1.97	1.06	-1.97	2.36	0.0108	Very soluble	-2.06	1.89	0.00864	Soluble	-2.93	0.256	0.00117	Soluble	High	No	No	No	No	No	No	No	-7.01	0	0	0	0	0	0.56	0	0	1	2.16
77431776	[O-]C(=O)CCN1CCN(S1(=O)=O)C(C)(C)C	C9H17N2O4S	249.31	16	0	0.89	4	6	0	65.72	89.13	1.58	-0.32	-0.89	0.34	-0.83	-0.02	-0.92	30	0.12	Very soluble	-1.09	20.2	0.0811	Very soluble	-0.43	93.1	0.373	Soluble	High	No	No	No	No	No	No	No	-8.05	0	1	0	0	0	0.56	0	0	1	2.63
83076059	[NH3+]C[C@@H](c1c[nH]c2c1cc(C)cc2)CC(=O)[O-]	C13H16N2O2	232.28	17	9	0.31	4	2	2	66.45	83.56	1.32	-1.26	-0.06	-2.58	2.39	-0.04	-0.61	56.5	0.243	Very soluble	0	233	1	Highly soluble	-3.55	0.0653	0.000281	Soluble	High	No	No	No	No	No	No	No	-8.61	0	0	0	0	0	0.55	0	0	1	2.33
54054534	C[C@H](C(=O)N)NC(=O)N([C@H](C(=O)[O-])C)C	C8H14N3O4	216.21	15	0	0.62	6	4	2	49.59	115.56	0.91	-1.11	-2.36	-0.79	-1.91	-1.05	-0.09	178	0.822	Very soluble	-0.83	32.3	0.149	Very soluble	0.55	772	3.57	Soluble	Low	No	No	No	No	No	No	No	-8.41	0	1	0	0	0	0.56	0	0	1	2.64
39113948	[O-]C(=O)C[C@@H]1[NH2+][C@H]([O-])CNC1=O	C6H9N2O4	173.15	12	0	0.67	2	4	2	42.9	108.9	-0.9	-4.35	-4.82	-5.47	-1.27	-3.36	1.96	15800	91	Highly soluble	2.68	82100	474	Highly soluble	0.28	330	1.91	Soluble	Low	No	No	No	No	No	No	No	-10.44	0	1	0	0	2	0.56	0	0	1	2.58
71564068	[O-]C(=O)CCNC(=O)Oc1ccc2c(c1)CCC2	C13H14NO4	248.25	18	6	0.38	6	4	1	63.2	78.46	1.96	1.84	0.4	1.58	1.8	1.52	-2.39	1.01	0.00408	Soluble	-3.11	0.193	0.000779	Soluble	-3.16	0.173	0.000697	Soluble	High	No	No	No	No	No	No	No	-6.51	0	0	0	0	0	0.56	0	0	1	2.22
20223416	C[C@H](C(=O)[O-])CS(=O)(=O)c1ccc(cc1)F	C10H10FO4S	245.25	16	6	0.3	4	5	0	53.74	82.65	1.05	1.33	1.49	1.88	1.39	1.43	-2.21	1.51	0.00614	Soluble	-2.67	0.528	0.00215	Soluble	-2.82	0.369	0.00151	Soluble	High	No	No	No	No	No	No	No	-6.85	0	0	0	0	0	0.56	0	0	1	3.02
82613127	[O-]C(=O)CCC(=O)NCc1cc(C)c(cc1C)C	C14H18NO3	248.3	18	6	0.43	6	3	1	68.37	69.23	2.23	1.56	0.61	1.98	2.95	1.87	-2.21	1.52	0.00612	Soluble	-2.62	0.59	0.00238	Soluble	-4.15	0.0175	7.03e-05	Moderately soluble	High	No	No	No	No	No	No	No	-6.71	0	0	0	0	0	0.56	0	0	1	1.65
83011431	[O-]C(=O)[C@H]1Cc2cc(CC)ccc2N(C1)C	C13H16NO2	218.27	16	6	0.46	2	2	0	65.65	43.37	1.69	2.41	0.23	2.13	2.08	1.71	-2.86	0.303	0.00139	Soluble	-2.96	0.238	0.00109	Soluble	-2.89	0.279	0.00128	Soluble	High	No	No	No	No	No	No	No	-5.92	0	0	0	0	0	0.56	0	0	1	2.34
19476529	C[C@@H]([C@H](C(=O)[O-])NS(=O)(=O)N)O	C4H9N2O5S	197.19	12	0	0.75	4	7	3	36.81	140.93	-0.72	-1.97	-2.64	-4.08	-2.69	-2.42	0.44	546	2.77	Highly soluble	-0.47	67.4	0.342	Very soluble	1.21	3230	16.4	Soluble	Low	No	No	No	No	No	No	No	-8.9	0	2	1	1	2	0.56	0	0	1	3.07
11888689	CCc1ccc(s1)S(=O)(=O)NCC(=O)[O-]	C8H10NO4S2	248.3	15	5	0.38	5	5	1	54.62	122.92	1.22	1.33	0.42	-2.55	1.17	0.32	-2.13	1.82	0.00734	Soluble	-3.51	0.0763	0.000307	Soluble	-2.22	1.5	0.00603	Soluble	High	No	No	No	No	No	No	No	-6.87	0	0	0	0	0	0.56	0	0	1	2.95
19983641	C[C@@H]1CCCN(C1)S(=O)(=O)C[C@H](C(=O)[O-])C	C10H18NO4S	248.32	16	0	0.9	4	5	0	63.67	85.89	1.44	0.86	0.13	0.24	0.06	0.54	-1.66	5.47	0.022	Very soluble	-2.25	1.41	0.00566	Soluble	-0.91	30.8	0.124	Soluble	High	No	No	No	No	No	No	No	-7.2	0	0	0	0	0	0.56	0	0	1	3.31
61172530	NC(=O)CNC(=O)N(C(C(=O)[O-])(C)C)C	C8H14N3O4	216.21	15	0	0.62	6	4	2	49.63	115.56	0.77	-1.32	-2.36	-0.79	-1.89	-1.12	0.05	241	1.11	Highly soluble	-0.61	53.3	0.246	Very soluble	0.2	340	1.57	Soluble	Low	No	No	No	No	No	No	No	-8.56	0	1	0	0	0	0.56	0	0	1	1.96
83022423	[O-]C(=O)[C@H]1C(=O)NC[C@H]1c1cnc(nc1)C	C10H10N3O3	220.2	16	6	0.4	2	5	1	55.82	95.01	0.77	0.03	-2.02	-0.75	0.52	-0.29	-1.37	9.4	0.0427	Very soluble	-1.58	5.82	0.0265	Very soluble	-2.01	2.15	0.00977	Soluble	High	No	No	No	No	No	No	No	-7.62	0	1	0	0	0	0.56	0	1	1	2.65
71722278	C#CCN(c1ccc(cc1F)F)CCC(=O)[O-]	C12H10F2NO2	238.21	17	6	0.25	5	4	0	57.78	43.37	2.16	1.86	1.46	2.97	2.48	2.19	-2.42	0.906	0.0038	Soluble	-2.39	0.966	0.00405	Soluble	-2.97	0.255	0.00107	Soluble	High	Yes	No	Yes	No	No	No	No	-6.43	0	0	0	0	0	0.56	0	1	1	1.94
96894072	[O-]C(=O)C[C@H](c1cn2c(n1)SCCCC2)O	C10H13N2O3S	241.29	16	5	0.6	3	4	1	58.28	103.48	1.8	-0.04	-0.38	0.05	0.76	0.44	-1.34	10.9	0.0453	Very soluble	-1.68	5.01	0.0208	Very soluble	-0.89	31.2	0.129	Soluble	High	No	No	No	No	No	No	No	-7.8	0	0	0	0	0	0.56	0	0	1	3.44
40955745	[O-]C(=O)C[C@H]([S@](=O)c1ccc(c(c1)C)C)C	C12H15O3S	239.31	16	6	0.42	4	3	0	63.03	76.41	1.93	1.61	1.81	2.16	1.88	1.88	-2.35	1.07	0.00445	Soluble	-2.83	0.357	0.00149	Soluble	-3.41	0.0929	0.000388	Soluble	High	No	No	No	No	No	No	No	-6.62	0	0	0	0	0	0.56	0	0	1	3.29
34112301	O[C@H](C(=O)[O-])C[C@@H](C(=O)[O-])O	C5H6O6	162.1	11	0	0.6	4	6	2	28.13	120.72	-0.32	-1.53	-4.4	-1.77	-1.6	-1.93	0.38	391	2.41	Highly soluble	-0.5	51.4	0.317	Very soluble	2.03	17300	107	Soluble	Low	No	No	No	No	No	No	No	-8.38	0	3	0	0	1	0.56	0	0	1	2.65
14720662	CO[C@@H]([C@H](C(=O)[O-])O)C(=O)[O-]	C5H6O6	162.1	11	0	0.6	4	6	1	28.05	109.72	-0.29	-1.35	-4.14	-1.77	-1.45	-1.8	0.27	301	1.86	Highly soluble	-0.45	56.9	0.351	Very soluble	1.73	8730	53.8	Soluble	Low	No	No	No	No	No	No	No	-8.25	0	3	0	0	1	0.56	0	0	1	2.66
1731782	[O-]C(=O)C[C@@H](C(=O)[O-])NC(=O)[C@@H]([NH3+])C	C7H11N2O5	203.17	14	0	0.57	6	5	2	42.39	137	0.24	-4.12	-5.01	-5.22	-1.67	-3.15	1.89	15800	78	Highly soluble	1.85	14300	70.3	Highly soluble	0.83	1390	6.84	Soluble	Low	No	No	No	No	No	No	No	-10.46	0	1	0	1	1	0.56	0	0	1	2.6
71727691	[O-]C(=O)CCN(C(=O)C)CC(=O)[O-]	C7H9NO5	187.15	13	0	0.57	6	5	0	38.52	100.57	0.65	-1.18	-3.28	-0.73	-1.02	-1.11	0.14	258	1.38	Highly soluble	-0.44	68.2	0.364	Very soluble	0.48	569	3.04	Soluble	Low	No	No	No	No	No	No	No	-8.28	0	2	0	0	1	0.56	0	0	1	1.55
75855548	[O-]C(=O)C[C@@H](c1sc2c(n1)c(O)ccc2)C	C11H10NO3S	236.27	16	9	0.27	3	4	1	60.86	101.49	1.7	2.15	1.25	1.09	2.84	1.81	-2.88	0.313	0.00133	Soluble	-3.91	0.0288	0.000122	Soluble	-2.62	0.572	0.00242	Soluble	High	No	No	No	No	No	No	No	-6.21	0	0	0	0	0	0.56	0	0	1	2.95
71547625	[O-]C(=O)CCNC(=O)Oc1ccc(c(c1)C)C	C12H14NO4	236.24	17	6	0.33	6	4	1	60.51	78.46	1.82	1.59	0.53	1.7	1.6	1.45	-2.17	1.59	0.00674	Soluble	-2.85	0.335	0.00142	Soluble	-3.1	0.186	0.000789	Soluble	High	No	No	Yes	No	No	No	No	-6.61	0	0	0	0	0	0.56	0	0	1	2.07
82554454	[O-]C(=O)CCc1[nH]nc(n1)Cc1ccccc1F	C12H11FN3O2	248.23	18	11	0.25	5	5	1	60.2	81.7	1.2	1.84	0.64	1.32	2.84	1.57	-2.66	0.542	0.00219	Soluble	-3.18	0.165	0.000666	Soluble	-4.25	0.0139	5.58e-05	Moderately soluble	High	No	No	Yes	No	No	No	No	-6.51	0	0	0	0	0	0.56	0	0	1	2.35
96964996	[O-]C(=O)C[C@@H](c1c[nH]c2c1cc(C)cc2)[NH+](C)C	C14H18N2O2	246.3	18	9	0.36	4	2	2	71.44	60.36	1.85	-0.5	-0.52	-2.31	2.4	0.18	-1.16	17.1	0.0695	Very soluble	-0.3	123	0.501	Very soluble	-3.61	0.0599	0.000243	Soluble	High	No	No	No	No	No	No	No	-8.16	0	1	0	0	0	0.55	0	0	1	2.48
12153037	CO[C@H]([C@@H](C(=O)[O-])OC)C(=O)[O-]	C6H8O6	176.12	12	0	0.67	5	6	0	32.79	98.72	0.62	-0.81	-3.48	-1.4	-0.97	-1.21	-0.09	143	0.81	Very soluble	-0.78	29	0.165	Very soluble	1.02	1850	10.5	Soluble	Low	No	No	No	No	No	No	No	-7.95	0	2	0	0	1	0.56	0	0	1	2.85
82418611	[O-]C(=O)CCc1cnc(s1)N1CCCC1	C10H13N2O2S	225.29	15	5	0.6	4	3	0	61.17	84.5	1.82	1.69	0.04	0.88	2.49	1.39	-2.28	1.17	0.0052	Soluble	-3.08	0.188	0.000833	Soluble	-1.93	2.65	0.0117	Soluble	High	No	No	No	No	No	No	No	-6.47	0	0	0	0	0	0.56	0	0	1	2.77
83047694	[O-]C(=O)C[C@@H]([NH3+])c1cn2c(n1)sc(c2)C	C9H11N3O2S	225.27	15	8	0.33	3	3	1	56.41	113.31	1.42	-1.59	-1.2	-3.84	1.07	-0.83	-0.43	83.4	0.37	Very soluble	-0.28	118	0.524	Very soluble	-1.22	13.6	0.0605	Soluble	High	No	No	No	No	No	No	No	-8.8	0	1	0	0	0	0.55	0	0	1	3.17
83365489	[O-]C(=O)C[C@H](C(=O)NCc1ccccc1O)[NH3+]	C11H14N2O4	238.24	17	6	0.27	6	4	3	59.46	117.1	0.65	-2.43	-2.39	-3.89	-0.06	-1.62	0.35	532	2.23	Highly soluble	0.51	773	3.25	Highly soluble	-1.7	4.72	0.0198	Soluble	Low	No	No	No	No	No	No	No	-9.48	0	1	0	0	1	0.55	1	0	1	2.01
82895291	[O-]C(=O)[C@H]1C(=O)NC[C@H]1c1[nH]cc[nH+]1	C8H9N3O3	195.18	14	5	0.38	2	3	3	48.31	99.16	0.15	-0.48	-2.97	-1.33	0.16	-0.9	-0.88	25.7	0.132	Very soluble	-1.14	14.3	0.0732	Very soluble	-1.2	12.3	0.063	Soluble	Low	No	No	No	No	No	No	No	-7.83	0	1	0	0	1	0.55	0	1	1	2.54
19410930	[O-]C(=O)[C@H](NC(=O)c1ccc2c(c1)CCC2)C	C13H14NO3	232.26	17	6	0.38	4	3	1	61.51	69.23	1.74	2.03	0.04	1.59	2.08	1.5	-2.56	0.646	0.00278	Soluble	-3.11	0.18	0.000773	Soluble	-3.04	0.21	0.000904	Soluble	High	No	No	No	No	No	No	No	-6.28	0	0	0	0	0	0.56	0	0	1	2.16
51394595	[O-]C(=O)[C@H]1CC[C@H](O1)CN1CCOC1=O	C9H12NO5	214.2	15	0	0.78	3	5	0	50.55	78.9	1.09	-0.06	-1.64	-0.38	-0.04	-0.21	-0.93	25	0.117	Very soluble	-1.15	15.3	0.0715	Very soluble	0.15	303	1.41	Soluble	High	No	No	No	No	No	No	No	-7.65	0	1	0	0	0	0.56	0	0	1	3.11
83255661	O=C(NCc1ccc2c(c1)CCO2)CCC(=O)[O-]	C13H14NO4	248.25	18	6	0.38	6	4	1	62.81	78.46	1.76	0.47	-0.38	0.77	2.01	0.92	-1.53	7.4	0.0298	Very soluble	-1.69	5.11	0.0206	Very soluble	-3.28	0.129	0.000521	Soluble	High	No	No	No	No	No	No	No	-7.48	0	0	0	0	0	0.56	0	0	1	1.94
22161987	[O-]C(=O)[C@H]1CN(C(=O)C1)c1ncc(s1)C	C9H9N2O3S	225.24	15	5	0.44	2	4	0	56.56	101.57	1.38	0.29	-0.83	0.07	1.56	0.49	-1.53	6.59	0.0292	Very soluble	-1.99	2.33	0.0103	Very soluble	-1.17	15.3	0.0681	Soluble	High	No	No	No	No	No	No	No	-7.47	0	1	0	0	0	0.56	0	0	1	2.93
82656017	CN1CCN(S1(=O)=O)CCC(=O)[O-]	C6H11N2O4S	207.23	13	0	0.83	3	6	0	51.26	89.13	0.97	-1.31	-2.06	-0.67	-1.5	-0.91	-0.1	164	0.792	Very soluble	-0.06	179	0.864	Very soluble	0.39	513	2.48	Soluble	High	No	No	No	No	No	No	No	-8.49	0	1	0	0	0	0.56	0	0	1	2.34
4096031	[O-]C(=O)C[C@@H](C(=O)[O-])NC(=[NH2+])N	C5H8N3O4	174.13	12	0	0.4	5	4	3	35.58	143.9	-0.76	-1.82	-6.09	-3.67	-2.04	-2.88	0.56	628	3.61	Highly soluble	-0.68	36	0.207	Very soluble	1.14	2380	13.7	Soluble	Low	No	No	No	No	No	No	No	-8.65	0	2	1	1	1	0.55	0	2	1	2.59
83330846	[NH3+]C[C@@H](c1cc2c(n1C)cccc2)CC(=O)[O-]	C13H16N2O2	232.28	17	9	0.31	4	2	1	66.38	72.7	1.91	-1.21	-0.36	-2.58	1.35	-0.18	-0.65	52.5	0.226	Very soluble	0.18	350	1.51	Highly soluble	-2.73	0.438	0.00188	Soluble	High	No	No	No	No	No	No	No	-8.58	0	0	0	0	0	0.55	0	0	1	2.42
82288320	O=C1C[C@@H]([C@@H](C(=O)[O-])C)c2c(O1)cccc2	C12H11O4	219.21	16	6	0.33	2	4	0	55.04	66.43	1.43	1.5	0.47	1.73	1.87	1.4	-2.29	1.13	0.00513	Soluble	-2.5	0.689	0.00314	Soluble	-2.44	0.79	0.00361	Soluble	High	No	No	No	No	No	No	No	-6.57	0	0	0	0	0	0.56	0	1	1	2.93
22145254	[O-]C(=O)C1(CC1)S(=O)(=O)c1ccc(cc1)C	C11H11O4S	239.27	16	6	0.36	3	4	0	56.68	82.65	1.48	1.44	1.07	1.37	1.53	1.38	-2.31	1.17	0.0049	Soluble	-2.78	0.396	0.00166	Soluble	-2.91	0.295	0.00123	Soluble	High	No	No	No	No	No	No	No	-6.74	0	0	0	0	0	0.56	0	0	1	2.2
83301976	[O-]C(=O)C[C@@H](c1cn(c2c1[nH+]ccc2)C)C	C12H14N2O2	218.25	16	9	0.33	3	2	1	61.11	59.2	1.75	1.11	0.24	1.1	1.65	1.17	-2.11	1.69	0.00775	Soluble	-1.95	2.47	0.0113	Very soluble	-2.69	0.442	0.00202	Soluble	High	No	No	No	No	No	No	No	-6.84	0	0	0	0	0	0.55	0	0	1	2.38
37829719	[O-]C(=O)CCC(=O)N([C@H](c1ccc(cc1)C)C)C	C14H18NO3	248.3	18	6	0.43	6	3	0	68.14	60.44	2.06	1.41	0.72	1.98	2.08	1.65	-2.12	1.89	0.00761	Soluble	-2.28	1.29	0.0052	Soluble	-3.08	0.206	0.00083	Soluble	High	No	No	No	No	No	No	No	-6.81	0	0	0	0	0	0.56	0	0	1	1.95
19403679	[O-]C(=O)CCNC(=O)c1sc2c(c1)CCC2	C11H12NO3S	238.28	16	5	0.45	5	3	1	59.38	97.47	1.84	1.4	0.11	1.08	2.88	1.46	-2.1	1.89	0.00793	Soluble	-3.05	0.212	0.00089	Soluble	-2.69	0.49	0.00206	Soluble	High	No	No	Yes	No	No	No	No	-6.76	0	0	0	0	0	0.56	0	0	1	2.57
38020812	CCCN(C(=O)NC(C)C)CC(=O)[O-]	C9H17N2O3	201.24	14	0	0.78	7	3	1	51.49	72.47	1.55	0.84	-0.43	0.83	-0.2	0.52	-1.15	14.1	0.07	Very soluble	-1.94	2.29	0.0114	Very soluble	-1.02	19.2	0.0953	Soluble	High	No	No	No	No	No	No	No	-6.93	0	1	0	0	0	0.56	0	0	1	1.91
51749475	C[C@H]1CCN([C@@H](C1)C)C(=O)NCCCC(=O)[O-]	C12H21N2O3	241.31	17	0	0.83	6	3	1	67.72	72.47	2.14	1.12	-0.03	1.31	0.6	1.03	-1.65	5.46	0.0226	Very soluble	-2.24	1.4	0.00582	Soluble	-1.51	7.41	0.0307	Soluble	High	No	No	No	No	No	No	No	-6.98	0	0	0	0	0	0.56	0	0	1	2.71
38523195	[O-]C(=O)C[C@H]1C[NH2+][C@H](C1)C(=O)[O-]	C7H10NO4	172.16	12	0	0.71	3	4	1	40.99	96.87	0.46	-2.97	-4.55	-4.31	-0.51	-2.38	1.16	2500	14.5	Highly soluble	1.5	5400	31.4	Highly soluble	0.27	322	1.87	Soluble	Low	No	No	No	No	No	No	No	-9.46	0	1	0	0	2	0.56	0	0	1	2.22
49717381	[O-]C(=O)CCCNC(=O)N1C[C@@H]2C[C@H]1CC2	C11H17N2O3	225.26	16	0	0.82	6	3	1	60.79	72.47	1.62	0.35	-0.67	1.03	0.27	0.52	-1.06	19.6	0.0869	Very soluble	-1.44	8.25	0.0366	Very soluble	-1.01	21.9	0.0973	Soluble	High	No	No	No	No	No	No	No	-7.43	0	1	0	0	0	0.56	0	0	1	3.32
50564573	C[C@@H]1[C@@H](C)CCCN1S(=O)(=O)CCC(=O)[O-]	C10H18NO4S	248.32	16	0	0.9	4	5	0	63.67	85.89	1.56	0.72	0.28	0.24	-0.06	0.55	-1.57	6.7	0.027	Very soluble	-2.1	1.96	0.00791	Soluble	-1.03	23.1	0.0929	Soluble	High	No	No	No	No	No	No	No	-7.3	0	0	0	0	0	0.56	0	0	1	3.31
77391935	[O-]C(=O)CCC(=O)N(c1ccc(cc1F)F)C	C11H10F2NO3	242.2	17	6	0.27	5	5	0	55.02	60.44	1.43	0.91	1.3	2.25	1.84	1.55	-1.85	3.45	0.0143	Very soluble	-1.76	4.16	0.0172	Very soluble	-2.82	0.368	0.00152	Soluble	High	Yes	No	No	No	No	No	No	-7.13	0	0	0	0	0	0.56	0	0	1	1.64
1573264	[O-]C(=O)C[C@H](C(=O)[O-])[NH+](C)C	C6H10NO4	160.15	11	0	0.67	4	4	1	34.77	84.7	0.79	-2.89	-4.61	-4.27	-1.21	-2.44	1.25	2860	17.9	Highly soluble	1.67	7470	46.7	Highly soluble	0.82	1060	6.59	Soluble	Low	No	No	No	No	No	No	No	-9.33	0	2	0	0	2	0.56	0	0	1	1.96
19402095	[O-]C(=O)[C@@H]1CCCN1C(=O)c1cc(C)ccc1O	C13H14NO4	248.25	18	6	0.38	3	4	1	67.38	80.67	1.5	2.06	-0.33	1.03	1.14	1.08	-2.73	0.467	0.00188	Soluble	-3.38	0.103	0.000414	Soluble	-1.75	4.38	0.0177	Soluble	High	No	No	No	No	No	No	No	-6.35	0	0	0	0	0	0.56	0	0	1	2.1
76137725	[O-]C(=O)[C@H](C[NH3+])Cc1nnc2n1ccn2C	C9H13N5O2	223.23	16	8	0.44	4	4	1	55.42	102.89	1.22	-3.06	-2.78	-4.23	-1.25	-2.02	0.6	884	3.96	Highly soluble	1.46	6490	29.1	Highly soluble	-0.37	96.1	0.431	Soluble	Low	No	No	No	No	No	No	No	-9.83	0	1	0	0	1	0.55	0	0	1	3.08
22220529	CN(C(=O)CNC(=O)NC(C(=O)[O-])(C)C)C	C9H16N3O4	230.24	16	0	0.67	7	4	2	54.53	101.57	1.47	-0.92	-2.1	-0.48	-1.43	-0.69	-0.23	137	0.594	Very soluble	-0.73	42.9	0.186	Very soluble	-0.6	57.7	0.251	Soluble	High	No	No	No	No	No	No	No	-8.36	0	1	0	0	0	0.56	0	0	1	2.16
37993253	CC(N(C(=O)C(C)(C)C)CC(=O)[O-])C	C10H18NO3	200.25	14	0	0.8	5	3	0	52.85	60.44	1.82	1.52	0.02	1.15	0.6	1.02	-1.71	3.91	0.0195	Very soluble	-2.4	0.801	0.004	Soluble	-0.98	20.9	0.104	Soluble	High	No	No	No	No	No	No	No	-6.44	0	0	0	0	0	0.56	0	0	1	1.47
54053255	C[C@H](N(S(=O)(=O)N(C)C)C)C(=O)[O-]	C6H13N2O4S	209.24	13	0	0.83	4	6	0	45.54	89.13	1.23	-0.58	-1.06	-0.27	-2.32	-0.6	-0.51	65	0.311	Very soluble	-0.82	31.6	0.151	Very soluble	0.54	731	3.49	Soluble	High	No	No	No	No	No	No	No	-7.99	0	1	0	0	0	0.56	0	0	1	3.06
83298191	[O-]C(=O)C[C@H](c1cn2c(c1)SCC2)O	C9H10NO3S	212.25	14	5	0.44	3	3	1	50.87	90.59	1.1	-0.14	-0.56	0.17	0.78	0.27	-1.13	15.6	0.0734	Very soluble	-1.31	10.4	0.0492	Very soluble	-0.7	42.1	0.198	Soluble	High	No	No	No	No	No	No	No	-7.69	0	1	0	0	0	0.56	0	0	1	2.95
82950421	[O-]C(=O)[C@H]1C(=O)NC[C@H]1c1nnn(c1)C	C8H9N4O3	209.18	15	5	0.5	2	5	1	50.11	99.94	0.74	-0.85	-2.99	-0.91	-0.92	-0.99	-0.72	40.2	0.192	Very soluble	-0.77	35.7	0.171	Very soluble	-0.39	84.4	0.404	Soluble	Low	No	No	No	No	No	No	No	-8.18	0	1	0	0	0	0.56	0	1	1	3.16
41300884	[O-]C(=O)C1(CCOc2ccccc2)CCCCC1	C15H19O3	247.31	18	6	0.53	5	3	0	68.85	49.36	2.56	3.72	2.16	2.65	3.24	2.86	-3.63	0.0575	0.000232	Soluble	-4.45	0.00882	3.56e-05	Moderately soluble	-3.98	0.0258	0.000104	Soluble	High	Yes	No	Yes	Yes	No	Yes	No	-5.17	0	0	0	0	0	0.56	0	0	2	2.22
49561238	C[C@@H](c1ccc(cc1)C)NC(=O)N[C@H](C(=O)[O-])C	C13H17N2O3	249.29	18	6	0.38	6	3	2	66.43	81.26	1.89	1.63	0.17	1.7	1.2	1.32	-2.26	1.36	0.00546	Soluble	-2.95	0.28	0.00112	Soluble	-3.09	0.204	0.000818	Soluble	High	No	No	No	No	No	No	No	-6.66	0	0	0	0	0	0.56	0	0	1	2.44
82299606	[O-]C(=O)CC[C@H](c1ccc2c(c1)[nH+]c([nH]2)N)C	C12H15N3O2	233.27	17	9	0.33	4	2	3	65.42	96.08	0.87	1.19	0.21	1.35	1.85	1.09	-2.16	1.6	0.00686	Soluble	-2.8	0.367	0.00157	Soluble	-3.18	0.155	0.000664	Soluble	High	No	No	No	No	No	No	No	-6.88	0	0	0	0	0	0.55	0	0	1	2.26
96878184	[O-]C(=O)C[C@@H]1COc2c(C1)ccc1c2nccc1	C14H12NO3	242.25	18	10	0.29	2	4	0	65.34	62.25	1.46	1.95	0.93	1.6	2.52	1.69	-2.85	0.343	0.00141	Soluble	-2.88	0.318	0.00131	Soluble	-3.83	0.0362	0.00015	Soluble	High	Yes	No	No	No	No	No	No	-6.39	0	0	0	0	0	0.56	0	0	1	2.75
8021017	O=C(NCc1ccccc1F)CCC(=O)[O-]	C11H11FNO3	224.21	16	6	0.27	6	4	1	53.43	69.23	1.62	0.57	0.24	1.58	1.83	1.17	-1.47	7.59	0.0338	Very soluble	-1.6	5.68	0.0253	Very soluble	-3.27	0.12	0.000533	Soluble	High	No	No	No	No	No	No	No	-7.26	0	0	0	0	0	0.56	0	0	1	1.48
9156390	[O-]C(=O)CCc1ncc(o1)c1ccc(c(c1)C)C	C14H14NO3	244.27	18	11	0.29	4	4	0	66.28	66.16	2.34	2.52	1.64	1.47	3.46	2.28	-3.13	0.181	0.000741	Soluble	-3.56	0.068	0.000278	Soluble	-4.72	0.00465	1.91e-05	Moderately soluble	High	Yes	No	Yes	No	No	No	No	-6	0	0	0	0	0	0.56	0	0	1	2.94
40559102	CCN(C(=O)Nc1scc(n1)C)CC(=O)[O-]	C9H12N3O3S	242.27	16	5	0.44	6	4	1	58.93	113.6	1.54	0.84	-0.14	0.07	0.83	0.63	-1.71	4.76	0.0197	Very soluble	-2.81	0.377	0.00155	Soluble	-1.6	6.14	0.0254	Soluble	High	No	No	No	No	No	No	No	-7.18	0	0	0	0	0	0.56	0	0	1	2.63
2385353	CNS(=O)(=O)NCCC(=O)[O-]	C4H9N2O4S	181.19	11	0	0.75	5	6	2	35.74	106.71	0.24	-1.44	-1.74	-1.06	-1.83	-1.16	0.27	340	1.88	Highly soluble	-0.3	91.3	0.504	Very soluble	-0.48	60.1	0.332	Soluble	High	No	No	No	No	No	No	No	-8.43	0	2	0	0	2	0.56	0	0	1	2.24
95704866	[O-]C(=O)C[NH+](Cc1nccc(c1OC)Cl)C	C10H13ClN2O3	244.67	16	6	0.4	5	4	1	59.11	66.69	1.87	-1.36	-1.64	-3.52	1.22	-0.69	-0.45	87.3	0.357	Very soluble	0.46	705	2.88	Highly soluble	-2.68	0.509	0.00208	Soluble	High	No	No	No	No	No	No	No	-8.76	0	1	0	0	0	0.55	0	0	1	2.07
42461478	[O-]C(=O)CN(C(=O)N(C[C@@H](C#N)C)C)C	C9H14N3O3	212.23	15	0	0.67	6	4	0	51.34	87.47	1.44	-0.41	-1.12	-0.08	-1.05	-0.25	-0.5	66.9	0.315	Very soluble	-0.96	23.1	0.109	Very soluble	0.01	218	1.03	Soluble	High	No	No	No	No	No	No	No	-7.89	0	1	0	0	0	0.56	0	0	1	2.57
75855573	[O-]C(=O)C[C@H](c1nccn1O)C	C7H9N2O3	169.16	12	5	0.43	3	4	1	38.99	78.18	0.92	0.21	-0.64	-0.09	-0.42	0	-1.13	12.5	0.0739	Very soluble	-1.41	6.57	0.0388	Very soluble	-0.04	153	0.904	Soluble	High	No	No	No	No	No	No	No	-7.18	0	2	0	0	1	0.56	0	1	1	2.87
31417831	[O-]C(=O)[C@@H](NC(=O)[O-])C[NH2+]C	C5H9N2O4	161.14	11	0	0.6	5	4	2	33.06	108.9	0.55	-3.46	-4.77	-5.05	-1.77	-2.9	1.67	7550	46.9	Highly soluble	1.75	9110	56.5	Highly soluble	0.44	442	2.74	Soluble	Low	No	No	No	No	No	No	No	-9.74	0	2	0	0	2	0.56	0	0	1	2.06
13517679	[O-]C(=O)[C@H]([C@H](C(=O)[O-])C)O	C5H6O5	146.1	10	0	0.6	3	5	1	26.97	100.49	0.17	-0.76	-3.52	-0.96	-1.12	-1.24	-0.07	125	0.853	Very soluble	-0.87	19.6	0.134	Very soluble	1.48	4440	30.4	Soluble	Low	No	No	No	No	No	No	No	-7.73	0	4	0	0	1	0.56	0	0	1	2.57
52815435	[O-]C(=O)[C@H]1CCCN(C1)c1cccnn1	C10H12N3O2	206.22	15	6	0.5	2	4	0	56.12	69.15	1.33	0.32	-0.94	0.82	0.44	0.4	-1.48	6.76	0.0328	Very soluble	-1.34	9.53	0.0462	Very soluble	-1.53	6.14	0.0298	Soluble	High	No	No	No	No	No	No	No	-7.33	0	1	0	0	0	0.56	0	0	1	2.38

## Sheet: TLR2-6
Supplementary Table-2 Details of ADME properties of all screened small molecules for each immune receptor listed.
Molecule	Canonical SMILES	Formula	MW	#Heavy atoms	#Aromatic heavy atoms	Fraction Csp3	#Rotatable bonds	#H-bond acceptors	#H-bond donors	MR	TPSA	iLOGP	XLOGP3	WLOGP	MLOGP	Silicos-IT Log P	Consensus Log P	ESOL Log S	ESOL Solubility (mg/ml)	ESOL Solubility (mol/l)	ESOL Class	Ali Log S	Ali Solubility (mg/ml)	Ali Solubility (mol/l)	Ali Class	Silicos-IT LogSw	Silicos-IT Solubility (mg/ml)	Silicos-IT Solubility (mol/l)	Silicos-IT class	GI absorption	BBB permeant	Pgp substrate	CYP1A2 inhibitor	CYP2C19 inhibitor	CYP2C9 inhibitor	CYP2D6 inhibitor	CYP3A4 inhibitor	log Kp (cm/s)	Lipinski #violations	Ghose #violations	Veber #violations	Egan #violations	Muegge #violations	Bioavailability Score	PAINS #alerts	Brenk #alerts	Leadlikeness #violations	Synthetic Accessibility
49346762	O=C(c1n[nH]c(=O)[nH]1)NCC#Cc1ccccc1	C12H10N4O2	242.23	18	11	0.08	3	3	3	64.47	90.64	1.41	0.79	-0.04	0.62	1.93	0.94	-2.09	1.95	0.00806	Soluble	-2.27	1.29	0.00532	Soluble	-3.78	0.04	0.000165	Soluble	High	No	No	No	No	No	No	No	-7.22	0	0	0	0	0	0.55	0	1	1	2.59
48722501	O=C(c1n[nH]c(=O)[nH]1)NCCCc1ccccc1	C12H14N4O2	246.27	18	11	0.25	6	3	3	66.31	90.64	1.53	1.22	0.46	0.7	2.26	1.23	-2.19	1.58	0.00643	Soluble	-2.72	0.469	0.0019	Soluble	-4.51	0.00765	3.1e-05	Moderately soluble	High	No	No	No	No	No	No	No	-6.94	0	0	0	0	0	0.55	0	0	1	2.02
22318692	CCCNC(=O)c1noc(c1)c1cccc(c1)C	C14H16N2O2	244.29	18	11	0.29	5	3	1	69.52	55.13	3.06	2.9	2.79	1.74	3.15	2.73	-3.3	0.121	0.000497	Soluble	-3.72	0.0467	0.000191	Soluble	-5.35	0.0011	4.51e-06	Moderately soluble	High	Yes	No	Yes	Yes	No	No	No	-5.73	0	0	0	0	0	0.55	0	0	1	2.85
35204177	OC[C@@H](NC(=O)c1cc([nH]n1)c1ccccc1)C	C13H15N3O2	245.28	18	11	0.23	5	3	3	67.8	78.01	1.8	1.24	1.19	0.64	2	1.37	-2.26	1.34	0.00544	Soluble	-2.48	0.819	0.00334	Soluble	-4.02	0.0232	9.46e-05	Moderately soluble	High	No	No	No	No	No	No	No	-6.92	0	0	0	0	0	0.55	0	0	1	2.71
5968038	O=C(Nc1[n-]ncn1)COc1ccc(cc1C)C	C12H13N4O2	245.26	18	11	0.25	5	5	1	65.61	77	0.24	1.92	0.88	1.04	1.92	1.2	-2.69	0.498	0.00203	Soluble	-3.16	0.169	0.000691	Soluble	-4.31	0.0121	4.94e-05	Moderately soluble	High	No	No	Yes	No	No	No	No	-6.43	0	0	0	0	0	0.56	0	0	1	2.21
49002857	O=C(c1n[nH]c(=O)[nH]1)NCCNc1ncccn1	C9H11N7O2	249.23	18	11	0.22	6	5	4	61.43	128.45	0.45	-0.8	-1.46	-1.46	0.13	-0.63	-0.94	28.8	0.115	Very soluble	-1.42	9.51	0.0382	Very soluble	-3.41	0.097	0.000389	Soluble	Low	No	No	No	No	No	No	No	-8.39	0	1	0	0	0	0.55	0	0	1	2.28
65609429	O=C(c1c[nH]nn1)NCc1cc2c([nH]1)cccc2	C12H11N5O	241.25	18	14	0.08	4	3	3	65.72	86.46	0.87	0.94	1.06	0.48	1.98	1.07	-2.24	1.39	0.00576	Soluble	-2.34	1.1	0.00455	Soluble	-4.68	0.00506	2.1e-05	Moderately soluble	High	No	No	Yes	No	No	No	No	-7.1	0	0	0	0	0	0.55	0	0	1	2.08
92868409	O=C(Nc1ccccc1F)N[C@H](c1n[nH]cn1)C	C11H12FN5O	249.24	18	11	0.18	5	4	3	63.14	82.7	1.24	1.02	1.73	0.9	1.23	1.23	-2.15	1.76	0.00708	Soluble	-2.35	1.12	0.0045	Soluble	-4.15	0.0175	7.03e-05	Moderately soluble	High	No	No	No	No	No	No	No	-7.1	0	0	0	0	0	0.55	0	0	1	2.9
325036	C1CC[C@H]([NH2+]1)c1onc(n1)c1ccccc1	C12H14N3O	216.26	16	11	0.33	2	3	1	64.69	55.53	2.6	1.73	0.43	-2.4	2.38	0.95	-2.65	0.487	0.00225	Soluble	-2.51	0.664	0.00307	Soluble	-4.32	0.0104	4.79e-05	Moderately soluble	High	No	Yes	No	No	No	No	No	-6.39	0	0	0	0	0	0.55	0	0	1	3.27
35201333	OCCCNC(=O)c1cc([nH]n1)c1ccccc1	C13H15N3O2	245.28	18	11	0.23	6	3	3	67.8	78.01	1.26	1.16	1.19	0.64	2.17	1.28	-2.15	1.75	0.00712	Soluble	-2.39	0.992	0.00404	Soluble	-4.4	0.00981	4e-05	Moderately soluble	High	No	No	No	No	No	No	No	-6.97	0	0	0	0	0	0.55	0	0	1	2.23
48927482	CSc1ccc(cc1)CNC(=O)c1cnn[nH]1	C11H12N4OS	248.3	17	11	0.18	5	3	2	65.59	95.97	1.09	1.29	1.3	1.17	1.99	1.37	-2.34	1.13	0.00456	Soluble	-2.91	0.309	0.00124	Soluble	-4.29	0.0128	5.14e-05	Moderately soluble	High	No	No	Yes	No	No	No	No	-6.9	0	0	0	0	0	0.55	0	0	1	2.05
43258689	O=C(Nc1scc(n1)C)NCc1cccnc1	C11H12N4OS	248.3	17	11	0.18	5	3	2	66.87	95.15	2.12	1.12	1.83	0.5	2.23	1.56	-2.23	1.45	0.00584	Soluble	-2.71	0.482	0.00194	Soluble	-4.29	0.0128	5.14e-05	Moderately soluble	High	No	No	Yes	No	No	No	No	-7.02	0	0	0	0	0	0.55	0	0	1	2.46
325035	C1CC[C@@H]([NH2+]1)c1onc(n1)c1ccccc1	C12H14N3O	216.26	16	11	0.33	2	3	1	64.69	55.53	2.7	1.73	0.43	-2.4	2.38	0.97	-2.65	0.487	0.00225	Soluble	-2.51	0.664	0.00307	Soluble	-4.32	0.0104	4.79e-05	Moderately soluble	High	No	Yes	No	No	No	No	No	-6.39	0	0	0	0	0	0.55	0	0	1	3.27
5605018	O=C(c1n[nH]cn1)Nc1cccc2c1cccc2	C13H10N4O	238.24	18	15	0	3	3	2	68.1	70.67	1.28	2.4	2.02	1.12	2.08	1.78	-3.25	0.135	0.000565	Soluble	-3.53	0.071	0.000298	Soluble	-5.06	0.00206	8.65e-06	Moderately soluble	High	Yes	No	Yes	No	No	No	No	-6.05	0	0	0	0	0	0.55	0	0	1	1.91
18029019	O=C(Nc1[n-]ncn1)COc1cccc(c1)C	C11H11N4O2	231.23	17	11	0.18	5	5	1	60.64	77	0.09	1.56	0.57	0.76	1.43	0.88	-2.41	0.909	0.00393	Soluble	-2.79	0.378	0.00163	Soluble	-3.92	0.0278	0.00012	Soluble	High	No	No	Yes	No	No	No	No	-6.6	0	0	0	0	0	0.56	0	0	1	2.03
4997845	n1cnc([nH]1)NCc1cccc2c1cccc2	C13H12N4	224.26	17	15	0.08	3	2	2	67.68	53.6	1.36	3.05	2.23	2.17	2.56	2.27	-3.61	0.0554	0.000247	Soluble	-3.84	0.0323	0.000144	Soluble	-5.52	0.000679	3.03e-06	Moderately soluble	High	Yes	No	Yes	Yes	No	No	No	-5.5	0	0	0	0	0	0.55	0	0	1	1.83
74629567	CC[C@H](NC(=O)c1n[nH]c(c1)c1cccnc1)C	C13H16N4O	244.29	18	11	0.31	5	3	2	69.24	70.67	1.97	1.74	2	0.64	2.44	1.76	-2.57	0.653	0.00267	Soluble	-2.84	0.352	0.00144	Soluble	-4.61	0.00594	2.43e-05	Moderately soluble	High	Yes	No	No	Yes	No	No	No	-6.55	0	0	0	0	0	0.55	0	0	1	2.87
3615690	Cc1ccc(cc1Cl)NC(=[NH2+])c1ccccc1	C14H14ClN2	245.73	17	12	0.07	3	0	2	74.47	37.62	2.57	4.44	2.08	4.21	3.85	3.43	-4.49	0.00804	3.27e-05	Moderately soluble	-4.95	0.00277	1.13e-05	Moderately soluble	-6.07	0.00021	8.55e-07	Poorly soluble	High	Yes	No	Yes	Yes	No	Yes	No	-4.65	1	0	0	0	0	0.55	0	2	2	1.8
51814444	CC[C@H](c1ccccc1)NCC#Cc1ccccc1	C18H19N	249.35	19	12	0.22	4	1	1	80.89	12.03	3.42	4.11	3.53	4.25	4.43	3.95	-4.18	0.0165	6.63e-05	Moderately soluble	-4.07	0.0213	8.54e-05	Moderately soluble	-6.3	0.000125	5.02e-07	Poorly soluble	High	Yes	Yes	No	No	No	Yes	No	-4.9	1	0	0	0	1	0.55	0	1	2	2.92
8728760	O=C(c1ccc2c(n1)cccc2)Nc1ccncc1	C15H11N3O	249.27	19	16	0	3	3	1	73.75	54.88	1.8	2.29	2.69	1.49	2.55	2.16	-3.25	0.139	0.000558	Soluble	-3.08	0.207	0.000832	Soluble	-5.85	0.000351	1.41e-06	Moderately soluble	High	Yes	No	Yes	No	No	Yes	Yes	-6.19	0	0	0	0	0	0.55	0	0	1	1.75
69831472	c1ccc([nH+]c1)NCc1ccc2c(c1)cccc2	C16H15N2	235.3	18	16	0.06	3	0	2	76.43	26.17	2.53	3.91	2.92	3	3.59	3.19	-4.22	0.0141	6e-05	Moderately soluble	-4.16	0.0163	6.95e-05	Moderately soluble	-6.68	4.9e-05	2.08e-07	Poorly soluble	High	Yes	No	Yes	Yes	No	Yes	Yes	-4.96	0	0	0	0	0	0.55	0	0	2	1.75
49835415	CC(CC(=O)NCC(=O)c1ccc(cc1C)C)C	C15H21NO2	247.33	18	6	0.47	6	2	1	73.61	46.17	2.98	2.94	2.65	2.28	3.64	2.9	-3.08	0.207	0.000839	Soluble	-3.57	0.0663	0.000268	Soluble	-4.76	0.00431	1.74e-05	Moderately soluble	High	Yes	No	Yes	Yes	No	No	No	-5.72	0	0	0	0	0	0.55	0	0	1	1.75
49283366	O=C(NC1CC1)NCc1ccc2c(c1)cccc2	C15H16N2O	240.3	18	10	0.27	5	1	2	72.22	41.13	2.26	2.67	2.59	2.57	2.6	2.54	-3.09	0.194	0.000807	Soluble	-3.19	0.157	0.000652	Soluble	-5.14	0.00176	7.31e-06	Moderately soluble	High	Yes	Yes	Yes	Yes	No	Yes	No	-5.87	0	0	0	0	0	0.55	0	0	1	1.58
49121579	N#Cc1cccc(c1)N(C(=O)c1onc(c1)C)C	C13H11N3O2	241.25	18	11	0.15	3	4	0	65.3	70.13	2.16	1.84	2.13	0.83	1.85	1.76	-2.75	0.43	0.00178	Soluble	-2.93	0.281	0.00117	Soluble	-3.91	0.0298	0.000124	Soluble	High	Yes	No	Yes	No	No	No	No	-6.47	0	0	0	0	0	0.55	0	0	1	2.36
16545033	O=C(n1cncn1)Nc1cccc2c1cccc2	C13H10N4O	238.24	18	15	0	3	3	1	68.21	59.81	1.53	2.52	2.32	2.34	1.04	1.95	-3.32	0.113	0.000475	Soluble	-3.42	0.0901	0.000378	Soluble	-4.24	0.0138	5.79e-05	Moderately soluble	High	Yes	No	Yes	Yes	No	No	No	-5.96	0	0	0	0	0	0.55	0	0	1	2.05
5730326	O=C(Nc1[n-]ncn1)COc1cc(C)cc(c1)C	C12H13N4O2	245.26	18	11	0.25	5	5	1	65.61	77	0.26	1.92	0.88	1.04	1.92	1.2	-2.69	0.498	0.00203	Soluble	-3.16	0.169	0.000691	Soluble	-4.31	0.0121	4.94e-05	Moderately soluble	High	No	No	Yes	No	No	No	No	-6.43	0	0	0	0	0	0.56	0	0	1	2.15
60909890	CC(CNC(=O)NCc1cc2c(o1)cccc2)C	C14H18N2O2	246.3	18	9	0.36	6	2	2	71.41	54.27	2.78	2.63	2.74	1.78	2.41	2.46	-3	0.247	0.001	Soluble	-3.42	0.0936	0.00038	Soluble	-4.98	0.0026	1.05e-05	Moderately soluble	High	Yes	No	Yes	Yes	No	Yes	No	-5.94	0	0	0	0	0	0.55	0	0	1	2.55
96231931	O=C(c1n[nH]c2c1CCCCC2)Nc1nc[nH]n1	C11H14N6O	246.27	18	10	0.45	3	4	3	64.98	99.35	0.18	1.55	0.86	0.82	1.68	1.02	-2.56	0.684	0.00278	Soluble	-3.25	0.14	0.000568	Soluble	-3.61	0.0602	0.000244	Soluble	High	No	Yes	Yes	No	No	No	No	-6.7	0	0	0	0	0	0.55	0	0	1	2.71
5730601	O=C(Nc1[n-]ncn1)COc1ccc(c(c1)C)C	C12H13N4O2	245.26	18	11	0.25	5	5	1	65.61	77	0.26	1.92	0.88	1.04	1.92	1.2	-2.69	0.498	0.00203	Soluble	-3.16	0.169	0.000691	Soluble	-4.31	0.0121	4.94e-05	Moderately soluble	High	No	No	Yes	No	No	No	No	-6.43	0	0	0	0	0	0.56	0	0	1	2.14
11658750	Cc1n[nH]c(n1)SCCOc1ccccc1C	C12H15N3OS	249.33	17	11	0.33	5	3	1	68.86	76.1	2.06	3.26	2.59	1.96	3.25	2.62	-3.59	0.0643	0.000258	Soluble	-4.53	0.00732	2.94e-05	Moderately soluble	-4.82	0.00377	1.51e-05	Moderately soluble	High	Yes	No	Yes	Yes	No	No	No	-5.51	0	0	0	0	0	0.55	0	0	1	2.51
45701294	O=C(Nc1ccncc1)NCc1cccc(c1)C	C14H15N3O	241.29	18	12	0.14	5	2	2	71.19	54.02	2.46	1.72	2.37	1.7	2.11	2.07	-2.58	0.63	0.00261	Soluble	-2.47	0.817	0.00338	Soluble	-5.39	0.000978	4.06e-06	Moderately soluble	High	Yes	No	Yes	Yes	No	Yes	No	-6.55	0	0	0	0	0	0.55	0	0	1	1.84
48722448	O=C(c1n[nH]c(=O)[nH]1)NCCOc1ccccc1	C11H12N4O3	248.24	18	11	0.18	6	4	3	63.02	99.87	1.21	0.57	-0.09	-0.12	1.45	0.6	-1.79	3.99	0.0161	Very soluble	-2.24	1.43	0.00575	Soluble	-3.84	0.0356	0.000144	Soluble	High	No	No	No	No	No	No	No	-7.41	0	0	0	0	0	0.55	0	0	1	2.19
54961351	N#Cc1ccnc(c1)n1ncc(c1)c1ccccc1	C15H10N4	246.27	19	17	0	2	3	0	71.51	54.5	2.44	2.5	2.81	1.76	2.48	2.4	-3.47	0.0831	0.000337	Soluble	-3.29	0.126	0.000513	Soluble	-5.16	0.00169	6.87e-06	Moderately soluble	High	Yes	No	Yes	Yes	Yes	Yes	Yes	-6.03	0	0	0	0	0	0.55	0	0	1	2.58
95429563	O=C(c1ccc2c(c1)CCO2)/N=c\1/[nH]cc([nH]1)C	C13H13N3O2	243.26	18	11	0.23	2	3	2	65.79	70.24	2.64	1.24	1.33	0.83	3.71	1.95	-2.45	0.864	0.00355	Soluble	-2.31	1.18	0.00486	Soluble	-4.44	0.00887	3.65e-05	Moderately soluble	High	No	No	Yes	No	No	No	Yes	-6.9	0	0	0	0	0	0.55	0	0	1	2.41
971267	O=C(c1ccc2c(n1)cccc2)Nn1cnnc1	C12H9N5O	239.23	18	15	0	3	4	1	65.28	72.7	1.55	1.3	1.02	1.12	0.5	1.1	-2.56	0.658	0.00275	Soluble	-2.43	0.895	0.00374	Soluble	-3.87	0.0326	0.000136	Soluble	High	No	No	Yes	No	No	No	No	-6.84	0	0	0	0	0	0.55	0	0	1	1.97
6552470	Cc1ccc(cc1)C(=O)CSc1[nH]nc(n1)C	C12H13N3OS	247.32	17	11	0.25	4	3	1	67.75	83.94	1.44	3.01	2.4	1.61	3.25	2.34	-3.48	0.0811	0.000328	Soluble	-4.44	0.00903	3.65e-05	Moderately soluble	-4.62	0.00588	2.38e-05	Moderately soluble	High	No	No	Yes	No	No	No	No	-5.67	0	0	0	0	0	0.55	0	0	1	2.49
77989025	O=C(c1ccc(cc1)N(C)C)Nc1n[nH]c(n1)C	C12H15N5O	245.28	18	11	0.25	4	3	2	69.77	73.91	1.45	1.68	1.24	1.31	1.15	1.37	-2.61	0.606	0.00247	Soluble	-2.85	0.349	0.00142	Soluble	-3.88	0.032	0.00013	Soluble	High	No	No	Yes	No	No	No	No	-6.6	0	0	0	0	0	0.55	0	0	1	2.05
76965979	O=C(C1CC=CC1)NCc1cc2c([nH]1)cccc2	C15H16N2O	240.3	18	9	0.27	4	1	2	72.52	44.89	2.08	2.32	2.6	1.99	2.99	2.4	-2.9	0.304	0.00127	Soluble	-2.9	0.302	0.00126	Soluble	-4.38	0.00993	4.13e-05	Moderately soluble	High	Yes	Yes	Yes	Yes	No	Yes	No	-6.12	0	0	0	0	0	0.55	0	1	1	2.55
77020344	N#Cc1noc(c1N)C(=O)N(c1ccccc1)C	C12H10N4O2	242.23	18	11	0.08	3	4	1	64.74	96.15	1.68	1.64	1.41	0.02	0.64	1.08	-2.63	0.569	0.00235	Soluble	-3.27	0.129	0.000534	Soluble	-3.16	0.167	0.000689	Soluble	High	No	No	Yes	No	No	No	No	-6.61	0	0	0	0	0	0.55	0	0	1	2.63
13118700	O=C(c1ccc(cc1)C)CSc1ncn[nH]1	C11H11N3OS	233.29	16	11	0.18	4	3	1	62.79	83.94	1.54	2.61	2.09	1.33	2.77	2.07	-3.18	0.156	0.000668	Soluble	-4.02	0.0222	9.5e-05	Moderately soluble	-4.24	0.0135	5.78e-05	Moderately soluble	High	No	No	Yes	No	No	No	No	-5.87	0	0	0	0	0	0.55	0	0	1	2.34
90023443	CCCc1ccccc1NC(=O)CNC(=O)NC	C13H19N3O2	249.31	18	6	0.38	8	2	3	71.14	70.23	2.15	1.99	1.32	1.56	1.37	1.68	-2.36	1.09	0.00438	Soluble	-3.09	0.202	0.000811	Soluble	-4.44	0.00897	3.6e-05	Moderately soluble	High	No	No	No	No	No	No	No	-6.41	0	0	0	0	0	0.55	0	0	2	2.07
16431312	O=C(c1n[nH]cn1)Nc1ccc2c(c1)OCO2	C10H8N4O3	232.2	17	11	0.1	3	5	2	56.66	89.13	0.91	0.97	0.59	-0.2	1.01	0.66	-2.17	1.56	0.00674	Soluble	-2.43	0.864	0.00372	Soluble	-3.14	0.168	0.000723	Soluble	High	No	No	Yes	No	No	No	No	-7.03	0	0	0	0	0	0.55	0	0	1	2.28
49121415	N#Cc1cccc(c1)N(C(=O)c1noc(c1)C)C	C13H11N3O2	241.25	18	11	0.15	3	4	0	65.3	70.13	2.13	1.84	2.13	0.83	1.85	1.76	-2.75	0.43	0.00178	Soluble	-2.93	0.281	0.00117	Soluble	-3.91	0.0298	0.000124	Soluble	High	Yes	No	Yes	No	No	No	No	-6.47	0	0	0	0	0	0.55	0	0	1	2.51
10815808	O=C(Nc1cc(C)ccc1C)CCn1cncn1	C13H16N4O	244.29	18	11	0.31	5	3	1	69.86	59.81	2.13	1.47	1.73	1.45	1.69	1.7	-2.4	0.966	0.00395	Soluble	-2.33	1.14	0.00465	Soluble	-4.14	0.0175	7.16e-05	Moderately soluble	High	Yes	No	Yes	No	No	No	No	-6.75	0	0	0	0	0	0.55	0	0	1	2
34584355	O=C(c1ccccn1)Cc1cccc2c1cccc2	C17H13NO	247.29	19	16	0.06	3	2	0	76.42	29.96	2.5	3.71	3.66	2.5	4.27	3.33	-4.14	0.0181	7.32e-05	Moderately soluble	-4.03	0.0231	9.33e-05	Moderately soluble	-6.58	6.56e-05	2.65e-07	Poorly soluble	High	Yes	No	Yes	Yes	No	Yes	No	-5.17	0	0	0	0	0	0.55	0	0	2	1.98
83365984	Cc1noc(c1)NCc1cccc2c1cccc2	C15H14N2O	238.28	18	15	0.13	3	2	1	72.77	38.06	2.77	3.83	3.41	2.73	3.46	3.24	-4.15	0.0169	7.1e-05	Moderately soluble	-4.32	0.0113	4.73e-05	Moderately soluble	-6.28	0.000124	5.22e-07	Poorly soluble	High	Yes	No	Yes	Yes	No	Yes	Yes	-5.03	0	0	0	0	0	0.55	0	0	2	2.43
58901108	O=C(c1ccc[nH]1)NCc1cc2c([nH]1)cccc2	C14H13N3O	239.27	18	14	0.07	4	1	3	70.13	60.68	2.08	1.98	2.27	1.04	3.06	2.09	-2.88	0.314	0.00131	Soluble	-2.88	0.315	0.00132	Soluble	-5.42	0.000903	3.78e-06	Moderately soluble	High	Yes	No	Yes	Yes	No	Yes	Yes	-6.35	0	0	0	0	0	0.55	0	0	1	1.67
19847076	N#Cc1ccccc1NC(=O)CCn1cncn1	C12H11N5O	241.25	18	11	0.17	5	4	1	64.64	83.6	1.67	1.01	0.99	0.29	0.72	0.93	-2.09	1.94	0.00805	Soluble	-2.35	1.07	0.00442	Soluble	-3.46	0.0842	0.000349	Soluble	High	No	No	No	No	No	No	No	-7.05	0	0	0	0	0	0.55	0	0	1	2.03
492757	[NH2+]=C(c1ccc2c(n1)cccc2)Nc1cccnc1	C15H13N4	249.29	19	16	0	3	2	2	77.59	63.4	1.49	2.38	1.06	1.89	2.68	1.9	-3.31	0.122	0.00049	Soluble	-3.35	0.111	0.000444	Soluble	-6	0.000252	1.01e-06	Moderately soluble	High	Yes	No	Yes	No	No	Yes	Yes	-6.13	0	0	0	0	0	0.55	0	2	1	2.32
32101676	O=C(NCc1ccco1)CNc1cccc(c1)C	C14H16N2O2	244.29	18	11	0.21	6	2	2	70.08	54.27	1.83	2.21	1.97	0.92	2.42	1.87	-2.8	0.384	0.00157	Soluble	-2.98	0.253	0.00104	Soluble	-5.38	0.00101	4.14e-06	Moderately soluble	High	Yes	No	Yes	Yes	No	Yes	No	-6.22	0	0	0	0	0	0.55	0	0	1	2.17
58478827	CC[C@H](NC(=O)NCc1cc2c([nH]1)cccc2)C	C14H19N3O	245.32	18	9	0.36	6	1	3	73.49	56.92	2.19	2.35	2.61	1.78	2.54	2.29	-2.82	0.375	0.00153	Soluble	-3.19	0.16	0.000653	Soluble	-4.97	0.0026	1.06e-05	Moderately soluble	High	Yes	Yes	Yes	Yes	No	Yes	No	-6.13	0	0	0	0	0	0.55	0	0	1	2.5
5729795	COc1ccc(cc1)OCC(=O)Nc1[n-]ncn1	C11H11N4O3	247.23	18	11	0.18	6	6	1	62.17	86.23	0.11	1.17	0.27	0.23	0.97	0.55	-2.17	1.69	0.00682	Soluble	-2.58	0.656	0.00265	Soluble	-3.66	0.0542	0.000219	Soluble	High	No	No	Yes	No	No	No	No	-6.98	0	0	0	0	0	0.56	0	0	1	2.18
46885556	O=C(Nc1cccnc1)NCc1cccc(c1)F	C13H12FN3O	245.25	18	12	0.08	5	3	2	66.19	54.02	2.08	1.45	2.62	1.83	2.03	2	-2.44	0.896	0.00365	Soluble	-2.19	1.58	0.00645	Soluble	-5.28	0.00128	5.2e-06	Moderately soluble	High	Yes	No	Yes	No	No	No	No	-6.77	0	0	0	0	0	0.55	0	0	1	2.1
49301164	CCCNC(=O)NCc1ccc2c(c1)cccc2	C15H18N2O	242.32	18	10	0.27	6	1	2	74.33	41.13	2.46	3.01	2.9	2.97	2.83	2.83	-3.25	0.135	0.000557	Soluble	-3.54	0.0701	0.000289	Soluble	-5.73	0.000448	1.85e-06	Moderately soluble	High	Yes	No	Yes	Yes	No	Yes	No	-5.64	0	0	0	0	0	0.55	0	0	1	1.61
14611337	Nc1n[nH]/c(=N\S(=O)(=O)c2ccccc2)/[nH]1	C8H9N5O2S	239.25	16	11	0	2	4	3	56.58	125.37	-0.07	0.03	0.7	0.52	0.46	0.33	-1.72	4.57	0.0191	Very soluble	-2.22	1.46	0.00609	Soluble	-3	0.237	0.000989	Soluble	High	No	No	No	No	No	No	No	-7.74	0	0	0	0	0	0.55	0	0	1	2.92
342908	O=C(c1ccc2c(c1)cccc2)Nc1ccncc1	C16H12N2O	248.28	19	16	0	3	2	1	75.96	41.99	2.08	3.52	3.3	2.32	3.1	2.86	-4.02	0.0236	9.5e-05	Moderately soluble	-4.09	0.0204	8.21e-05	Moderately soluble	-6.22	0.000149	5.98e-07	Poorly soluble	High	Yes	No	Yes	Yes	No	Yes	Yes	-5.32	0	0	0	0	0	0.55	0	0	2	1.38
82272437	O=C(c1cccc2c1ccn2C)Nc1n[nH]cn1	C12H11N5O	241.25	18	14	0.08	3	3	2	67.35	75.6	0.97	1.23	1.36	0.75	1.06	1.07	-2.49	0.784	0.00325	Soluble	-2.42	0.927	0.00384	Soluble	-3.83	0.0353	0.000146	Soluble	High	No	No	Yes	No	No	No	No	-6.9	0	0	0	0	0	0.55	0	0	1	1.98
15535230	CCCC(=O)NCC(=O)Nc1cccc(c1C)C	C14H20N2O2	248.32	18	6	0.43	7	2	2	72.92	58.2	2.5	1.52	1.97	1.84	2.65	2.1	-2.12	1.88	0.00755	Soluble	-2.35	1.11	0.00446	Soluble	-4.78	0.00412	1.66e-05	Moderately soluble	High	Yes	No	No	No	No	No	No	-6.74	0	0	0	0	0	0.55	0	0	1	1.83
32908093	CCc1ccccc1NC(=O)CCn1nncc1	C13H16N4O	244.29	18	11	0.31	6	3	1	69.7	59.81	2.38	1.23	1.68	1.45	1.56	1.66	-2.19	1.59	0.00652	Soluble	-2.08	2.02	0.00825	Soluble	-4.16	0.0168	6.87e-05	Moderately soluble	High	Yes	No	Yes	No	No	No	No	-6.92	0	0	0	0	0	0.55	0	0	1	2.17
91675795	O=C(Oc1ccccc1C)NCc1ccccc1	C15H15NO2	241.29	18	12	0.13	5	2	1	70.58	38.33	2.64	2.95	3.13	3.19	2.99	2.98	-3.36	0.106	0.000439	Soluble	-3.42	0.0923	0.000383	Soluble	-5.45	0.000848	3.52e-06	Moderately soluble	High	Yes	No	Yes	Yes	No	Yes	No	-5.68	0	0	0	0	0	0.55	0	0	1	1.92
4110170	N#Cc1cnn(c1n1cccc1)c1cccc(c1)C	C15H12N4	248.28	19	16	0.07	2	2	0	72.57	46.54	2.65	2.71	2.84	2.07	2	2.45	-3.58	0.0656	0.000264	Soluble	-3.34	0.113	0.000456	Soluble	-4.31	0.0122	4.92e-05	Moderately soluble	High	Yes	No	Yes	Yes	Yes	Yes	No	-5.89	0	0	0	0	0	0.55	0	0	1	2.33
48448282	O=C(NCc1ccco1)NCc1cccc(c1)F	C13H13FN2O2	248.25	18	11	0.15	6	3	2	63.93	54.27	2.29	1.56	2.53	1.6	2.33	2.06	-2.42	0.948	0.00382	Soluble	-2.31	1.22	0.0049	Soluble	-5.28	0.00132	5.31e-06	Moderately soluble	High	Yes	No	Yes	No	No	No	No	-6.71	0	0	0	0	0	0.55	0	0	1	2.24
18192020	O=C(Nc1nnc[nH]1)COc1c(C)cccc1C	C12H14N4O2	246.27	18	11	0.25	5	4	2	66.64	79.9	0.13	1.41	1.25	0.64	1.92	1.07	-2.38	1.03	0.00419	Soluble	-2.69	0.5	0.00203	Soluble	-4.31	0.0122	4.94e-05	Moderately soluble	High	No	No	No	No	No	No	No	-6.8	0	0	0	0	0	0.55	0	0	1	2.24
50707982	Cc1cccc(c1)N(C(=O)c1ccc(nn1)N)C	C13H14N4O	242.28	18	12	0.15	3	3	1	70.52	72.11	2.03	1.21	1.65	1.55	1.19	1.53	-2.4	0.965	0.00398	Soluble	-2.32	1.16	0.00477	Soluble	-3.88	0.0322	0.000133	Soluble	High	Yes	No	Yes	No	No	No	No	-6.92	0	0	0	0	0	0.55	0	0	1	2.05
49831616	N#CCCC(=O)Oc1ccc(cc1Cl)Cl	C10H7Cl2NO2	244.07	15	6	0.2	4	3	0	57.32	50.09	2.16	3.06	3.2	2.7	3.22	2.87	-3.31	0.119	0.000486	Soluble	-3.78	0.0407	0.000167	Soluble	-4.22	0.0147	6.03e-05	Moderately soluble	High	Yes	No	Yes	Yes	No	No	No	-5.62	0	0	0	0	0	0.55	0	1	1	2.04
51040985	COCc1cccc(c1)CNc1[nH+]cccc1C	C15H19N2O	243.32	18	12	0.27	5	1	2	74.75	35.4	2.83	2.68	2.07	2.07	3.4	2.61	-3.2	0.153	0.00063	Soluble	-3.08	0.204	0.00084	Soluble	-5.92	0.00029	1.19e-06	Moderately soluble	High	Yes	No	Yes	No	No	Yes	Yes	-5.88	0	0	0	0	0	0.55	0	0	1	2.18
75912447	N#Cc1cccc(c1)NC(=O)c1nccn1CC	C13H12N4O	240.26	18	11	0.15	4	3	1	67.23	70.71	2.06	1.2	1.84	0.43	1.39	1.38	-2.27	1.28	0.00532	Soluble	-2.28	1.26	0.00523	Soluble	-3.81	0.037	0.000154	Soluble	High	Yes	No	Yes	No	No	No	No	-6.91	0	0	0	0	0	0.55	0	0	1	1.97
50353615	O=C(C=C(C1CC1)C1CC1)NCc1onc(c1)C	C14H18N2O2	246.3	18	5	0.57	6	3	1	68	55.13	2.74	2.45	2.07	1.63	2.91	2.36	-2.72	0.469	0.0019	Soluble	-3.25	0.138	0.000561	Soluble	-3.33	0.116	0.000472	Soluble	High	Yes	Yes	Yes	Yes	No	No	No	-6.06	0	0	0	0	0	0.55	0	1	1	2.95
66093281	C=CCNC(=O)CNc1ccc2c(c1)cccc2	C15H16N2O	240.3	18	10	0.13	6	1	2	75.01	41.13	2.32	3.15	2.36	2.34	2.82	2.6	-3.33	0.113	0.000468	Soluble	-3.68	0.0498	0.000207	Soluble	-5.39	0.000986	4.1e-06	Moderately soluble	High	Yes	No	Yes	Yes	No	Yes	No	-5.53	0	0	0	0	0	0.55	0	1	1	1.9
64555137	CCc1onc(c1)C(=O)Nc1cccc(c1C)F	C13H13FN2O2	248.25	18	11	0.23	4	4	1	65.41	55.13	2.47	2.84	3.17	2.14	3.2	2.76	-3.36	0.109	0.00044	Soluble	-3.66	0.0548	0.000221	Soluble	-5.22	0.0015	6.03e-06	Moderately soluble	High	Yes	No	Yes	Yes	No	No	No	-5.8	0	0	0	0	0	0.55	0	0	1	2.62
42663689	O=C(Nc1cccc2c1CCCC2)CNC(=O)N	C13H17N3O2	247.29	18	6	0.38	5	2	3	69.09	84.22	1.59	1.25	0.98	1.17	1.12	1.22	-2.08	2.07	0.00837	Soluble	-2.62	0.597	0.00242	Soluble	-3.56	0.0683	0.000276	Soluble	High	No	Yes	No	No	No	No	No	-6.92	0	0	0	0	0	0.55	0	0	1	2.22
4411294	CCc1ccc(cc1)C(=O)CSc1ncn[nH]1	C12H13N3OS	247.32	17	11	0.25	5	3	1	67.59	83.94	1.75	3.04	2.34	1.61	3.12	2.37	-3.44	0.0903	0.000365	Soluble	-4.47	0.00841	3.4e-05	Moderately soluble	-4.64	0.00564	2.28e-05	Moderately soluble	High	No	No	Yes	Yes	No	No	No	-5.65	0	0	0	0	0	0.55	0	0	1	2.44
49315354	O=C(c1csnn1)NCC#Cc1ccccc1	C12H9N3OS	243.28	17	11	0.08	3	3	1	65.17	83.12	2.34	1.94	1.4	1.12	2.9	1.94	-2.85	0.343	0.00141	Soluble	-3.31	0.119	0.00049	Soluble	-3.93	0.0284	0.000117	Soluble	High	No	No	Yes	No	No	No	No	-6.41	0	0	0	0	0	0.55	0	1	1	2.91
13016021	CC(=O)N[C@H](C(=O)Nc1ccc(cc1)C)C(C)C	C14H20N2O2	248.32	18	6	0.43	6	2	2	72.76	58.2	2.53	1.57	1.9	1.84	2.18	2	-2.22	1.5	0.00603	Soluble	-2.4	0.983	0.00396	Soluble	-4.05	0.0221	8.91e-05	Moderately soluble	High	Yes	No	No	No	No	No	No	-6.7	0	0	0	0	0	0.55	0	0	1	2.13
73843396	C#CCNC(=O)c1onc(c1)c1ccc(cc1)C	C14H12N2O2	240.26	18	11	0.14	4	3	1	67.68	55.13	2.87	2.12	2.09	1.66	2.98	2.34	-2.85	0.337	0.0014	Soluble	-2.91	0.296	0.00123	Soluble	-4.64	0.00553	2.3e-05	Moderately soluble	High	Yes	No	Yes	Yes	No	No	No	-6.26	0	0	0	0	0	0.55	0	1	1	2.79
13211965	O=c1c2ccccc2n2c(c3c1cccc3)ncc2	C16H10N2O	246.26	19	18	0	0	2	0	76.47	34.37	2.24	2.85	3	2.44	2.99	2.7	-3.86	0.0337	0.000137	Soluble	-3.23	0.145	0.000588	Soluble	-5.77	0.000421	1.71e-06	Moderately soluble	High	Yes	No	Yes	No	No	Yes	Yes	-5.78	0	0	0	0	0	0.55	0	0	1	2.06
5730805	O=C(Nc1[n-]ncn1)COc1ccccc1C	C11H11N4O2	231.23	17	11	0.18	5	5	1	60.64	77	0.16	1.56	0.57	0.76	1.43	0.9	-2.41	0.909	0.00393	Soluble	-2.79	0.378	0.00163	Soluble	-3.92	0.0278	0.00012	Soluble	High	No	No	Yes	No	No	No	No	-6.6	0	0	0	0	0	0.56	0	0	1	2.1
447397	O=C(c1ccc2c(n1)cccc2)Nc1ccccc1	C16H12N2O	248.28	19	16	0	3	2	1	75.96	41.99	2.18	3.78	3.3	2.59	3.1	2.99	-4.19	0.0162	6.52e-05	Moderately soluble	-4.36	0.011	4.41e-05	Moderately soluble	-6.22	0.000149	5.98e-07	Poorly soluble	High	Yes	No	Yes	Yes	No	Yes	Yes	-5.13	0	0	0	0	0	0.55	0	0	2	1.72
51814126	C[C@H](c1ccncc1)NCC#Cc1ccccc1	C16H16N2	236.31	18	12	0.19	3	2	1	73.88	24.92	2.95	2.51	2.54	2.45	3.49	2.79	-3.18	0.155	0.000658	Soluble	-2.68	0.495	0.00209	Soluble	-5.52	0.000707	2.99e-06	Moderately soluble	High	Yes	No	No	No	No	Yes	No	-5.96	0	0	0	0	0	0.55	0	1	1	2.82
78520035	O=C(N[C@H]1CCC[C@H]1C)NCc1cccc(c1)C	C15H22N2O	246.35	18	6	0.53	5	1	2	74.1	41.13	2.94	2.93	2.83	2.78	2.6	2.82	-3.13	0.183	0.000741	Soluble	-3.46	0.0863	0.00035	Soluble	-4.56	0.00677	2.75e-05	Moderately soluble	High	Yes	No	No	No	No	Yes	No	-5.72	0	0	0	0	0	0.55	0	0	1	2.62
5731012	Clc1cccc(c1)NC(=O)c1n[nH]cn1	C9H7ClN4O	222.63	15	11	0	3	3	2	55.61	70.67	0.96	1.78	1.52	0.74	1.73	1.35	-2.69	0.458	0.00206	Soluble	-2.88	0.292	0.00131	Soluble	-4	0.0221	9.91e-05	Moderately soluble	High	Yes	No	Yes	No	No	No	No	-6.39	0	0	0	0	0	0.55	0	0	1	1.81
13111958	O=C(c1n[nH]cn1)Nc1cccc(c1C)Cl	C10H9ClN4O	236.66	16	11	0.1	3	3	2	60.57	70.67	1.35	2.15	1.83	1.03	2.19	1.71	-2.97	0.252	0.00107	Soluble	-3.27	0.128	0.000542	Soluble	-4.39	0.00962	4.06e-05	Moderately soluble	High	Yes	No	Yes	No	No	No	No	-6.22	0	0	0	0	0	0.55	0	0	1	1.87
49301162	CC(NC(=O)NCc1ccc2c(c1)cccc2)C	C15H18N2O	242.32	18	10	0.27	5	1	2	74.33	41.13	2.45	2.84	2.9	2.97	2.66	2.76	-3.21	0.148	0.000613	Soluble	-3.36	0.105	0.000435	Soluble	-5.36	0.00106	4.38e-06	Moderately soluble	High	Yes	No	Yes	Yes	No	Yes	No	-5.76	0	0	0	0	0	0.55	0	0	1	1.54
10552054	O=C(c1ccoc1C)NCc1ccc(c(c1)C)F	C14H14FNO2	247.26	18	11	0.21	4	3	1	66.08	42.24	2.73	2.62	3.23	2.17	3.75	2.9	-3.21	0.152	0.000614	Soluble	-3.16	0.172	0.000697	Soluble	-5.59	0.000631	2.55e-06	Moderately soluble	High	Yes	No	Yes	Yes	No	Yes	No	-5.95	0	0	0	0	0	0.55	0	0	1	2.49
44448345	CCCCNC(=O)c1csc(n1)n1cccc1	C12H15N3OS	249.33	17	10	0.33	6	2	1	68.86	75.16	2.62	2.55	2.46	1.37	2.74	2.35	-3.03	0.232	0.00093	Soluble	-3.78	0.0418	0.000168	Soluble	-3.8	0.0392	0.000157	Soluble	High	Yes	No	Yes	Yes	Yes	No	No	-6.01	0	0	0	0	0	0.55	0	0	1	2.7
40543445	CC(NC(=O)c1noc(c1)c1cccnc1)C	C12H13N3O2	231.25	17	11	0.25	4	4	1	62.34	68.02	1.86	1.37	1.87	0.37	1.94	1.48	-2.35	1.03	0.00445	Soluble	-2.4	0.918	0.00397	Soluble	-4.21	0.0141	6.11e-05	Moderately soluble	High	Yes	No	Yes	No	No	No	No	-6.74	0	0	0	0	0	0.55	0	0	1	2.88
48931063	CCC[C@@H](C(=O)NCc1nc2c([nH]1)cccc2)C	C14H19N3O	245.32	18	9	0.43	6	2	2	72.9	57.78	1.61	2.58	2.46	1.64	3.15	2.29	-2.96	0.269	0.0011	Soluble	-3.44	0.0887	0.000362	Soluble	-4.96	0.00272	1.11e-05	Moderately soluble	High	Yes	No	Yes	No	No	Yes	No	-5.96	0	0	0	0	0	0.55	0	0	1	2.33
83366019	Cc1onc(c1)NCc1cccc2c1cccc2	C15H14N2O	238.28	18	15	0.13	3	2	1	72.77	38.06	2.59	3.83	3.41	2.73	3.46	3.2	-4.15	0.0169	7.1e-05	Moderately soluble	-4.32	0.0113	4.73e-05	Moderately soluble	-6.28	0.000124	5.22e-07	Poorly soluble	High	Yes	No	Yes	Yes	No	Yes	Yes	-5.03	0	0	0	0	0	0.55	0	0	2	2.48
44677658	c1ccc(cc1)[C@@H]1C[C@H]1Nc1[nH]c2c([nH+]1)cccc2	C16H16N3	250.32	19	15	0.19	3	0	3	78.28	41.96	2.12	3.75	2.76	3.1	3.29	3	-4.14	0.0181	7.23e-05	Moderately soluble	-4.32	0.0119	4.75e-05	Moderately soluble	-5.85	0.00035	1.4e-06	Moderately soluble	High	Yes	Yes	Yes	Yes	Yes	Yes	Yes	-5.16	0	0	0	0	0	0.55	0	0	1	2.61
83374246	[NH3+][C@H](C(=O)NCc1ccc(cc1)N(C)C)CC#C	C14H20N3O	246.33	18	6	0.36	6	1	2	74.78	59.98	2.07	0.86	-0.07	-2.25	1.34	0.39	-1.76	4.28	0.0174	Very soluble	-1.7	4.88	0.0198	Very soluble	-3.1	0.197	0.0008	Soluble	High	No	No	No	No	No	No	No	-7.19	0	0	0	0	0	0.55	2	1	1	2.28
92246167	N#C[C@H](NC(=O)c1ncn(n1)c1ccccc1)C	C12H11N5O	241.25	18	11	0.17	4	4	1	63.72	83.6	1.86	1.46	0.91	0.15	0.55	0.99	-2.44	0.868	0.0036	Soluble	-2.82	0.364	0.00151	Soluble	-3.08	0.199	0.000824	Soluble	High	No	No	No	No	No	No	No	-6.74	0	0	0	0	0	0.55	0	0	1	2.76
33127803	CCNC(=O)NCC(=O)N1CCc2c1cccc2	C13H17N3O2	247.29	18	6	0.38	6	2	2	72.06	61.44	2.21	0.86	0.51	1.17	0.94	1.14	-1.77	4.24	0.0172	Very soluble	-1.73	4.56	0.0185	Very soluble	-3.49	0.0804	0.000325	Soluble	High	No	No	No	No	No	No	No	-7.2	0	0	0	0	0	0.55	0	0	1	2.13
49017093	O=C(c1[nH]ncc1)O[C@@H]1CCCc2c1cccc2	C14H14N2O2	242.27	18	11	0.29	3	3	1	66.82	54.98	1.69	2.68	2.32	2.14	2.88	2.34	-3.28	0.126	0.000519	Soluble	-3.49	0.079	0.000326	Soluble	-4.33	0.0114	4.72e-05	Moderately soluble	High	Yes	Yes	No	Yes	No	No	No	-5.88	0	0	0	0	0	0.55	0	0	1	2.84
10254023	O=C(c1ccno1)Nc1cccc2c1cccc2	C14H10N2O2	238.24	18	15	0	3	3	1	68.22	55.13	1.99	2.79	2.89	1.81	2.5	2.4	-3.49	0.0765	0.000321	Soluble	-3.6	0.0593	0.000249	Soluble	-5.44	0.000869	3.65e-06	Moderately soluble	High	Yes	No	Yes	Yes	No	Yes	No	-5.77	0	0	0	0	0	0.55	0	0	1	2.2
2476921	Cc1ccc(c(c1)C)C(=O)CSc1ncn[nH]1	C12H13N3OS	247.32	17	11	0.25	4	3	1	67.75	83.94	1.78	2.97	2.4	1.61	3.25	2.4	-3.46	0.0859	0.000347	Soluble	-4.4	0.00994	4.02e-05	Moderately soluble	-4.62	0.00588	2.38e-05	Moderately soluble	High	No	No	Yes	No	No	No	No	-5.7	0	0	0	0	0	0.55	0	0	1	2.47
8699375	Nc1ccc2c(c1)ncn2C/C=C/c1ccccc1	C16H15N3	249.31	19	15	0.06	3	1	1	79.82	43.84	2.25	3	3.23	2.62	2.66	2.75	-3.66	0.0543	0.000218	Soluble	-3.58	0.0648	0.00026	Soluble	-4.74	0.0045	1.8e-05	Moderately soluble	High	Yes	No	Yes	Yes	No	Yes	No	-5.69	0	0	0	0	0	0.55	0	1	1	2.44
25132874	O=C(CCc1cscc1)NCc1ccccn1	C13H14N2OS	246.33	17	11	0.23	6	2	1	68.99	70.23	2.39	1.57	2.24	1.24	3.77	2.24	-2.44	0.896	0.00364	Soluble	-2.66	0.545	0.00221	Soluble	-5.03	0.00229	9.29e-06	Moderately soluble	High	Yes	No	Yes	Yes	No	No	No	-6.69	0	0	0	0	0	0.55	0	0	1	2.02
3907772	C=CCNC(=O)c1noc(c1)c1ccc(cc1)O	C13H12N2O3	244.25	18	11	0.08	5	4	2	66.1	75.36	2.38	1.93	1.96	0.83	2.16	1.85	-2.69	0.496	0.00203	Soluble	-3.14	0.178	0.00073	Soluble	-4.04	0.0224	9.16e-05	Moderately soluble	High	Yes	No	Yes	No	No	No	No	-6.42	0	0	0	0	0	0.55	0	1	1	2.77
39785957	Cc1ccc(c(c1)SCC(=O)C1=NC=CC1)C	C14H15NOS	245.34	17	6	0.29	4	2	0	76.75	54.73	2.76	2.74	2.94	2.29	4.4	3.03	-3.08	0.202	0.000823	Soluble	-3.54	0.0701	0.000286	Soluble	-4.32	0.0119	4.83e-05	Moderately soluble	High	Yes	No	Yes	Yes	No	No	No	-5.85	0	0	0	0	0	0.55	0	0	1	3.27
38680515	N#Cc1cccc(c1)C(=O)NCc1onc(n1)C	C12H10N4O2	242.23	18	11	0.17	4	5	1	61.46	91.81	1.91	1.07	1.03	-0.11	1.76	1.13	-2.2	1.51	0.00625	Soluble	-2.59	0.623	0.00257	Soluble	-4.27	0.013	5.38e-05	Moderately soluble	High	No	No	Yes	No	No	No	No	-7.02	0	0	0	0	0	0.55	0	0	1	2.37
78520030	O=C(N[C@@H]1CCC[C@H]1C)NCc1cccc(c1)C	C15H22N2O	246.35	18	6	0.53	5	1	2	74.1	41.13	2.8	2.93	2.83	2.78	2.6	2.79	-3.13	0.183	0.000741	Soluble	-3.46	0.0863	0.00035	Soluble	-4.56	0.00677	2.75e-05	Moderately soluble	High	Yes	No	No	No	No	Yes	No	-5.72	0	0	0	0	0	0.55	0	0	1	2.62
64543369	c1ccc(cc1)Nc1ncnc(c1)n1cccn1	C13H11N5	237.26	18	17	0	3	3	1	68.7	55.63	2.25	2.38	2.41	1.43	1.16	1.92	-3.31	0.116	0.000488	Soluble	-3.19	0.153	0.000647	Soluble	-4.76	0.00414	1.75e-05	Moderately soluble	High	Yes	No	Yes	Yes	No	Yes	Yes	-6.06	0	0	0	0	0	0.55	0	0	1	2.72
74701394	C[C@@H]1Cc2c(N1C(=O)Cc1[nH]ccc1)cccc2	C15H16N2O	240.3	18	11	0.27	3	1	1	75.09	36.1	2.31	2.17	2.15	2.03	3	2.33	-2.95	0.269	0.00112	Soluble	-2.56	0.66	0.00275	Soluble	-4.53	0.00711	2.96e-05	Moderately soluble	High	Yes	Yes	Yes	Yes	No	Yes	No	-6.23	0	0	0	0	0	0.55	0	0	1	2.57
83374468	Cc1ccc(s1)CNc1ccccc1C(=O)C	C14H15NOS	245.34	17	11	0.21	4	1	1	73.27	57.34	2.57	3.4	3.53	2.25	4.58	3.27	-3.72	0.047	0.000191	Soluble	-4.28	0.0128	5.21e-05	Moderately soluble	-5.37	0.00105	4.28e-06	Moderately soluble	High	Yes	No	Yes	Yes	Yes	Yes	No	-5.38	0	0	0	0	0	0.55	0	0	1	2.16
15685959	O=C(c1ccccn1)N[C@@H](c1ccccc1C)C	C15H16N2O	240.3	18	12	0.2	4	2	1	71.49	41.99	2.75	2.72	2.56	1.99	3.1	2.62	-3.27	0.128	0.000534	Soluble	-3.26	0.133	0.000555	Soluble	-5.37	0.00102	4.25e-06	Moderately soluble	High	Yes	No	No	Yes	No	Yes	No	-5.83	0	0	0	0	0	0.55	0	0	1	2.16
45029926	O=C(Nc1cccnc1)NCc1cccc(c1)C	C14H15N3O	241.29	18	12	0.14	5	2	2	71.19	54.02	2.17	1.72	2.37	1.7	2.11	2.01	-2.58	0.63	0.00261	Soluble	-2.47	0.817	0.00338	Soluble	-5.39	0.000978	4.06e-06	Moderately soluble	High	Yes	No	Yes	No	No	Yes	No	-6.55	0	0	0	0	0	0.55	0	0	1	2.14
7221500	C#CCNC(=O)CSc1nc2c([nH]1)cccc2	C12H11N3OS	245.3	17	9	0.17	5	2	2	68.21	83.08	1.46	1.79	1.48	1.29	2.5	1.7	-2.55	0.691	0.00282	Soluble	-3.15	0.172	0.000702	Soluble	-3.92	0.0295	0.00012	Soluble	High	No	No	Yes	No	No	No	No	-6.53	0	0	0	0	0	0.55	0	1	1	2.23
4721499	O=C(Nc1cc(C)ccc1C)CCn1cnnn1	C12H15N5O	245.28	18	11	0.33	5	4	1	67.65	72.7	2.02	1.03	1.13	1.59	1.16	1.39	-2.13	1.81	0.00738	Soluble	-2.15	1.75	0.00713	Soluble	-3.77	0.0414	0.000169	Soluble	High	No	No	No	No	No	No	No	-7.06	0	0	0	0	0	0.55	0	0	1	2.11
64555287	CCc1noc(c1)C(=O)Nc1ccccc1C	C13H14N2O2	230.26	17	11	0.23	4	3	1	65.46	55.13	2.4	2.73	2.61	1.74	2.78	2.45	-3.2	0.145	0.000628	Soluble	-3.54	0.0661	0.000287	Soluble	-4.94	0.00263	1.14e-05	Moderately soluble	High	Yes	No	Yes	Yes	No	No	No	-5.77	0	0	0	0	0	0.55	0	0	1	2.45
83364921	N#Cc1ccncc1NCCCc1ccccc1	C15H15N3	237.3	18	12	0.2	5	2	1	72.36	48.71	2.44	3.42	2.81	1.58	3.25	2.7	-3.63	0.0557	0.000235	Soluble	-4.12	0.0179	7.53e-05	Moderately soluble	-5.9	0.000298	1.26e-06	Moderately soluble	High	Yes	No	Yes	Yes	No	Yes	Yes	-5.32	0	0	0	0	0	0.55	0	0	1	2.1
22762672	C#CCNC(=O)c1cc2c(o1)ccc(c2)Cl	C12H8ClNO2	233.65	16	9	0.08	3	2	1	62	42.24	2.68	2.68	2.53	2.01	3.08	2.59	-3.2	0.149	0.000638	Soluble	-3.22	0.141	0.000604	Soluble	-4.4	0.00934	4e-05	Moderately soluble	High	Yes	No	Yes	Yes	Yes	No	No	-5.82	0	0	0	0	0	0.55	0	1	1	2.35
37773041	c1ccc(cc1)CCNc1ccc2c(c1)nccn2	C16H15N3	249.31	19	16	0.12	4	2	1	78.14	37.81	2.47	3.52	3.09	2.25	3.39	2.94	-3.96	0.0272	0.000109	Soluble	-4	0.0251	0.0001	Soluble	-6.71	4.85e-05	1.95e-07	Poorly soluble	High	Yes	No	Yes	Yes	No	Yes	Yes	-5.32	0	0	0	0	0	0.55	0	0	2	1.79
498764	c1ccc2c(c1)c(ccc2)CNn1cnnc1	C13H12N4	224.26	17	15	0.08	3	2	1	67.06	42.74	1.87	2.59	1.83	2.17	1.52	2	-3.32	0.108	0.000482	Soluble	-3.14	0.164	0.00073	Soluble	-4.69	0.00454	2.02e-05	Moderately soluble	High	Yes	No	Yes	Yes	No	No	No	-5.83	0	0	0	0	0	0.55	0	0	1	1.8
45608260	O=C(Nc1ccccn1)NCc1cccc(c1)F	C13H12FN3O	245.25	18	12	0.08	5	3	2	66.19	54.02	2.34	1.79	2.62	2.24	2.03	2.2	-2.65	0.547	0.00223	Soluble	-2.54	0.702	0.00286	Soluble	-5.28	0.00128	5.2e-06	Moderately soluble	High	Yes	No	Yes	No	No	No	No	-6.53	0	0	0	0	0	0.55	0	0	1	2.09
58210216	O=C(NCc1cc2c([nH]1)cccc2)NCC1CC1	C14H17N3O	243.3	18	9	0.36	6	1	3	71.38	56.92	1.85	1.77	2.16	1.78	2.48	2.01	-2.44	0.888	0.00365	Soluble	-2.58	0.635	0.00261	Soluble	-4.75	0.00432	1.77e-05	Moderately soluble	High	Yes	Yes	Yes	Yes	No	Yes	No	-6.53	0	0	0	0	0	0.55	0	0	1	2
3311268	Cc1ccc(c(c1)SCC(=O)c1[nH]ccc1)C	C14H15NOS	245.34	17	11	0.21	4	1	1	72.16	58.16	2.31	3.7	3.61	2.25	4.34	3.24	-3.91	0.0304	0.000124	Soluble	-4.61	0.00599	2.44e-05	Moderately soluble	-5.37	0.00105	4.28e-06	Moderately soluble	High	Yes	No	Yes	Yes	Yes	Yes	No	-5.17	0	0	0	0	0	0.55	0	0	2	2.53
32101795	O=C(C1CC1)CCOc1cccc2c1CCCC2	C16H20O2	244.33	18	6	0.56	5	2	0	72.49	26.3	2.87	3.38	3.25	2.96	4.43	3.38	-3.4	0.0971	0.000397	Soluble	-3.61	0.0598	0.000245	Soluble	-4.61	0.006	2.45e-05	Moderately soluble	High	Yes	Yes	Yes	Yes	No	Yes	No	-5.39	0	0	0	0	0	0.55	0	0	1	2.51
54937852	Cc1ccnc(c1)n1ncc(c1)c1ccccc1	C15H13N3	235.28	18	17	0.07	2	2	0	71.76	30.71	2.82	3.15	3.24	2.69	2.99	2.98	-3.85	0.0332	0.000141	Soluble	-3.46	0.0807	0.000343	Soluble	-5.47	0.000805	3.42e-06	Moderately soluble	High	Yes	No	Yes	Yes	No	Yes	No	-5.5	0	0	0	0	0	0.55	0	0	1	2.53
69038684	CC(NC(=O)NCCCc1cccc(c1)F)C	C13H19FN2O	238.3	17	6	0.46	7	2	2	66.4	41.13	2.59	2.58	2.89	3.06	2.7	2.76	-2.74	0.432	0.00181	Soluble	-3.09	0.193	0.000809	Soluble	-4.77	0.00402	1.69e-05	Moderately soluble	High	Yes	No	No	No	No	Yes	No	-5.92	0	0	0	0	0	0.55	0	0	1	1.9
48262080	Cc1ccc(cc1C)CNCCc1ccncc1	C16H20N2	240.34	18	12	0.31	5	2	1	76.04	24.92	2.91	2.91	2.88	2.53	4.25	3.09	-3.33	0.113	0.000471	Soluble	-3.09	0.193	0.000805	Soluble	-6.59	6.19e-05	2.58e-07	Poorly soluble	High	Yes	No	Yes	No	No	Yes	No	-5.7	0	0	0	0	0	0.55	0	0	1	1.64
61978081	CCOc1ccc(nn1)C(=O)Nc1ccncc1	C12H12N4O2	244.25	18	12	0.17	5	5	1	65.34	77	1.38	0.61	1.33	0.46	1.35	1.03	-1.9	3.06	0.0125	Very soluble	-1.8	3.86	0.0158	Very soluble	-4.34	0.0113	4.61e-05	Moderately soluble	High	No	No	Yes	No	No	No	No	-7.36	0	0	0	0	0	0.55	0	0	1	2.22
98157358	O=C(c1cccnc1)OCC#Cc1ccccc1	C15H11NO2	237.25	18	12	0.07	3	3	0	67.78	39.19	2.75	2.79	2.37	2.32	3.14	2.67	-3.36	0.103	0.000433	Soluble	-3.27	0.128	0.000538	Soluble	-4.72	0.00447	1.88e-05	Moderately soluble	High	Yes	No	Yes	Yes	Yes	No	No	-5.77	0	0	0	0	0	0.55	0	1	1	2.57
75824652	O=C(c1ccc(c(c1)F)C)CNc1ccccc1	C15H14FNO	243.28	18	12	0.13	4	2	1	70.39	29.1	2.48	3.78	3.66	3.25	3.87	3.41	-3.96	0.0267	0.00011	Soluble	-4.08	0.02	8.23e-05	Moderately soluble	-5.99	0.000248	1.02e-06	Moderately soluble	High	Yes	No	Yes	Yes	No	Yes	No	-5.1	0	0	0	0	0	0.55	0	0	2	1.75
13543676	CCc1ccc(cc1)OC/C(=N/c1n[nH]cn1)/O	C12H14N4O2	246.27	18	11	0.25	5	5	2	67.76	83.39	1.38	2.52	2.03	0.64	2.26	1.77	-3.08	0.206	0.000838	Soluble	-3.92	0.0298	0.000121	Soluble	-3.84	0.0354	0.000144	Soluble	High	No	No	Yes	No	No	No	No	-6.01	0	0	0	0	0	0.55	0	2	1	2.79
22423331	O=C(Nc1ccccc1)NCc1scc(n1)C	C12H13N3OS	247.32	17	11	0.17	5	2	2	69.07	82.26	2.46	1.89	2.43	1.2	2.75	2.15	-2.71	0.479	0.00194	Soluble	-3.24	0.142	0.000576	Soluble	-4.66	0.0054	2.18e-05	Moderately soluble	High	No	No	Yes	Yes	No	No	No	-6.47	0	0	0	0	0	0.55	0	0	1	2.53
32008060	O=C(c1ccco1)NC[C@@H]1Cc2c(O1)cccc2	C14H13NO3	243.26	18	11	0.21	4	3	1	65.38	51.47	2.12	2.37	2.01	1.19	2.47	2.03	-3.03	0.227	0.000934	Soluble	-3.09	0.197	0.00081	Soluble	-4.6	0.00611	2.51e-05	Moderately soluble	High	Yes	No	Yes	Yes	No	Yes	No	-6.1	0	0	0	0	0	0.55	0	0	1	2.73
83380978	Cc1ccnc(n1)NCc1ccc2c(c1)cccc2	C16H15N3	249.31	19	16	0.12	3	2	1	78.3	37.81	2.69	3.66	3.21	2.53	3.52	3.12	-4.12	0.0191	7.64e-05	Moderately soluble	-4.14	0.0179	7.19e-05	Moderately soluble	-6.69	5.04e-05	2.02e-07	Poorly soluble	High	Yes	No	Yes	Yes	No	Yes	Yes	-5.22	0	0	0	0	0	0.55	0	0	2	1.89
98068292	CCNC(=O)N[C@@H](c1ccc(cc1)CC(C)C)C	C15H24N2O	248.36	18	6	0.53	7	1	2	76.22	41.13	2.81	3.22	2.94	3.18	3.01	3.03	-3.19	0.159	0.000641	Soluble	-3.76	0.0435	0.000175	Soluble	-4.91	0.00306	1.23e-05	Moderately soluble	High	Yes	Yes	No	No	No	No	No	-5.53	0	0	0	0	0	0.55	0	0	1	2.24
5019408	CCOc1cccc(c1)CNc1nnnn1C	C11H15N5O	233.27	17	11	0.36	5	4	1	64.17	64.86	2.29	1.71	0.88	1.66	0.8	1.47	-2.51	0.717	0.00307	Soluble	-2.69	0.479	0.00205	Soluble	-3.57	0.0634	0.000272	Soluble	High	No	No	Yes	No	No	No	No	-6.51	0	0	0	0	0	0.55	0	0	1	2.12
47684168	COc1cccc(c1)CNC(=O)NC[C@H]1C[C@@H]1C	C14H20N2O2	248.32	18	6	0.5	7	2	2	70.82	50.36	2.77	2.02	2	1.94	2	2.15	-2.44	0.908	0.00366	Soluble	-2.7	0.49	0.00197	Soluble	-4.15	0.0177	7.11e-05	Moderately soluble	High	Yes	No	No	No	No	Yes	No	-6.38	0	0	0	0	0	0.55	0	0	1	2.53
62211629	N#CC(NC(=O)[C@@H]1C[C@H]1c1ccccc1)(C)C	C14H16N2O	228.29	17	6	0.43	4	2	1	65.73	52.89	2.23	1.77	2.21	1.63	2.3	2.03	-2.37	0.979	0.00429	Soluble	-2.5	0.724	0.00317	Soluble	-3.68	0.0474	0.000207	Soluble	High	Yes	No	No	No	No	No	No	-6.44	0	0	0	0	0	0.55	0	0	1	2.32
83353890	n1nnc([n-]1)NCc1ccc2c(c1)cccc2	C12H10N5	224.24	17	15	0.08	3	4	1	64.45	63.59	1.38	2.61	1.25	2.28	2.02	1.91	-3.33	0.105	0.000468	Soluble	-3.59	0.057	0.000254	Soluble	-5.15	0.0016	7.13e-06	Moderately soluble	High	Yes	No	Yes	Yes	No	No	No	-5.81	0	0	0	0	0	0.56	0	0	1	1.84
25259671	O=C(N[C@H](c1ccco1)C)CCc1ccsc1	C13H15NO2S	249.33	17	10	0.31	6	2	1	68.27	70.48	2.81	2.11	2.83	1.28	3.89	2.58	-2.75	0.439	0.00176	Soluble	-3.22	0.15	0.000601	Soluble	-4.65	0.00561	2.25e-05	Moderately soluble	High	Yes	No	No	Yes	Yes	No	No	-6.32	0	0	0	0	0	0.55	0	0	1	2.88
44448348	CC[C@H](NC(=O)c1csc(n1)n1cccc1)C	C12H15N3OS	249.33	17	10	0.33	5	2	1	68.86	75.16	3.12	2.62	2.46	1.37	2.57	2.43	-3.14	0.18	0.000722	Soluble	-3.85	0.0354	0.000142	Soluble	-3.43	0.0926	0.000372	Soluble	High	Yes	No	Yes	Yes	Yes	No	No	-5.96	0	0	0	0	0	0.55	0	0	1	3.18
26262584	O=C(Nc1[n-]ncn1)COc1cccc(c1)F	C10H8FN4O2	235.19	17	11	0.1	5	6	1	55.64	77	0.07	1.29	0.82	0.89	1.38	0.89	-2.26	1.29	0.0055	Soluble	-2.51	0.732	0.00311	Soluble	-3.81	0.0363	0.000154	Soluble	High	No	No	Yes	No	No	No	No	-6.82	0	0	0	0	0	0.56	0	0	1	2.16
34571199	O=C(c1ccccn1)Cc1ccnc2c1cccc2	C16H12N2O	248.28	19	16	0.06	3	3	0	74.22	42.85	1.64	2.73	3.06	1.64	3.71	2.56	-3.52	0.0742	0.000299	Soluble	-3.28	0.129	0.00052	Soluble	-6.2	0.000155	6.25e-07	Poorly soluble	High	Yes	No	Yes	Yes	No	Yes	Yes	-5.88	0	0	0	0	0	0.55	0	0	1	2
40238631	C#CCn1c(/C=C/c2ccco2)nc2c1cccc2	C16H12N2O	248.28	19	14	0.06	3	2	0	76.41	30.96	2.88	3.06	3.29	2.32	3.47	3.01	-3.65	0.055	0.000222	Soluble	-3.38	0.104	0.00042	Soluble	-4.4	0.00991	3.99e-05	Moderately soluble	High	Yes	No	Yes	Yes	Yes	No	No	-5.64	0	0	0	0	0	0.55	0	1	1	2.85
89858401	O=C(N1CCCCc2c1cccc2)c1ccon1	C14H14N2O2	242.27	18	11	0.29	2	3	0	71.02	46.34	2.25	2.47	2.28	2	2.36	2.27	-3.22	0.147	0.000605	Soluble	-3.09	0.198	0.000818	Soluble	-4.16	0.0169	6.98e-05	Moderately soluble	High	Yes	Yes	Yes	Yes	No	No	No	-6.02	0	0	0	0	0	0.55	0	0	1	2.54
19777299	Cc1ccc(c(c1)C)OCCNc1cccc[nH+]1	C15H19N2O	243.32	18	12	0.27	5	1	2	75.19	35.4	2.53	3.57	2.42	2.34	3.4	2.85	-3.76	0.0422	0.000173	Soluble	-4	0.0244	0.0001	Soluble	-5.92	0.00029	1.19e-06	Moderately soluble	High	Yes	No	Yes	No	No	Yes	Yes	-5.25	0	0	0	0	0	0.55	0	0	2	2.15
23143278	O=C(Cc1ccccc1Cl)Nc1[n-]ncn1	C10H8ClN4O	235.65	16	11	0.1	4	4	1	59.16	67.77	0.89	1.72	1.08	1.58	2.06	1.46	-2.63	0.553	0.00235	Soluble	-2.76	0.41	0.00174	Soluble	-4.41	0.00921	3.91e-05	Moderately soluble	High	No	No	Yes	No	No	No	No	-6.52	0	0	0	0	0	0.56	0	0	1	1.95
82552021	CC(c1n[nH]c(n1)CCc1ccc(c(c1)N)C)C	C14H20N4	244.34	18	11	0.43	4	2	2	74.59	67.59	2.04	3.08	2.61	2.22	3.46	2.68	-3.48	0.0803	0.000328	Soluble	-4.17	0.0166	6.81e-05	Moderately soluble	-5.05	0.00219	8.97e-06	Moderately soluble	High	Yes	No	Yes	No	No	No	No	-5.6	0	0	0	0	0	0.55	0	1	1	2.53
83364906	Cc1[nH+][nH]c(c1)NCc1cccc2c1cccc2	C15H16N3	238.31	18	15	0.13	3	0	3	75.75	41.96	2.15	3.68	2.56	2.73	3.59	2.94	-4.05	0.021	8.82e-05	Moderately soluble	-4.25	0.0134	5.61e-05	Moderately soluble	-6.28	0.000126	5.27e-07	Poorly soluble	High	Yes	No	Yes	Yes	No	Yes	Yes	-5.14	0	0	0	0	0	0.55	0	0	2	1.93
49429910	O=C(C(C)C)NCCCn1ccc2c1cccc2	C15H20N2O	244.33	18	9	0.4	6	1	1	75.04	34.03	2.75	3.42	2.8	2.07	2.65	2.74	-3.48	0.0803	0.000329	Soluble	-3.81	0.0374	0.000153	Soluble	-4.5	0.00769	3.15e-05	Moderately soluble	High	Yes	No	Yes	Yes	No	Yes	No	-5.36	0	0	0	0	0	0.55	0	0	1	1.72
89219769	N#Cc1ccc2c(n1)cnn2c1ccc(cc1)F	C13H7FN4	238.22	18	15	0	1	4	0	63.54	54.5	2.19	2.4	2.85	1.81	2.35	2.32	-3.38	0.0994	0.000417	Soluble	-3.19	0.155	0.000651	Soluble	-4.6	0.00596	2.5e-05	Moderately soluble	High	Yes	No	Yes	No	No	Yes	Yes	-6.05	0	0	0	0	0	0.55	0	0	1	2.08
54936531	Cc1nccc(n1)NCc1cccc2c1cccc2	C16H15N3	249.31	19	16	0.12	3	2	1	78.3	37.81	2.62	3.66	3.21	2.53	3.52	3.11	-4.12	0.0191	7.64e-05	Moderately soluble	-4.14	0.0179	7.19e-05	Moderately soluble	-6.69	5.04e-05	2.02e-07	Poorly soluble	High	Yes	No	Yes	Yes	No	Yes	Yes	-5.22	0	0	0	0	0	0.55	0	0	2	1.91
97031983	O=C([C@@H]1CCn2c(C1)cnc2)/N=c\1/[nH]cc([nH]1)C	C12H15N5O	245.28	18	10	0.42	2	3	2	65.58	78.83	1.31	-0.3	0.54	-0.34	2.1	0.66	-1.45	8.69	0.0354	Very soluble	-0.9	31.2	0.127	Very soluble	-3.04	0.225	0.000918	Soluble	High	No	No	No	No	No	No	No	-8.01	0	0	0	0	0	0.55	0	0	1	3.39
4101191	CSc1cccc(c1)NC(=O)Cn1cccc1	C13H14N2OS	246.33	17	11	0.15	5	1	1	71.25	59.33	2.32	2.71	2.66	1.78	2.01	2.3	-3.22	0.147	0.000598	Soluble	-3.61	0.0606	0.000246	Soluble	-4.21	0.0153	6.19e-05	Moderately soluble	High	Yes	No	Yes	Yes	Yes	No	No	-5.88	0	0	0	0	0	0.55	0	0	1	2.22
5685894	O=C(c1n[nH]cn1)Nc1ccc(cc1)C(=O)C	C11H10N4O2	230.22	17	11	0.09	4	4	2	60.79	87.74	0.85	0.84	1.07	-0.13	1.43	0.81	-2.01	2.24	0.00974	Soluble	-2.27	1.25	0.00543	Soluble	-3.72	0.0435	0.000189	Soluble	High	No	No	No	No	No	No	No	-7.11	0	0	0	0	0	0.55	0	0	1	1.77
6207084	O=C(Nc1ccccc1)NCc1cccc(c1)C	C15H16N2O	240.3	18	12	0.13	5	1	2	73.4	41.13	2.76	2.79	2.97	3.19	2.67	2.88	-3.25	0.135	0.000561	Soluble	-3.31	0.118	0.00049	Soluble	-5.76	0.000413	1.72e-06	Moderately soluble	High	Yes	No	Yes	Yes	Yes	Yes	No	-5.78	0	0	0	0	0	0.55	0	0	1	1.76
36763886	Cc1noc(c1)C(=O)N1CCOc2c1cccc2	C13H12N2O3	244.25	18	11	0.23	2	4	0	67.9	55.57	2.3	1.87	1.64	1.18	1.99	1.8	-2.85	0.343	0.0014	Soluble	-2.66	0.536	0.00219	Soluble	-3.73	0.0459	0.000188	Soluble	High	Yes	No	Yes	No	No	No	No	-6.46	0	0	0	0	0	0.55	0	0	1	2.58
49315347	O=C(c1cnns1)NCC#Cc1ccccc1	C12H9N3OS	243.28	17	11	0.08	3	3	1	65.17	83.12	2.57	1.94	1.4	1.12	2.9	1.99	-2.85	0.343	0.00141	Soluble	-3.31	0.119	0.00049	Soluble	-3.93	0.0284	0.000117	Soluble	High	No	No	Yes	No	Yes	No	No	-6.41	0	0	0	0	0	0.55	0	1	1	2.9
26421063	COC(=O)c1noc(c1)c1cc2c(o1)cccc2	C13H9NO4	243.21	18	14	0.08	3	5	0	62.99	65.47	2.56	2.66	2.87	1.16	2.7	2.39	-3.4	0.0965	0.000397	Soluble	-3.69	0.0501	0.000206	Soluble	-4.73	0.00455	1.87e-05	Moderately soluble	High	Yes	No	Yes	Yes	No	No	No	-5.9	0	0	0	0	0	0.55	0	0	1	3.16
37100427	c1ccc2c(c1)CC[C@H]2Nc1cccc2c1[nH]nc2	C16H15N3	249.31	19	15	0.19	2	1	2	77.55	40.71	1.93	3.46	3.15	2.84	3.46	2.97	-4.02	0.0239	9.6e-05	Moderately soluble	-4	0.0251	0.000101	Soluble	-6.08	0.000205	8.24e-07	Poorly soluble	High	Yes	Yes	Yes	Yes	No	Yes	Yes	-5.36	0	0	0	0	0	0.55	0	0	1	2.6
52580733	c1ccc(cc1)CNCc1nc2c([nH]1)cccc2	C15H15N3	237.3	18	15	0.13	4	2	2	73.16	40.71	2.13	2.48	2.55	2.18	3.46	2.56	-3.23	0.141	0.000594	Soluble	-2.98	0.249	0.00105	Soluble	-6.3	0.00012	5.06e-07	Poorly soluble	High	Yes	Yes	Yes	No	No	Yes	Yes	-5.99	0	0	0	0	0	0.55	0	0	1	1.71
75847195	N#Cc1nnc(n1c1ccccc1)c1ccccc1	C15H10N4	246.27	19	17	0	2	3	0	71.51	54.5	2.19	2.8	2.81	2.44	2.48	2.54	-3.66	0.0538	0.000218	Soluble	-3.6	0.0617	0.00025	Soluble	-5.16	0.00169	6.87e-06	Moderately soluble	High	Yes	No	Yes	Yes	No	No	No	-5.81	0	0	0	0	0	0.55	0	0	1	2.4
51814125	C[C@@H](c1ccncc1)NCC#Cc1ccccc1	C16H16N2	236.31	18	12	0.19	3	2	1	73.88	24.92	2.92	2.51	2.54	2.45	3.49	2.78	-3.18	0.155	0.000658	Soluble	-2.68	0.495	0.00209	Soluble	-5.52	0.000707	2.99e-06	Moderately soluble	High	Yes	No	No	No	No	Yes	No	-5.96	0	0	0	0	0	0.55	0	1	1	2.82
83364907	Cc1[nH+][nH]c(c1)NCc1ccc2c(c1)cccc2	C15H16N3	238.31	18	15	0.13	3	0	3	75.75	41.96	2.09	3.68	2.56	2.73	3.59	2.93	-4.05	0.021	8.82e-05	Moderately soluble	-4.25	0.0134	5.61e-05	Moderately soluble	-6.28	0.000126	5.27e-07	Poorly soluble	High	Yes	No	Yes	Yes	No	Yes	Yes	-5.14	0	0	0	0	0	0.55	0	0	2	1.93
19777297	Cc1c(OCCNc2cccc[nH+]2)cccc1C	C15H19N2O	243.32	18	12	0.27	5	1	2	75.19	35.4	2.78	3.57	2.42	2.34	3.4	2.9	-3.76	0.0422	0.000173	Soluble	-4	0.0244	0.0001	Soluble	-5.92	0.00029	1.19e-06	Moderately soluble	High	Yes	No	Yes	Yes	No	Yes	Yes	-5.25	0	0	0	0	0	0.55	0	0	2	2.15
20282962	CN(c1ccc(cc1)CNC(=O)n1cncc1)C	C13H16N4O	244.29	18	11	0.23	5	2	1	70.38	50.16	2.13	1.34	1.56	1.32	0.51	1.37	-2.32	1.17	0.00477	Soluble	-2	2.47	0.0101	Very soluble	-3.45	0.0869	0.000356	Soluble	High	Yes	No	Yes	No	No	No	No	-6.84	0	0	0	0	0	0.55	2	0	1	2.04
33975895	n1cnc([nH]1)SCc1ccc2c(c1)cccc2	C13H11N3S	241.31	17	15	0.08	3	2	1	70.1	66.87	1.85	3.57	3.1	2.61	3.44	2.91	-4.04	0.022	9.12e-05	Moderately soluble	-4.66	0.00528	2.19e-05	Moderately soluble	-5.58	0.000639	2.65e-06	Moderately soluble	High	Yes	No	Yes	Yes	No	No	No	-5.24	0	0	0	0	0	0.55	0	0	2	2.3
97024358	OCCNC(=O)c1[nH]nc(c1)c1ccc(cc1)C	C13H15N3O2	245.28	18	11	0.23	5	3	3	67.95	78.01	1.09	1.17	1.11	0.64	2.3	1.26	-2.22	1.48	0.00603	Soluble	-2.4	0.969	0.00395	Soluble	-4.38	0.0102	4.16e-05	Moderately soluble	High	No	No	No	No	No	No	No	-6.97	0	0	0	0	0	0.55	0	0	1	2.3
19849865	O=C(Nc1[n-]ncn1)CSc1nncn1C	C7H8N7OS	238.25	16	10	0.29	5	6	1	55.75	123.78	-0.36	-0.43	-0.9	-0.81	-0.41	-0.58	-1.18	15.8	0.0663	Very soluble	-1.7	4.71	0.0198	Very soluble	-1.93	2.8	0.0117	Soluble	High	No	No	No	No	No	No	No	-8.06	0	1	0	0	0	0.56	0	0	1	2.55
78404480	CCCCn1c(cc(c1CC)C#N)C(=O)C	C13H18N2O	218.29	16	5	0.54	5	2	0	64.8	45.79	2.82	2.42	2.92	1	3.1	2.45	-2.62	0.525	0.0024	Soluble	-3.02	0.207	0.000946	Soluble	-3.6	0.0542	0.000248	Soluble	High	Yes	No	Yes	Yes	No	No	No	-5.91	0	0	0	0	0	0.55	0	0	1	2.26
20048588	CC[C@H](NC(=O)CNc1ccc2c(c1)CCC2)C	C15H22N2O	246.35	18	6	0.53	6	1	2	75.41	41.13	2.63	3.41	2.31	2.24	3.12	2.74	-3.37	0.106	0.00043	Soluble	-3.95	0.0274	0.000111	Soluble	-4.92	0.00298	1.21e-05	Moderately soluble	High	Yes	No	Yes	No	No	Yes	No	-5.38	0	0	0	0	0	0.55	0	0	1	2.53
78520022	O=C(N[C@@H]1CCC[C@@H]1C)NCc1cccc(c1)C	C15H22N2O	246.35	18	6	0.53	5	1	2	74.1	41.13	2.69	2.93	2.83	2.78	2.6	2.77	-3.13	0.183	0.000741	Soluble	-3.46	0.0863	0.00035	Soluble	-4.56	0.00677	2.75e-05	Moderately soluble	High	Yes	No	No	No	No	Yes	No	-5.72	0	0	0	0	0	0.55	0	0	1	2.62
45593209	O=C(Nc1ccncc1)NCc1cccc(c1)F	C13H12FN3O	245.25	18	12	0.08	5	3	2	66.19	54.02	2.03	1.45	2.62	1.83	2.03	1.99	-2.44	0.896	0.00365	Soluble	-2.19	1.58	0.00645	Soluble	-5.28	0.00128	5.2e-06	Moderately soluble	High	Yes	No	Yes	No	No	No	No	-6.77	0	0	0	0	0	0.55	0	0	1	1.84
48572256	COc1cccc(c1)OCC(=O)Nc1[n-]ncn1	C11H11N4O3	247.23	18	11	0.18	6	6	1	62.17	86.23	0.19	1.17	0.27	0.23	0.97	0.57	-2.17	1.69	0.00682	Soluble	-2.58	0.656	0.00265	Soluble	-3.66	0.0542	0.000219	Soluble	High	No	No	Yes	No	No	No	No	-6.98	0	0	0	0	0	0.56	0	0	1	2.27
83353380	n1cnc([nH]1)NCc1ccc2c(c1)cccc2	C13H12N4	224.26	17	15	0.08	3	2	2	67.68	53.6	1.43	3.05	2.23	2.17	2.56	2.29	-3.61	0.0554	0.000247	Soluble	-3.84	0.0323	0.000144	Soluble	-5.52	0.000679	3.03e-06	Moderately soluble	High	Yes	No	Yes	Yes	No	No	No	-5.5	0	0	0	0	0	0.55	0	0	1	1.83
57846619	O=C(c1cc2c([nH]1)cccc2)Nc1[n-]ncn1	C11H8N5O	226.21	17	14	0	3	4	2	61.42	83.56	0.37	1.61	0.98	0.88	1.64	1.09	-2.67	0.486	0.00215	Soluble	-2.98	0.239	0.00106	Soluble	-4.27	0.012	5.32e-05	Moderately soluble	High	No	No	Yes	No	No	No	No	-6.54	0	0	0	0	0	0.56	0	0	1	1.85
83372936	Cc1onc(c1)NCc1csc2c1cccc2	C13H12N2OS	244.31	17	14	0.15	3	2	1	70.64	66.3	2.79	3.6	3.47	2.51	4.11	3.3	-4.03	0.0226	9.24e-05	Moderately soluble	-4.68	0.00511	2.09e-05	Moderately soluble	-5.55	0.000689	2.82e-06	Moderately soluble	High	Yes	No	Yes	Yes	Yes	No	Yes	-5.23	0	0	0	0	0	0.55	0	0	2	2.65
18115100	O=C(CSc1ncn[nH]1)NCc1ccccc1	C11H12N4OS	248.3	17	11	0.18	6	3	2	65.21	95.97	0.88	1.67	1.06	0.9	1.86	1.27	-2.51	0.76	0.00306	Soluble	-3.3	0.125	0.000502	Soluble	-4.31	0.0123	4.94e-05	Moderately soluble	High	No	No	No	No	No	No	No	-6.63	0	0	0	0	0	0.55	0	0	1	2.12
34426686	N#Cc1ccc2c(c1)ccn2c1ccc(cc1)F	C15H9FN2	236.24	18	15	0	1	2	0	67.95	28.72	2.63	3.48	4.06	2.97	3.44	3.32	-4.05	0.0212	8.96e-05	Moderately soluble	-3.77	0.0405	0.000172	Soluble	-5.35	0.00106	4.5e-06	Moderately soluble	High	Yes	No	Yes	Yes	No	Yes	No	-5.27	0	0	0	0	0	0.55	0	0	1	1.76
3176387	n1cnc([nH]1)SCc1cccc2c1cccc2	C13H11N3S	241.31	17	15	0.08	3	2	1	70.1	66.87	1.93	3.57	3.1	2.61	3.44	2.93	-4.04	0.022	9.12e-05	Moderately soluble	-4.66	0.00528	2.19e-05	Moderately soluble	-5.58	0.000639	2.65e-06	Moderately soluble	High	Yes	No	Yes	Yes	No	No	No	-5.24	0	0	0	0	0	0.55	0	0	2	2.3
44454073	COc1cccc(c1)C(=O)NCc1onc(n1)C	C12H13N3O3	247.25	18	11	0.25	5	5	1	63.24	77.25	2.59	1.32	1.16	0.23	1.78	1.42	-2.33	1.17	0.00471	Soluble	-2.54	0.708	0.00286	Soluble	-4.31	0.0121	4.91e-05	Moderately soluble	High	No	No	Yes	No	No	No	No	-6.87	0	0	0	0	0	0.55	0	0	1	2.32
44454461	O=C(NCc1onc(n1)C)NCc1ccccc1	C12H14N4O2	246.27	18	11	0.25	6	4	2	64.52	80.05	2	1.01	1.07	0.51	1.33	1.19	-2.06	2.15	0.00872	Soluble	-2.28	1.29	0.00524	Soluble	-4.64	0.00567	2.3e-05	Moderately soluble	High	No	No	No	No	No	No	No	-7.09	0	0	0	0	0	0.55	0	0	1	2.52
49819955	N#CCCC(=O)Oc1cccc2c1cccc2	C14H11NO2	225.24	17	10	0.14	4	3	0	64.81	50.09	2.04	2.4	3.05	2.49	3.07	2.61	-2.92	0.271	0.0012	Soluble	-3.09	0.182	0.000806	Soluble	-4.67	0.00487	2.16e-05	Moderately soluble	High	Yes	No	Yes	Yes	No	No	No	-5.97	0	0	0	0	0	0.55	0	1	1	1.91
37748396	N#Cc1ccc(cc1)CNC1Cc2c(C1)cccc2	C17H16N2	248.32	19	12	0.24	3	2	1	75.88	35.82	2.86	3.07	2.66	2.69	3.82	3.02	-3.58	0.0649	0.000261	Soluble	-3.49	0.0805	0.000324	Soluble	-6.06	0.000215	8.67e-07	Poorly soluble	High	Yes	No	No	No	No	Yes	No	-5.64	0	0	0	0	0	0.55	0	0	1	2.37
48406443	CCc1n[nH]c(n1)SCc1cc(C)cc(c1)C	C13H17N3S	247.36	17	11	0.38	4	2	1	72.3	66.87	2.53	3.89	3.12	2.4	4.21	3.23	-4.04	0.0226	9.14e-05	Moderately soluble	-4.99	0.00252	1.02e-05	Moderately soluble	-5.47	0.000844	3.41e-06	Moderately soluble	High	Yes	No	Yes	Yes	Yes	Yes	No	-5.05	0	0	0	0	0	0.55	0	0	2	2.74
66292918	CCN(C(=O)c1noc(c1)C)c1cccc(c1)F	C13H13FN2O2	248.25	18	11	0.23	4	4	0	65.35	46.34	2.57	2.59	3.21	2.14	2.63	2.63	-3.2	0.157	0.000632	Soluble	-3.21	0.152	0.000614	Soluble	-4.5	0.00776	3.13e-05	Moderately soluble	High	Yes	No	Yes	Yes	No	No	No	-5.98	0	0	0	0	0	0.55	0	0	1	2.57
5299852	COC[C@@H](NC(=O)Nc1c[nH]c2c1cccc2)C	C13H17N3O2	247.29	18	9	0.31	6	2	3	71.31	66.15	1.84	1.34	2.13	0.95	1.71	1.59	-2.19	1.59	0.00644	Soluble	-2.33	1.15	0.00467	Soluble	-4.31	0.0121	4.9e-05	Moderately soluble	High	Yes	Yes	No	No	No	No	No	-6.86	0	0	0	0	0	0.55	0	0	1	2.8
45112561	O=C(NCc1ccco1)NCc1cccc(c1)C	C14H16N2O2	244.29	18	11	0.21	6	2	2	68.93	54.27	2.59	1.82	2.28	1.47	2.42	2.12	-2.56	0.677	0.00277	Soluble	-2.58	0.643	0.00263	Soluble	-5.38	0.00101	4.14e-06	Moderately soluble	High	Yes	No	Yes	Yes	No	Yes	No	-6.5	0	0	0	0	0	0.55	0	0	1	2.28
65466235	Fc1cccc(c1)NC(=O)c1[nH]nc(n1)C1CC1	C12H11FN4O	246.24	18	11	0.25	4	4	2	63.02	70.67	1.5	1.83	2.24	1.86	2.44	1.97	-2.71	0.483	0.00196	Soluble	-2.93	0.286	0.00116	Soluble	-4.26	0.0134	5.43e-05	Moderately soluble	High	Yes	Yes	Yes	No	No	No	No	-6.5	0	0	0	0	0	0.55	0	0	1	2.39
49377207	N#CCCN(C(=O)c1csc(n1)C)CCC#N	C11H12N4OS	248.3	17	5	0.45	6	4	0	63.7	109.02	1.95	0.53	1.72	-0.64	2.42	1.2	-1.54	7.24	0.0292	Very soluble	-2.39	1.01	0.00407	Soluble	-2.76	0.428	0.00172	Soluble	High	No	No	No	No	No	No	No	-7.44	0	0	0	0	0	0.55	0	0	1	2.58
20316890	C=CCNC(=O)[C@@H](Nc1ccc2c(c1)CCC2)C	C15H20N2O	244.33	18	6	0.4	6	1	2	74.94	41.13	2.57	3.13	2.09	2.15	3.11	2.61	-3.18	0.162	0.000665	Soluble	-3.66	0.0531	0.000217	Soluble	-4.57	0.00655	2.68e-05	Moderately soluble	High	Yes	No	Yes	Yes	No	Yes	No	-5.57	0	0	0	0	0	0.55	0	1	1	2.6
40734823	Oc1ccc(cc1)CC[NH2+]Cc1cccc(c1)C	C16H20NO	242.34	18	12	0.25	5	1	2	76.56	36.84	2.85	3.26	1.85	-0.5	3.81	2.25	-3.56	0.0668	0.000276	Soluble	-3.71	0.0475	0.000196	Soluble	-6	0.000243	1e-06	Moderately soluble	High	Yes	No	Yes	No	No	Yes	No	-5.46	0	0	0	0	0	0.55	0	0	1	1.54
48870068	O=C(Nc1cc(nn1C)C)Nc1ccc(cc1)C	C13H16N4O	244.29	18	11	0.23	4	2	2	72.14	58.95	2.32	1.89	2.3	2.13	1.22	1.97	-2.73	0.451	0.00185	Soluble	-2.75	0.434	0.00178	Soluble	-4.15	0.0174	7.13e-05	Moderately soluble	High	Yes	No	Yes	No	No	No	No	-6.45	0	0	0	0	0	0.55	0	0	1	2.32
57512145	O=C(c1cocc1)NCc1cc2c(o1)cccc2	C14H11NO3	241.24	18	14	0.07	4	3	1	65.96	55.38	2.34	2.2	2.8	1.04	2.8	2.23	-3.03	0.223	0.000926	Soluble	-3	0.243	0.00101	Soluble	-5.43	0.000898	3.72e-06	Moderately soluble	High	Yes	No	Yes	Yes	No	Yes	Yes	-6.21	0	0	0	0	0	0.55	0	0	1	2.67
90024959	C[C@H]1CN(c2c1cccc2)C(=O)Cc1[nH]ccc1	C15H16N2O	240.3	18	11	0.27	3	1	1	75.09	36.1	2.2	2.06	2.33	2.03	3	2.32	-2.88	0.315	0.00131	Soluble	-2.45	0.859	0.00357	Soluble	-4.53	0.00711	2.96e-05	Moderately soluble	High	Yes	Yes	Yes	Yes	No	Yes	No	-6.3	0	0	0	0	0	0.55	0	0	1	2.56
270639	CCNc1nc(Nc2ccccc2)nc(n1)C#N	C12H12N6	240.26	18	12	0.17	4	4	2	68.2	86.52	2.4	2.59	1.73	0.46	1.14	1.66	-3.19	0.155	0.000645	Soluble	-4.06	0.0211	8.8e-05	Moderately soluble	-4.79	0.00393	1.64e-05	Moderately soluble	High	No	No	Yes	No	No	No	Yes	-5.93	0	0	0	0	0	0.55	0	0	1	2.43
27636513	C=CCNC(=O)CNC(=O)c1cc(C)cc(c1)C	C14H18N2O2	246.3	18	6	0.29	7	2	2	71.13	58.2	2.45	1.92	1.34	1.76	2.64	2.02	-2.36	1.07	0.00435	Soluble	-2.77	0.422	0.00171	Soluble	-4.43	0.00907	3.68e-05	Moderately soluble	High	Yes	No	Yes	No	No	No	No	-6.44	0	0	0	0	0	0.55	0	1	1	1.86
5946255	c1ccc(cc1)/C=C/CSc1ncn[nH]1	C11H11N3S	217.29	15	11	0.09	4	2	1	62.52	66.87	1.6	2.97	2.5	2.18	2.93	2.44	-3.34	0.1	0.00046	Soluble	-4.04	0.0199	9.17e-05	Moderately soluble	-3.99	0.0221	0.000102	Soluble	High	Yes	No	Yes	No	No	No	No	-5.52	0	0	0	0	0	0.55	0	0	1	2.51
24579311	CCCCNC(=O)c1cncn1c1ccccc1	C14H17N3O	243.3	18	11	0.29	6	2	1	70.98	46.92	2.51	2.53	2.4	1.6	2.11	2.23	-3	0.244	0.001	Soluble	-3.16	0.168	0.000689	Soluble	-4.54	0.0071	2.92e-05	Moderately soluble	High	Yes	No	Yes	Yes	No	No	No	-5.99	0	0	0	0	0	0.55	0	0	1	2.16
43050236	O=C(Nc1ccncc1)NCc1ccc(cc1)C	C14H15N3O	241.29	18	12	0.14	5	2	2	71.19	54.02	2.18	1.72	2.37	1.7	2.11	2.01	-2.58	0.63	0.00261	Soluble	-2.47	0.817	0.00338	Soluble	-5.39	0.000978	4.06e-06	Moderately soluble	High	Yes	No	Yes	No	No	Yes	No	-6.55	0	0	0	0	0	0.55	0	0	1	1.81

## Sheet: Mincle
Supplementary Table-2 Details of ADME properties of all screened small molecules for each immune receptor listed.
Molecule	Canonical SMILES	Formula	MW	#Heavy atoms	#Aromatic heavy atoms	Fraction Csp3	#Rotatable bonds	#H-bond acceptors	#H-bond donors	MR	TPSA	iLOGP	XLOGP3	WLOGP	MLOGP	Silicos-IT Log P	Consensus Log P	ESOL Log S	ESOL Solubility (mg/ml)	ESOL Solubility (mol/l)	ESOL Class	Ali Log S	Ali Solubility (mg/ml)	Ali Solubility (mol/l)	Ali Class	Silicos-IT LogSw	Silicos-IT Solubility (mg/ml)	Silicos-IT Solubility (mol/l)	Silicos-IT class	GI absorption	BBB permeant	Pgp substrate	CYP1A2 inhibitor	CYP2C19 inhibitor	CYP2C9 inhibitor	CYP2D6 inhibitor	CYP3A4 inhibitor	log Kp (cm/s)	Lipinski #violations	Ghose #violations	Veber #violations	Egan #violations	Muegge #violations	Bioavailability Score	PAINS #alerts	Brenk #alerts	Leadlikeness #violations	Synthetic Accessibility
39962616	CN(S(=O)(=O)c1ccc2=[NH+]C(=O)[NH+]=c2c1)C	C9H11N3O3S	241.27	16	6	0.22	2	4	2	63.52	90.77	1.29	-0.77	-4.21	-0.22	1.07	-0.57	-1	24.3	0.101	Very soluble	-0.66	53	0.22	Very soluble	-2.7	0.484	0.002	Soluble	Low	No	No	No	No	No	No	No	-8.32	0	1	0	0	0	0.55	0	0	1	3.1
63887176	CCNS(=O)(=O)c1ccc2=[NH+]C(=O)[NH+]=c2c1	C9H11N3O3S	241.27	16	6	0.22	3	4	3	63.43	99.56	0.64	-0.59	-4.16	-0.22	1.51	-0.56	-1.04	21.8	0.0904	Very soluble	-1.03	22.5	0.0934	Very soluble	-3.43	0.0894	0.000371	Soluble	Low	No	No	Yes	No	No	No	No	-8.19	0	1	0	0	0	0.55	0	0	1	3.09
95713351	CNC(=O)c1cccc(c1C[NH3+])O	C9H13N2O2	181.21	13	6	0.22	3	2	3	50.39	76.97	1.2	0.25	-0.66	-3.3	0.52	-0.4	-1.26	9.85	0.0544	Very soluble	-1.43	6.78	0.0374	Very soluble	-2.25	1.01	0.00556	Soluble	High	No	No	No	No	No	No	No	-7.23	0	1	0	0	1	0.55	1	0	1	1.26
49716756	[NH3+]CC(=O)NCC(=O)N1C[C@H]2C[C@@H]1CC2	C10H18N3O2	212.27	15	0	0.8	5	2	2	59.93	77.05	1.37	-0.9	-2.03	-4.16	-0.33	-1.21	-0.26	117	0.551	Very soluble	-0.24	123	0.582	Very soluble	-0.82	32	0.151	Soluble	High	No	No	No	No	No	No	No	-8.23	0	1	0	0	0	0.55	0	0	1	3.21
5113617	OCCNC(=O)[C@@H](CC(=O)N)[NH3+]	C6H14N3O3	176.19	12	0	0.67	6	3	4	41.99	120.06	0.03	-3.17	-3.42	-5.89	-1.74	-2.84	1.46	5090	28.9	Highly soluble	1.22	2900	16.5	Highly soluble	0.2	282	1.6	Soluble	Low	No	No	No	No	No	No	No	-9.63	0	1	0	0	2	0.55	0	0	1	2.03
34769997	CNC(=O)[C@@H]([NH3+])CC(=O)N	C5H12N3O2	146.17	10	0	0.6	4	2	3	36.02	99.83	0.55	-2.49	-2.78	-5.46	-1.59	-2.36	1.09	1780	12.2	Highly soluble	0.94	1260	8.63	Highly soluble	0.07	172	1.18	Soluble	Low	No	No	No	No	No	No	No	-8.96	0	3	0	0	2	0.55	0	0	1	1.79
82948630	[NH3+]C[C@H](c1[nH+]c(n2c1CCC2)C)C(=O)[O-]	C10H16N3O2	210.25	15	5	0.6	3	2	2	55.38	86.84	0.88	-2.91	-2.37	-3.9	0.53	-1.55	0.64	920	4.38	Highly soluble	1.64	9280	44.1	Highly soluble	-1.1	16.6	0.0791	Soluble	Low	No	No	No	No	No	No	No	-9.65	0	1	0	0	1	0.55	0	0	1	3.21
64219284	[O-]C(=O)C[C@H](C(=O)[C@@H]([NH3+])C)N	C6H12N2O3	160.17	11	0	0.67	4	4	2	37.66	110.86	0.42	-4.22	-3.35	-5.08	-1.24	-2.69	2.09	19700	123	Highly soluble	2.5	50600	316	Highly soluble	0.64	696	4.35	Soluble	Low	No	No	No	No	No	No	No	-10.27	0	2	0	0	2	0.55	0	0	1	2.34
5113618	OCCNC(=O)[C@H](CC(=O)N)[NH3+]	C6H14N3O3	176.19	12	0	0.67	6	3	4	41.99	120.06	-0.42	-3.17	-3.42	-5.89	-1.74	-2.93	1.46	5090	28.9	Highly soluble	1.22	2900	16.5	Highly soluble	0.2	282	1.6	Soluble	Low	No	No	No	No	No	No	No	-9.63	0	1	0	0	2	0.55	0	0	1	2.03
44214883	[NH3+][C@H]([C@H](CC(=O)[O-])[NH3+])CC(=O)[O-]	C6H12N2O4	176.17	12	0	0.67	5	4	2	38.55	135.54	0.36	-7.09	-5.51	-8.76	-1.74	-4.55	3.86	1290000	7320	Highly soluble	4.96	16100000	91100	Highly soluble	1.19	2700	15.3	Soluble	Low	No	Yes	No	No	No	No	No	-12.41	0	2	0	1	2	0.55	0	0	1	2.15
13347612	O[C@@H]1C(O)[C@H](O)[C@@H](C([C@@H]1O)[NH3+])O	C6H14NO5	180.18	12	0	1	0	5	6	38.62	128.79	0.23	-3.96	-4.58	-6.84	-3.19	-3.67	1.54	6210	34.5	Highly soluble	1.85	12900	71.4	Highly soluble	3.07	212000	1180	Soluble	Low	No	Yes	No	No	No	No	No	-10.21	1	2	0	0	3	0.55	0	0	1	3.36
12953359	CO[C@H]1O[C@H](CO)[C@H]([C@H]([C@@H]1O)[NH3+])O	C7H16NO5	194.21	13	0	1	2	5	4	43.27	106.79	1.04	-2.9	-3.32	-6.08	-2.09	-2.67	0.91	1600	8.22	Highly soluble	1.22	3190	16.4	Highly soluble	1.69	9560	49.2	Soluble	Low	No	Yes	No	No	No	No	No	-9.54	0	1	0	0	2	0.55	0	0	1	4.13
82550618	[O-]C(=O)C[C@@H](C(=O)Nc1ccccc1Cl)[NH3+]	C10H11ClN2O3	242.66	16	6	0.2	5	3	2	59.17	96.87	1.22	-2.38	-1.16	-2.81	0.69	-0.89	0.21	391	1.61	Highly soluble	0.88	1860	7.66	Highly soluble	-2.49	0.789	0.00325	Soluble	High	No	No	No	No	No	No	No	-9.47	0	1	0	0	1	0.55	0	0	1	2.19
4544867	[NH3+]CC(=O)NCC(=O)N[C@@H](C(=O)[O-])C	C7H13N3O4	203.2	14	0	0.57	7	4	3	45.56	125.97	0.02	-4.31	-4.4	-5.62	-1.67	-3.2	2.08	24300	120	Highly soluble	2.28	38400	189	Highly soluble	-0.15	145	0.713	Soluble	Low	No	No	No	No	No	No	No	-10.6	0	1	0	0	1	0.55	0	0	1	2.08
2575114	[NH3+]CC(=O)N[C@H](C(=O)NCC(=O)[O-])C	C7H13N3O4	203.2	14	0	0.57	7	4	3	45.56	125.97	0.43	-4.32	-4.4	-5.62	-1.67	-3.12	2.08	24600	121	Highly soluble	2.29	39300	193	Highly soluble	-0.15	145	0.713	Soluble	Low	No	No	No	No	No	No	No	-10.61	0	1	0	0	1	0.55	0	0	1	2.07
19518195	[NH3+]C(CC(=O)N)CC(=O)N	C5H12N3O2	146.17	10	0	0.6	4	2	3	35.93	113.82	0.09	-2.95	-2.65	-5.46	-1.66	-2.53	1.38	3480	23.8	Highly soluble	1.12	1930	13.2	Highly soluble	0.46	425	2.91	Soluble	Low	No	No	No	No	No	No	No	-9.29	0	3	0	0	2	0.55	0	0	1	1.21
39343968	OC[C@@H]1O[C@H]([C@@H]([C@@H]1O)N)n1ccc(nc1=O)N	C9H14N4O4	242.23	17	6	0.56	2	6	4	57.39	136.62	0.24	-2.39	-2.91	-2.29	-2.49	-1.97	0.03	262	1.08	Highly soluble	0.06	278	1.15	Highly soluble	0.79	1510	6.22	Soluble	Low	No	No	No	No	No	No	No	-9.47	0	1	0	1	1	0.55	0	0	1	3.86
64219287	[O-]C(=O)C[C@@H](C(=O)[C@@H]([NH3+])C)N	C6H12N2O3	160.17	11	0	0.67	4	4	2	37.66	110.86	0.33	-4.22	-3.35	-5.08	-1.24	-2.71	2.09	19700	123	Highly soluble	2.5	50600	316	Highly soluble	0.64	696	4.35	Soluble	Low	No	No	No	No	No	No	No	-10.27	0	2	0	0	2	0.55	0	0	1	2.34
62426733	[NH3+]Cc1cnnn1c1nnc(s1)C	C6H9N6S	197.24	13	10	0.33	2	4	1	48.72	112.37	1.58	-0.58	-0.98	-3.99	0.84	-0.63	-1.13	14.5	0.0733	Very soluble	-1.31	9.68	0.0491	Very soluble	-1.52	6.01	0.0305	Soluble	High	No	No	No	No	No	No	No	-7.91	0	1	0	0	1	0.55	0	0	1	3.17
4760502	[NH3+]CC(=O)NCC(=O)N[C@@H](C(=O)N)C	C7H15N4O3	203.22	14	0	0.57	7	3	4	48.64	128.93	0.11	-2.68	-3.67	-6.03	-1.91	-2.83	1.05	2280	11.2	Highly soluble	0.52	677	3.33	Highly soluble	-0.36	88.1	0.434	Soluble	Low	No	No	No	No	No	No	No	-9.44	0	1	0	0	1	0.55	0	0	1	1.96
2561024	[NH3+]CC(=O)NCC(=O)NCC(=O)N	C6H13N4O3	189.19	13	0	0.5	7	3	4	43.83	128.93	0.03	-1.05	-4.05	-6.38	-2.09	-2.71	0.11	244	1.29	Highly soluble	-1.17	12.8	0.0677	Very soluble	-0.33	88.9	0.47	Soluble	Low	No	No	No	No	No	No	No	-8.2	0	1	0	0	1	0.55	0	0	1	1.5
83285191	[NH3+]C[C@@H](c1c[nH]c2c1nccc2)C(=O)[O-]	C10H11N3O2	205.21	15	9	0.2	3	3	2	54.47	96.45	0.58	-2.66	-1.36	-3.98	1	-1.29	0.32	426	2.08	Highly soluble	1.18	3130	15.3	Highly soluble	-2.38	0.846	0.00412	Soluble	High	No	No	No	No	No	No	No	-9.44	0	1	0	0	1	0.55	0	0	1	2.21
1605642	NC(=O)CNC(=O)C[NH3+]	C4H10N3O2	132.14	9	0	0.5	4	2	3	31.22	99.83	0.22	-1.29	-3.17	-5.87	-1.73	-2.37	0.42	346	2.61	Highly soluble	-0.31	64.9	0.491	Very soluble	0.12	172	1.3	Soluble	Low	No	No	No	No	No	No	No	-8.02	0	4	0	0	2	0.55	0	0	1	1.16
44214878	[NH3+][C@H]([C@@H](CC(=O)[O-])[NH3+])CC(=O)[O-]	C6H12N2O4	176.17	12	0	0.67	5	4	2	38.55	135.54	0.21	-7.09	-5.51	-8.76	-1.74	-4.58	3.86	1290000	7320	Highly soluble	4.96	16100000	91100	Highly soluble	1.19	2700	15.3	Soluble	Low	No	Yes	No	No	No	No	No	-12.41	0	2	0	1	2	0.55	0	0	1	2.15
37769576	CC(C[C@@H](C(=O)Nc1cccc2c1cn[nH]2)[NH3+])C	C13H19N4O	247.32	18	9	0.38	5	2	3	73.6	85.42	1.66	1.54	0.97	-2.73	1.75	0.64	-2.38	1.02	0.00413	Soluble	-2.94	0.282	0.00114	Soluble	-3.83	0.0362	0.000146	Soluble	High	No	No	No	No	No	No	No	-6.72	0	0	0	0	0	0.55	0	0	1	2.37
82530074	CC(CNC(=O)[C@@H](CC(=O)[O-])[NH3+])C	C8H16N2O3	188.22	13	0	0.75	6	3	2	47.37	96.87	1.28	-2.79	-2.49	-3.99	-0.4	-1.68	1.15	2640	14	Highly soluble	1.31	3840	20.4	Highly soluble	-0.58	49.6	0.264	Soluble	Low	No	No	No	No	No	No	No	-9.43	0	1	0	0	2	0.55	0	0	1	2.07
95533510	COc1cccc(c1)[C@H](c1[nH]nc(n1)C(C)C)N	C13H18N4O	246.31	18	11	0.38	4	4	2	69.62	76.82	1.83	1.71	1.66	0.72	2.33	1.65	-2.63	0.574	0.00233	Soluble	-2.94	0.284	0.00115	Soluble	-4.03	0.0232	9.42e-05	Moderately soluble	High	No	Yes	No	No	No	No	No	-6.59	0	0	0	0	0	0.55	0	0	1	3
83363136	[O-]C(=O)C[C@H](C(=O)NCc1cccc(c1)C)[NH3+]	C12H16N2O3	236.27	17	6	0.33	6	3	2	62.4	96.87	1.09	-2.26	-1.79	-3.07	0.91	-1.02	0.25	424	1.79	Highly soluble	0.76	1360	5.75	Highly soluble	-2.67	0.511	0.00216	Soluble	High	No	No	No	No	No	No	No	-9.35	0	1	0	0	1	0.55	0	0	1	2.03
1576193	[O-]C(=O)CN(C(=O)CNC(=O)C[NH3+])C	C7H13N3O4	203.2	14	0	0.57	7	4	2	45.66	117.18	0.25	-4.53	-4.45	-5.62	-1.94	-3.26	2.22	33400	164	Highly soluble	2.69	99200	488	Highly soluble	0.21	331	1.63	Soluble	Low	No	No	No	No	No	No	No	-10.76	0	1	0	0	1	0.55	0	0	1	1.68
75835225	CNC(=O)C[C@@H](C(=O)NC)[NH3+]	C6H14N3O2	160.19	11	0	0.67	5	2	3	40.92	85.84	0.49	-2.09	-2.52	-5.08	-1.17	-2.07	0.81	1040	6.51	Highly soluble	0.81	1050	6.53	Highly soluble	-0.74	29.3	0.183	Soluble	Low	No	No	No	No	No	No	No	-8.76	0	1	0	0	2	0.55	0	0	1	1.93
1813010	[NH3+]CC(=O)N[C@H](C(=O)[O-])CC(=O)N	C6H11N3O4	189.17	13	0	0.5	6	4	3	40.66	139.96	-0.23	-4.95	-4.66	-5.98	-2.09	-3.58	2.5	60000	317	Highly soluble	2.65	83800	443	Highly soluble	0.65	853	4.51	Soluble	Low	No	No	No	No	No	No	No	-10.97	0	1	0	1	2	0.55	0	0	1	2.18
83355441	NC(=O)C[C@@H](c1sc(c(n1)C)C(=O)C)[NH3+]	C9H14N3O2S	228.29	15	5	0.44	4	3	2	58.73	128.93	1.43	-0.85	-0.51	-5.1	1.67	-0.67	-0.7	45.3	0.198	Very soluble	-1.38	9.59	0.042	Very soluble	-1.71	4.46	0.0195	Soluble	High	No	No	Yes	No	No	No	No	-8.3	0	1	0	0	0	0.55	0	0	1	3.55
83338198	[NH3+]C[C@H](c1cc2n([nH+]1)CCCCN2C)C(=O)[O-]	C11H19N4O2	239.29	17	5	0.64	3	2	2	67.4	90.08	1.66	-2.58	-2.77	-3.34	-0.46	-1.5	0.28	458	1.91	Highly soluble	1.23	4110	17.2	Highly soluble	-0.72	45.8	0.191	Soluble	Low	No	No	No	No	No	No	No	-9.59	0	1	0	0	1	0.55	0	0	1	3.42
82225302	OC[C@@H]1O[C@@H]([C@H]([C@H]1O)[NH3+])n1ccc(=O)[nH]c1=O	C9H14N3O5	244.22	17	6	0.56	2	5	4	57.07	132.19	0.53	-2.24	-3.93	-5.92	-1.63	-2.64	-0.07	207	0.847	Very soluble	0	243	0.994	Very soluble	0.53	824	3.37	Soluble	Low	No	No	No	No	No	No	No	-9.38	0	1	0	1	1	0.55	0	0	1	3.81
34769995	CNC(=O)[C@H]([NH3+])CC(=O)N	C5H12N3O2	146.17	10	0	0.6	4	2	3	36.02	99.83	0.53	-2.49	-2.78	-5.46	-1.59	-2.36	1.09	1780	12.2	Highly soluble	0.94	1260	8.63	Highly soluble	0.07	172	1.18	Soluble	Low	No	No	No	No	No	No	No	-8.96	0	3	0	0	2	0.55	0	0	1	1.79
39072826	[O-]C(=O)[C@]([NH3+])(/C=C\C[NH3+])C	C6H13N2O2	145.18	10	0	0.5	3	2	2	38.28	95.41	0.84	-3.64	-3.46	-7.93	-1.05	-3.05	1.75	8180	56.4	Highly soluble	2.22	24200	167	Highly soluble	0.56	523	3.61	Soluble	Low	No	No	No	No	No	No	No	-9.77	0	3	0	0	2	0.55	0	1	1	2.89
41058521	CC(c1n[n-]c(n1)[C@@H](Cc1cnc[nH]1)[NH3+])C	C10H16N6	220.27	16	10	0.5	4	4	2	60.3	94.99	0.61	0.21	-0.52	-4.44	1.67	-0.5	-1.54	6.4	0.0291	Very soluble	-1.76	3.79	0.0172	Very soluble	-3.14	0.158	0.000719	Soluble	High	No	No	No	No	No	No	No	-7.49	0	1	0	0	0	0.55	0	0	1	3.35
44214880	[NH3+][C@@H]([C@@H](CC(=O)[O-])[NH3+])CC(=O)[O-]	C6H12N2O4	176.17	12	0	0.67	5	4	2	38.55	135.54	0.01	-7.09	-5.51	-8.76	-1.74	-4.62	3.86	1290000	7320	Highly soluble	4.96	16100000	91100	Highly soluble	1.19	2700	15.3	Soluble	Low	No	Yes	No	No	No	No	No	-12.41	0	2	0	1	2	0.55	0	0	1	2.15
6061641	[NH3+][C@@H](C(=O)Nc1ccccc1)CC(=O)[O-]	C10H12N2O3	208.21	15	6	0.2	5	3	2	54.16	96.87	0.76	-2.45	-1.82	-3.37	0.02	-1.37	0.45	582	2.8	Highly soluble	0.96	1890	9.06	Highly soluble	-1.87	2.8	0.0134	Soluble	High	No	No	No	No	No	No	No	-9.31	0	1	0	0	1	0.55	0	0	1	1.92
82303531	O=C([C@H](CS(=O)(=O)N)[NH3+])N[C@H](C(=O)N)C	C6H15N4O4S	239.27	15	0	0.67	6	5	4	52.5	168.37	-0.45	-3.29	-3.04	-6.85	-2.99	-3.33	1.15	3340	14	Highly soluble	0.33	508	2.12	Highly soluble	0.43	638	2.67	Soluble	Low	No	No	No	No	No	No	No	-10.1	0	1	1	1	2	0.55	0	0	1	3.18
82961226	OCCNC(=O)[C@@H](CC(=O)[O-])[NH3+]	C6H12N2O4	176.17	12	0	0.67	6	4	3	38.91	117.1	-0.24	-4.8	-4.15	-5.49	-1.5	-3.24	2.49	54200	307	Highly soluble	2.97	165000	935	Highly soluble	0.42	462	2.62	Soluble	Low	No	No	No	No	No	No	No	-10.78	0	2	0	0	2	0.55	0	0	1	2.04
83289868	[O-]C(=O)C[C@H]([NH3+])c1cc2n([nH+]1)CCN2C	C9H15N4O2	211.24	15	5	0.56	3	2	2	57.79	90.08	0.92	-3.46	-3.53	-3.94	-0.94	-2.19	0.98	2020	9.58	Highly soluble	2.15	29700	140	Highly soluble	-0.16	146	0.692	Soluble	Low	No	No	No	No	No	No	No	-10.05	0	1	0	0	1	0.55	0	0	1	3.01
1708196	[NH3+]CC(=O)N[C@H](C(=O)[O-])CC(=O)[O-]	C6H9N2O5	189.15	13	0	0.5	6	5	2	37.58	137	-1.4	-5.14	-5.4	-5.57	-1.85	-3.87	2.62	79100	418	Highly soluble	2.91	152000	805	Highly soluble	0.87	1400	7.41	Soluble	Low	No	No	No	No	No	No	No	-11.1	0	2	0	1	2	0.56	0	0	1	2.2
2169919	[NH3+]CC(=O)N[C@@H](C(=O)[O-])CC(=O)[O-]	C6H9N2O5	189.15	13	0	0.5	6	5	2	37.58	137	-0.19	-5.14	-5.4	-5.57	-1.85	-3.63	2.62	79100	418	Highly soluble	2.91	152000	805	Highly soluble	0.87	1400	7.41	Soluble	Low	No	No	No	No	No	No	No	-11.1	0	2	0	1	2	0.56	0	0	1	2.2
1678871	[NH3+]CC(=O)NCC(=O)NCC(=O)[O-]	C6H11N3O4	189.17	13	0	0.5	7	4	3	40.75	125.97	-0.33	-2.68	-4.79	-5.98	-1.85	-3.13	1.14	2600	13.7	Highly soluble	0.58	727	3.84	Highly soluble	-0.11	146	0.771	Soluble	Low	No	No	No	No	No	No	No	-9.36	0	1	0	0	2	0.55	0	0	1	1.59
1761280	[O-]C(=O)[C@@H]([NH3+])/C=C/OCC[NH3+]	C6H13N2O3	161.18	11	0	0.5	5	3	2	39.33	104.64	0.93	-3.87	-3.88	-8.76	-1.25	-3.37	1.93	13700	84.9	Highly soluble	2.27	29800	185	Highly soluble	0.79	987	6.12	Soluble	Low	No	No	No	No	No	No	No	-10.03	0	2	0	0	2	0.55	0	1	1	3.01
1579627	[NH3+]CC(=O)NCC(=O)N[C@H](C(=O)N)C	C7H15N4O3	203.22	14	0	0.57	7	3	4	48.64	128.93	0.25	-2.68	-3.67	-6.03	-1.91	-2.81	1.05	2280	11.2	Highly soluble	0.52	677	3.33	Highly soluble	-0.36	88.1	0.434	Soluble	Low	No	No	No	No	No	No	No	-9.44	0	1	0	0	1	0.55	0	0	1	1.96
82931736	[O-]C(=O)C[C@H](c1nc2c([nH]1)nccc2)N	C9H9N4O2	205.19	15	9	0.22	3	5	2	51.01	107.72	0.16	-3.1	-1.23	-1.01	0.49	-0.94	0.59	807	3.93	Highly soluble	1.4	5200	25.3	Highly soluble	-2.01	1.99	0.00971	Soluble	High	No	No	No	No	No	No	No	-9.75	0	1	0	0	1	0.55	0	0	1	2.42
83339521	OCCNC(=O)[C@@H](CO)[NH3+]	C5H13N2O3	149.17	10	0	0.8	5	3	4	35.44	97.2	0.47	-2.7	-3.3	-5.76	-1.51	-2.56	1.27	2750	18.5	Highly soluble	1.21	2420	16.2	Highly soluble	0.39	362	2.43	Soluble	Low	No	No	No	No	No	No	No	-9.13	0	3	0	0	2	0.55	0	0	1	1.88
64219288	[O-]C(=O)C[C@@H](C(=O)[C@H]([NH3+])C)N	C6H12N2O3	160.17	11	0	0.67	4	4	2	37.66	110.86	0.46	-4.22	-3.35	-5.08	-1.24	-2.69	2.09	19700	123	Highly soluble	2.5	50600	316	Highly soluble	0.64	696	4.35	Soluble	Low	No	No	No	No	No	No	No	-10.27	0	2	0	0	2	0.55	0	0	1	2.34
75972910	[NH3+]C[C@@H](Cn1c(C)nc2c1c(ccc2)C(=O)[O-])O	C12H15N3O3	249.27	18	9	0.33	4	4	2	65.72	105.82	1.19	-2.54	-1.69	-3.55	0.34	-1.25	0.11	320	1.28	Highly soluble	0.86	1820	7.28	Highly soluble	-1.78	4.17	0.0167	Soluble	High	No	No	No	No	No	No	No	-9.62	0	1	0	0	1	0.55	0	0	1	2.62
96881840	[NH3+]CC[C@@H]1N(CC[C@@H]1c1ccc(cc1)O)C(=O)C	C14H21N2O2	249.33	18	6	0.5	4	2	2	75.94	68.18	1.84	0.73	0.35	-2.55	1.32	0.34	-1.83	3.7	0.0148	Very soluble	-1.74	4.53	0.0182	Very soluble	-2.6	0.628	0.00252	Soluble	High	No	No	No	No	No	No	No	-7.3	0	0	0	0	0	0.55	0	0	1	2.54
96881900	COc1cccc(c1)[C@H]1CC[C@H](N1C(=O)C)C[NH3+]	C14H21N2O2	249.33	18	6	0.5	4	2	1	75.6	57.18	2.49	0.84	0.28	-2.55	1.47	0.51	-1.9	3.16	0.0127	Very soluble	-1.62	5.93	0.0238	Very soluble	-2.9	0.316	0.00127	Soluble	High	No	No	No	No	No	No	No	-7.22	0	0	0	0	0	0.55	0	0	1	2.61
2169389	COC(=O)C[C@@H](C(=O)OC)[NH3+]	C6H12NO4	162.16	11	0	0.67	5	4	1	37.49	80.24	1.42	-0.93	-1.67	-4.27	-0.53	-1.2	0.07	191	1.18	Highly soluble	-0.27	86.9	0.536	Very soluble	-0.12	124	0.764	Soluble	High	No	No	No	No	No	No	No	-7.95	0	2	0	0	1	0.55	0	1	1	2.22
83339738	OC[C@H](C(=O)NC[C@H](O)C)[NH3+]	C6H15N2O3	163.19	11	0	0.83	5	3	4	40.25	97.2	0.98	-2.27	-2.91	-5.38	-1.33	-2.18	0.91	1320	8.1	Highly soluble	0.76	946	5.8	Highly soluble	0.34	361	2.21	Soluble	Low	No	No	No	No	No	No	No	-8.91	0	1	0	0	2	0.55	0	0	1	2.29
82291609	NC(=O)CNC(=O)[C@H](CS(=O)(=O)N)[NH3+]	C5H13N4O4S	225.25	14	0	0.6	6	5	4	47.69	168.37	-1.07	-3.69	-3.43	-7.23	-3.1	-3.71	1.48	6870	30.5	Highly soluble	0.74	1240	5.52	Highly soluble	0.46	644	2.86	Soluble	Low	No	No	No	No	No	No	No	-10.29	0	1	1	1	2	0.55	0	0	1	2.82
96963131	[NH3+]C[C@@H]1Cc2n(C)nnc2c2c1c([nH]n2)C(=O)[O-]	C10H12N6O2	248.24	18	10	0.4	2	5	2	60.47	127.16	-0.01	-3.56	-2.55	-4.22	-0.29	-2.13	0.58	954	3.84	Highly soluble	1.47	7370	29.7	Highly soluble	-1.53	7.39	0.0298	Soluble	Low	No	No	No	No	No	No	No	-10.34	0	1	0	0	1	0.55	0	0	1	3.67
82895631	[NH3+]C[C@@H](c1c[nH+]c2n1CCC2)C(=O)[O-]	C9H14N3O2	196.23	14	5	0.56	3	2	2	50.42	86.84	0.88	-3.31	-2.68	-4.2	0.06	-1.85	0.96	1800	9.17	Highly soluble	2.06	22500	115	Highly soluble	-0.71	38.1	0.194	Soluble	Low	No	No	No	No	No	No	No	-9.85	0	1	0	0	2	0.55	0	0	1	2.97
83051224	[O-]C(=O)[C@@H](c1cn2c([nH]1)nc(c2C)C)C[NH3+]	C10H14N4O2	222.24	16	8	0.4	3	3	2	57.85	100.86	1.28	-1.92	-1.65	-3.94	0.43	-1.16	-0.18	147	0.66	Very soluble	0.32	468	2.1	Highly soluble	-1.55	6.32	0.0284	Soluble	High	No	No	No	No	No	No	No	-9.02	0	1	0	0	0	0.55	0	0	1	2.9
5131701	OC[C@@H](C(=O)N[C@@H](C(=O)[O-])CO)[NH3+]	C6H12N2O5	192.17	13	0	0.67	6	5	4	40.08	137.33	0.02	-4.86	-5.18	-6.29	-2.18	-3.7	2.43	51300	267	Highly soluble	2.61	77900	406	Highly soluble	1.34	4240	22.1	Soluble	Low	No	No	No	No	No	No	No	-10.92	0	1	0	1	2	0.55	0	0	1	2.39
82309515	[O-]C(=O)[C@@H]([C@H](Cc1cccc2c1cccc2)[NH3+])O	C14H15NO3	245.27	18	10	0.21	4	3	2	68.29	88	1.56	-0.78	-0.9	-2.23	1.6	-0.15	-1.02	23.6	0.0963	Very soluble	-0.59	63.1	0.257	Very soluble	-3.02	0.234	0.000953	Soluble	High	No	No	No	No	No	No	No	-8.35	0	1	0	0	0	0.55	0	0	1	2.28
1691327	[NH3+]CC(=O)N[C@H](C(=O)N)CC(C)C	C8H18N3O2	188.25	13	0	0.75	6	2	3	50.44	99.83	0.78	-1.04	-1.76	-4.39	-0.64	-1.41	0.04	208	1.11	Highly soluble	-0.57	50.9	0.27	Very soluble	-0.79	30.3	0.161	Soluble	High	No	No	No	No	No	No	No	-8.19	0	1	0	0	1	0.55	0	0	1	1.94
36135855	[NH3+]CC(=O)N[C@@H](C(=O)N(C)C)C	C7H16N3O2	174.22	12	0	0.71	5	2	2	45.83	77.05	1.39	-1.44	-2.18	-4.73	-1.24	-1.64	0.32	362	2.08	Highly soluble	0.33	368	2.11	Highly soluble	-0.42	66.5	0.382	Soluble	Low	No	No	No	No	No	No	No	-8.39	0	1	0	0	1	0.55	0	0	1	1.9
1532605	[NH3+]CC(=O)NCC(=O)NC	C5H12N3O2	146.17	10	0	0.6	5	2	3	36.12	85.84	0.43	-2.47	-2.91	-5.46	-1.36	-2.35	1.14	2020	13.8	Highly soluble	1.21	2370	16.2	Highly soluble	-0.7	29.4	0.201	Soluble	Low	No	No	No	No	No	No	No	-8.95	0	3	0	0	2	0.55	0	0	1	1.37
82529297	CCCNC(=O)[C@@H](CC(=O)[O-])[NH3+]	C7H14N2O3	174.2	12	0	0.71	6	3	2	42.56	96.87	1.13	-3.22	-2.74	-4.32	-0.62	-1.95	1.5	5570	32	Highly soluble	1.76	9930	57	Highly soluble	-0.54	50	0.287	Soluble	Low	No	No	No	No	No	No	No	-9.65	0	1	0	0	2	0.55	0	0	1	1.97
83050125	CC(=O)N1Cc2sccc2[C@H]([C@@H](C1)[NH3+])O	C10H15N2O2S	227.3	15	5	0.5	1	2	2	63.5	96.42	1.14	-1.02	-1.1	-3.88	1	-0.77	-0.79	37.1	0.163	Very soluble	-0.52	69	0.304	Very soluble	-1.06	19.8	0.0869	Soluble	High	No	No	No	No	No	No	No	-8.41	0	1	0	0	0	0.55	0	0	1	3.32
20286284	NC(=O)C[C@H]1NC(=[NH2+])[C@H](C1=O)C(=O)N	C7H11N4O3	199.19	14	0	0.43	3	3	4	50.64	140.87	-0.97	-2.04	-4.72	-2.42	-1.38	-2.31	0.41	510	2.56	Highly soluble	-0.39	80.7	0.405	Very soluble	-0.09	162	0.811	Soluble	Low	No	No	No	No	No	No	No	-8.96	0	1	1	1	2	0.55	0	2	1	2.86
83014692	[NH3+]C[C@@H](c1nc2c([nH]1)cccn2)CC(=O)[O-]	C10H12N4O2	220.23	16	9	0.3	4	4	2	57.07	109.34	0.57	-2.88	-1.58	-3.98	0.84	-1.41	0.46	630	2.86	Highly soluble	1.14	3050	13.8	Highly soluble	-2.42	0.839	0.00381	Soluble	High	No	No	No	No	No	No	No	-9.69	0	1	0	0	1	0.55	0	0	1	2.5
5131896	OC[C@H](C(=O)N[C@H](C(=O)[O-])CO)[NH3+]	C6H12N2O5	192.17	13	0	0.67	6	5	4	40.08	137.33	0.59	-4.86	-5.18	-6.29	-2.18	-3.58	2.43	51300	267	Highly soluble	2.61	77900	406	Highly soluble	1.34	4240	22.1	Soluble	Low	No	No	No	No	No	No	No	-10.92	0	1	0	1	2	0.55	0	0	1	2.39
82344761	CC[C@H](C(=O)c1cc2c([nH]1)cc(cc2)OC)N	C13H16N2O2	232.28	17	9	0.31	4	3	2	67.31	68.11	2.1	2.06	2.1	0.56	2.54	1.87	-2.71	0.457	0.00197	Soluble	-3.12	0.177	0.00076	Soluble	-3.85	0.0329	0.000142	Soluble	High	Yes	No	Yes	Yes	No	No	No	-6.25	0	0	0	0	0	0.55	0	0	1	2.35
57537357	CC(C[C@@H](C(=O)NCc1ccc(cc1C)C)[NH3+])C	C15H25N2O	249.37	18	6	0.53	6	1	2	77.15	56.74	2.54	2.58	1.42	-1.32	3.08	1.66	-2.86	0.343	0.00137	Soluble	-3.42	0.0948	0.00038	Soluble	-4.5	0.00789	3.16e-05	Moderately soluble	High	Yes	No	No	No	No	No	No	-5.99	0	0	0	0	0	0.55	0	0	1	2.18
19689715	Nn1c(NCC[NH3+])nncc1=O	C5H11N6O	171.18	12	6	0.4	3	3	3	44.51	113.47	0.48	-2.34	-3.18	-4.68	-1.95	-2.33	0.4	431	2.52	Highly soluble	0.49	534	3.12	Highly soluble	-0.5	54.1	0.316	Soluble	Low	No	No	No	No	No	No	No	-9.01	0	1	0	0	2	0.55	0	0	1	2.71
83014145	[O-]C(=O)C[C@@H](c1cc2c([nH]1)c(O)ccc2)[NH3+]	C11H12N2O3	220.22	16	9	0.18	3	3	3	58.7	103.79	0.78	-2.16	-1.03	-3.69	1.05	-1.01	-0.06	191	0.865	Very soluble	0.51	714	3.24	Highly soluble	-2.18	1.44	0.00655	Soluble	High	No	No	No	No	No	No	No	-9.18	0	1	0	0	1	0.55	0	0	1	2.28
83014143	[O-]C(=O)C[C@H](c1cc2c([nH]1)c(O)ccc2)[NH3+]	C11H12N2O3	220.22	16	9	0.18	3	3	3	58.7	103.79	0.78	-2.16	-1.03	-3.69	1.05	-1.01	-0.06	191	0.865	Very soluble	0.51	714	3.24	Highly soluble	-2.18	1.44	0.00655	Soluble	High	No	No	No	No	No	No	No	-9.18	0	1	0	0	1	0.55	0	0	1	2.28
6157424	[NH3+]CC(=O)NCCNC(=O)C[NH3+]	C6H16N4O2	176.22	12	0	0.67	7	2	4	44.89	113.48	-0.09	-2.96	-4.3	-9.58	-1.74	-3.73	1.39	4370	24.8	Highly soluble	1.14	2420	13.7	Highly soluble	-0.78	29.3	0.166	Soluble	Low	No	No	No	No	No	No	No	-9.48	0	1	0	0	2	0.55	0	0	1	1.43
96962136	[NH3+]C[C@@H]1Cc2n(C)nnc2c2c1c(no2)C(=O)[O-]	C10H11N5O3	249.23	18	10	0.4	2	6	1	58.39	124.51	0.83	-3.4	-2.28	-4.22	-0.42	-1.9	0.48	749	3	Highly soluble	1.36	5740	23	Highly soluble	-1.53	7.37	0.0296	Soluble	Low	No	No	No	No	No	No	No	-10.23	0	1	0	0	1	0.55	0	0	1	4.03
64219286	[O-]C(=O)C[C@H](C(=O)[C@H]([NH3+])C)N	C6H12N2O3	160.17	11	0	0.67	4	4	2	37.66	110.86	0.09	-4.22	-3.35	-5.08	-1.24	-2.76	2.09	19700	123	Highly soluble	2.5	50600	316	Highly soluble	0.64	696	4.35	Soluble	Low	No	No	No	No	No	No	No	-10.27	0	2	0	0	2	0.55	0	0	1	2.34
2579083	C[C@@H](C(=O)N)NC(=O)[C@@H]([NH3+])C	C6H14N3O2	160.19	11	0	0.67	4	2	3	40.83	99.83	0.54	-2.26	-2.39	-5.08	-1.41	-2.12	0.85	1150	7.15	Highly soluble	0.7	798	4.98	Highly soluble	0.03	171	1.07	Soluble	Low	No	No	No	No	No	No	No	-8.88	0	1	0	0	2	0.55	0	0	1	2.02
37476171	O=C(C[C@H]([NH3+])C)NCC(=O)N(C)C	C8H18N3O2	188.25	13	0	0.75	6	2	2	50.63	77.05	1.58	-1.5	-1.79	-4.39	-0.84	-1.39	0.33	406	2.16	Highly soluble	0.39	459	2.44	Highly soluble	-0.83	28	0.149	Soluble	High	No	No	No	No	No	No	No	-8.51	0	1	0	0	1	0.55	0	0	1	2.1
83102064	[NH3+]C[C@H]1CCN([C@@H]1c1cn2c([nH]1)nc(c2)C)C	C12H20N5	234.32	17	8	0.58	2	2	2	72.17	63.97	2.26	0.73	-0.5	-3.29	0.52	-0.05	-1.97	2.52	0.0107	Very soluble	-1.65	5.22	0.0223	Very soluble	-2.11	1.83	0.0078	Soluble	High	No	No	No	No	No	No	No	-7.21	0	1	0	0	0	0.55	0	0	1	3.45
82299631	[O-]C(=O)[C@H]([C@@H](Cc1cc2c([nH]1)cccc2)[NH3+])[NH3+]	C12H16N3O2	234.27	17	9	0.25	4	2	3	65.45	111.2	0.91	-2.12	-2.32	-7.36	0.88	-2	-0.08	193	0.823	Very soluble	0.31	482	2.06	Highly soluble	-2.45	0.835	0.00356	Soluble	Low	No	No	No	No	No	No	No	-9.23	0	1	0	0	1	0.55	0	0	1	2.69
98095157	C[C@@H](CN(C(=O)N)Cc1c(C)n[nH]c1C)[NH3+]	C10H20N5O	226.3	16	5	0.6	5	2	3	62.87	102.65	0.74	-0.77	-0.61	-3.9	0.15	-0.88	-0.66	49.6	0.219	Very soluble	-0.91	28	0.124	Very soluble	-1.83	3.35	0.0148	Soluble	High	No	No	No	No	No	No	No	-8.23	0	1	0	0	0	0.55	0	0	1	2.57
82642528	[NH3+]C[C@H]1CCCN1C(=O)N(CC(=O)N)C	C9H19N4O2	215.27	15	0	0.78	5	2	2	60.43	94.28	1.25	-1.71	-2.15	-4.47	-1.64	-1.74	0.23	368	1.71	Highly soluble	0.24	377	1.75	Highly soluble	0.18	330	1.53	Soluble	High	No	No	No	No	No	No	No	-8.83	0	1	0	0	0	0.55	0	0	1	2.43
34400414	OCCNC(=O)[C@H](Cc1c[nH]c2c1cccc2)[NH3+]	C13H18N3O2	248.3	18	9	0.31	6	2	4	70.62	92.76	1.39	0.29	-0.57	-3.81	1.49	-0.24	-1.54	7.22	0.0291	Very soluble	-1.8	3.93	0.0158	Very soluble	-3.62	0.0597	0.00024	Soluble	High	No	No	No	No	No	No	No	-7.61	0	1	0	0	0	0.55	0	0	1	2.4
83289867	[O-]C(=O)C[C@@H]([NH3+])c1cc2n([nH+]1)CCN2C	C9H15N4O2	211.24	15	5	0.56	3	2	2	57.79	90.08	0.76	-3.46	-3.53	-3.94	-0.94	-2.22	0.98	2020	9.58	Highly soluble	2.15	29700	140	Highly soluble	-0.16	146	0.692	Soluble	Low	No	No	No	No	No	No	No	-10.05	0	1	0	0	1	0.55	0	0	1	3.01
82929537	[O-]C(=O)C[C@H](c1nc2c([nH]1)cccc2)[NH3+]	C10H11N3O2	205.21	15	9	0.2	3	3	2	54.47	96.45	0.66	-2.37	-1.34	-3.58	1	-1.12	0.13	280	1.36	Highly soluble	0.88	1570	7.63	Highly soluble	-2.38	0.846	0.00412	Soluble	High	No	No	No	No	No	No	No	-9.23	0	1	0	0	1	0.55	0	0	1	2.21
82854281	[O-]C(=O)C[C@@H]([NH3+])c1cn(c[nH+]1)C	C7H12N3O2	170.19	12	5	0.43	3	2	2	42.76	86.84	0.69	-3.84	-3.06	-4.85	-0.66	-2.35	1.41	4410	25.9	Highly soluble	2.61	69300	407	Highly soluble	-0.26	93.7	0.551	Soluble	Low	No	No	No	No	No	No	No	-10.06	0	1	0	0	2	0.55	0	0	1	2.63
76159863	[NH3+]C[C@H](C(=O)[O-])Cc1ccc(c(c1)C(=[NH2+])N)F	C11H15FN3O2	240.25	17	6	0.27	5	3	3	61.51	119.38	0.98	-2.44	-3.14	-2.26	1.04	-1.17	0.28	454	1.89	Highly soluble	0.47	715	2.98	Highly soluble	-2.29	1.23	0.00512	Soluble	Low	No	No	No	No	No	No	No	-9.5	0	1	0	0	1	0.55	0	2	1	2.29
83283051	[O-]C(=O)C[C@H](c1c(O)nn(c1C)C)[NH3+]	C8H13N3O3	199.21	14	5	0.5	3	4	2	48.85	105.82	0.84	-2.73	-2.47	-4.25	-0.63	-1.85	0.58	755	3.79	Highly soluble	1.06	2280	11.5	Highly soluble	-0.08	165	0.826	Soluble	Low	No	No	No	No	No	No	No	-9.45	0	1	0	0	2	0.55	0	0	1	2.87
82929548	[O-]C(=O)C[C@@H](c1[nH+]c2n(c1)cccc2)[NH3+]	C10H12N3O2	206.22	15	9	0.2	3	2	2	54.46	86.32	1.43	-2.62	-2.15	-3.85	-0.08	-1.45	0.29	398	1.93	Highly soluble	1.35	4670	22.6	Highly soluble	-1.56	5.68	0.0275	Soluble	High	No	No	No	No	No	No	No	-9.42	0	1	0	0	1	0.55	0	0	1	2.63
76692823	[NH3+]C[C@H]1[C@@H](O)C[C@H](N([C@H]1C)Cc1ccccc1)C	C15H25N2O	249.37	18	6	0.6	3	2	2	79.69	51.11	2.67	2	0.36	-2.03	1.33	0.87	-2.69	0.504	0.00202	Soluble	-2.7	0.498	0.002	Soluble	-2.85	0.348	0.0014	Soluble	High	No	No	No	No	No	No	No	-6.4	0	0	0	0	0	0.55	0	0	1	2.86
83283053	[O-]C(=O)C[C@H](c1c(C)nn(c1O)C)[NH3+]	C8H13N3O3	199.21	14	5	0.5	3	4	2	48.85	105.82	0.57	-2.73	-2.47	-4.25	-0.63	-1.9	0.58	755	3.79	Highly soluble	1.06	2280	11.5	Highly soluble	-0.08	165	0.826	Soluble	Low	No	No	No	No	No	No	No	-9.45	0	1	0	0	2	0.55	0	0	1	2.88
74494663	CC[C@@H](C(=O)[O-])O[C@@H](C[NH3+])C	C7H15NO3	161.2	11	0	0.86	5	3	1	40.64	77	0.68	-2.19	-1.84	-3.79	-0.11	-1.45	0.87	1200	7.42	Highly soluble	1.1	2050	12.7	Highly soluble	-0.31	79.7	0.494	Soluble	High	No	No	No	No	No	No	No	-8.84	0	1	0	0	2	0.55	0	0	1	2.55
37495242	[NH3+]CC(=O)N(CC(=O)NC(C)(C)C)C	C9H20N3O2	202.27	14	0	0.78	6	2	2	55.48	77.05	1.35	-0.86	-1.4	-4.08	-0.59	-1.11	-0.16	141	0.698	Very soluble	-0.28	107	0.529	Very soluble	-1.22	12.2	0.0604	Soluble	High	No	No	No	No	No	No	No	-8.14	0	1	0	0	0	0.55	0	0	1	1.72
4545871	CC(C[C@H](C(=O)NCC(=O)N)[NH3+])C	C8H18N3O2	188.25	13	0	0.75	6	2	3	50.44	99.83	1	-0.7	-1.76	-4.39	-0.64	-1.3	-0.17	127	0.676	Very soluble	-0.92	22.6	0.12	Very soluble	-0.79	30.3	0.161	Soluble	High	No	No	No	No	No	No	No	-7.95	0	1	0	0	1	0.55	0	0	1	1.96
82639789	CNC(=O)N1[C@@H](C[NH3+])Cc2c1cccc2	C11H16N3O	206.26	15	6	0.36	3	1	2	63.41	59.98	2.16	0.27	-0.38	-2.56	0.31	-0.04	-1.39	8.46	0.041	Very soluble	-1.09	16.7	0.0811	Very soluble	-2.49	0.661	0.00321	Soluble	High	No	No	No	No	No	No	No	-7.37	0	0	0	0	0	0.55	0	0	1	2.53
95533463	[NH3+][C@@H](c1n[nH]c(n1)[C@H]1CCCO1)c1ccccc1	C13H17N4O	245.3	18	11	0.38	3	3	2	68.16	78.44	1.37	0.78	0.34	-3.23	2.11	0.27	-2.11	1.92	0.00783	Soluble	-2.01	2.41	0.00982	Soluble	-3.69	0.0495	0.000202	Soluble	High	No	Yes	No	No	No	No	No	-7.24	0	0	0	0	0	0.55	0	0	1	3.6
39058599	[O-][S@](=O)C[C@@H](C(=O)OC)N	C4H8NO4S	166.18	10	0	0.75	4	5	1	33.33	111.66	2.07	-1.59	-0.77	-1.37	-1.96	-0.72	0.4	413	2.49	Highly soluble	-0.25	94.3	0.567	Very soluble	0.51	541	3.26	Soluble	High	No	No	No	No	No	No	No	-8.44	0	3	0	0	2	0.55	0	1	1	3.1
36894910	CNC(=O)[C@H](Oc1ccc(cc1C[NH3+])Cl)C	C11H16ClN2O2	243.71	16	6	0.36	5	2	2	64.3	65.97	2.2	1.37	0.44	-2.43	1.77	0.67	-2.16	1.68	0.00689	Soluble	-2.36	1.07	0.00438	Soluble	-3.63	0.0571	0.000234	Soluble	High	No	No	No	No	No	No	No	-6.81	0	0	0	0	0	0.55	0	0	1	2.38
37996521	NC(=O)C[C@@H](C(=O)N1CCCC[C@H]1C(=O)N)[NH3+]	C10H19N4O3	243.28	17	0	0.7	5	3	3	64.86	134.13	0.83	-2.24	-3.04	-5.47	-1.59	-2.3	0.39	601	2.47	Highly soluble	-0.04	220	0.905	Very soluble	0.4	605	2.49	Soluble	Low	No	No	No	No	No	No	No	-9.37	0	1	0	1	1	0.55	0	0	1	2.77
96962173	[NH3+]C[C@@H]1Cc2oc(nc2c2c1c(no2)C(=O)[O-])C	C11H11N3O4	249.22	18	10	0.36	2	6	1	58.57	119.83	1.1	-2.36	-1.12	-4.35	1	-1.15	-0.18	166	0.665	Very soluble	0.38	600	2.41	Highly soluble	-2.73	0.464	0.00186	Soluble	High	No	No	No	No	No	No	No	-9.5	0	1	0	0	1	0.55	0	0	1	4.02
82530082	[NH3+][C@@H](C(=O)NC(C)(C)C)CC(=O)[O-]	C8H16N2O3	188.22	13	0	0.75	5	3	2	47.4	96.87	1.02	-3.13	-2.35	-3.99	-0.55	-1.8	1.29	3710	19.7	Highly soluble	1.66	8650	46	Highly soluble	-0.56	51.7	0.275	Soluble	Low	No	No	No	No	No	No	No	-9.67	0	1	0	0	2	0.55	0	0	1	2.02
82943621	[O-]C(=O)C[C@H]([NH3+])c1cn2c(n1)n(cc2)C	C9H12N4O2	208.22	15	8	0.33	3	3	1	52.82	90	1.25	-2.93	-2.23	-4.25	-1.09	-1.85	0.52	687	3.3	Highly soluble	1.6	8280	39.7	Highly soluble	-0.33	96.7	0.465	Soluble	High	No	No	No	No	No	No	No	-9.65	0	1	0	0	1	0.55	0	0	1	2.86
83364581	NC(=O)C[C@@H](C(=O)NCc1ccccc1O)[NH3+]	C11H16N3O3	238.26	17	6	0.27	6	3	4	62.53	120.06	0.37	-0.8	-1.66	-4.3	-0.29	-1.34	-0.68	50	0.21	Very soluble	-1.24	13.6	0.0572	Very soluble	-1.92	2.87	0.0121	Soluble	High	No	No	No	No	No	No	No	-8.32	0	1	0	0	0	0.55	1	0	1	2.03
83112366	[NH3+]C[C@@H]1CC[C@@H](N1C(=O)C)c1ccc(cc1)F	C13H18FN2O	237.29	17	6	0.46	3	2	1	69.07	47.95	2.33	0.97	0.83	-1.83	1.85	0.83	-1.99	2.45	0.0103	Very soluble	-1.56	6.46	0.0272	Very soluble	-3.05	0.211	0.000891	Soluble	High	Yes	No	No	No	No	No	No	-7.06	0	0	0	0	0	0.55	0	0	1	2.43
38324958	[NH3+]Cc1ccccc1c1ncc[nH]1	C10H12N3	174.22	13	11	0.1	2	1	2	52.95	56.32	1.46	0.58	0.67	-2.94	2.17	0.39	-1.78	2.89	0.0166	Very soluble	-1.34	8.04	0.0462	Very soluble	-3.79	0.028	0.000161	Soluble	High	Yes	No	No	No	No	No	No	-6.95	0	0	0	0	1	0.55	0	0	1	1.54
76137631	[NH3+]C[C@@H](C(=O)[O-])Cc1[nH+]cc2n1CCN(C2)C	C11H19N4O2	239.29	17	5	0.64	4	3	2	66.84	90.08	1.12	-3.8	-3.63	-4.42	-0.34	-2.22	1.12	3130	13.1	Highly soluble	2.5	75700	317	Highly soluble	-0.84	34.3	0.143	Soluble	Low	No	No	No	No	No	No	No	-10.46	0	1	0	0	1	0.55	0	0	1	3.32
82638870	NCc1nccnc1n1cnc(n1)C#N	C8H7N7	201.19	15	11	0.12	2	6	1	49.34	106.3	1.17	-1.2	-0.76	-1.62	-0.45	-0.57	-0.74	36.4	0.181	Very soluble	-0.54	58.3	0.29	Very soluble	-1.95	2.27	0.0113	Soluble	High	No	No	No	No	No	No	Yes	-8.38	0	1	0	0	0	0.55	0	0	1	2.7
82529298	CCCNC(=O)[C@H](CC(=O)[O-])[NH3+]	C7H14N2O3	174.2	12	0	0.71	6	3	2	42.56	96.87	0.94	-3.22	-2.74	-4.32	-0.62	-1.99	1.5	5570	32	Highly soluble	1.76	9930	57	Highly soluble	-0.54	50	0.287	Soluble	Low	No	No	No	No	No	No	No	-9.65	0	1	0	0	2	0.55	0	0	1	1.97
37481585	[NH3+][C@H](C(=O)NC(C)(C)C)CC(=O)N	C8H18N3O2	188.25	13	0	0.75	5	2	3	50.48	99.83	0.92	-1.5	-1.61	-4.39	-0.79	-1.48	0.27	349	1.85	Highly soluble	-0.09	153	0.811	Very soluble	-0.78	31.5	0.167	Soluble	High	No	No	No	No	No	No	No	-8.51	0	1	0	0	1	0.55	0	0	1	2.03
83320758	[NH3+]C[C@@H](c1[nH+]c(c2n1CCC2)C)CC(=O)[O-]	C11H18N3O2	224.28	16	5	0.64	4	2	2	60.19	86.84	1.48	-2.86	-1.98	-3.61	0.89	-1.22	0.6	901	4.02	Highly soluble	1.59	8790	39.2	Highly soluble	-1.51	6.96	0.031	Soluble	High	No	No	No	No	No	No	No	-9.7	0	1	0	0	1	0.55	0	0	1	3.18
82291611	NC(=O)CNC(=O)[C@@H](CS(=O)(=O)N)[NH3+]	C5H13N4O4S	225.25	14	0	0.6	6	5	4	47.69	168.37	-0.95	-3.69	-3.43	-7.23	-3.1	-3.68	1.48	6870	30.5	Highly soluble	0.74	1240	5.52	Highly soluble	0.46	644	2.86	Soluble	Low	No	No	No	No	No	No	No	-10.29	0	1	1	1	2	0.55	0	0	1	2.82
83012350	[NH3+]C[C@@H]1CC[C@@H](N1C(=O)C)c1cccnc1	C12H18N3O	220.29	16	6	0.5	3	2	1	66.91	60.84	1.8	-0.2	-0.33	-3.36	0.89	-0.24	-1.16	15.3	0.0693	Very soluble	-0.62	52.7	0.239	Very soluble	-2.4	0.881	0.004	Soluble	High	No	No	Yes	No	No	No	No	-7.79	0	0	0	0	0	0.55	0	0	1	2.63
83012319	[NH3+]C[C@@H]1CC[C@@H](N1C(=O)C)c1ccccn1	C12H18N3O	220.29	16	6	0.5	3	2	1	66.91	60.84	1.87	-0.17	-0.33	-3.36	0.89	-0.22	-1.18	14.6	0.0663	Very soluble	-0.65	49	0.223	Very soluble	-2.4	0.881	0.004	Soluble	High	No	No	Yes	No	No	No	No	-7.76	0	0	0	0	0	0.55	0	0	1	2.7
83050127	CC(=O)N1Cc2sccc2[C@@H]([C@H](C1)[NH3+])O	C10H15N2O2S	227.3	15	5	0.5	1	2	2	63.5	96.42	1.78	-1.02	-1.1	-3.88	1	-0.65	-0.79	37.1	0.163	Very soluble	-0.52	69	0.304	Very soluble	-1.06	19.8	0.0869	Soluble	High	No	No	Yes	No	No	No	No	-8.41	0	1	0	0	0	0.55	0	0	1	3.32
1737952	[NH3+]CC(=O)N[C@@H](C(=O)[O-])CC(=O)N	C6H11N3O4	189.17	13	0	0.5	6	4	3	40.66	139.96	-0.63	-4.95	-4.66	-5.98	-2.09	-3.66	2.5	60000	317	Highly soluble	2.65	83800	443	Highly soluble	0.65	853	4.51	Soluble	Low	No	No	No	No	No	No	No	-10.97	0	1	0	1	2	0.55	0	0	1	2.18
83052049	[NH3+]C[C@@H](c1c(C)[nH+]c2n1CCO2)CC(=O)[O-]	C10H16N3O3	226.25	16	5	0.6	4	3	2	56.91	96.07	0.93	-3.21	-2.53	-4.04	0.3	-1.71	0.81	1470	6.49	Highly soluble	1.76	13100	57.9	Highly soluble	-0.97	24.3	0.107	Soluble	Low	No	No	No	No	No	No	No	-9.96	0	1	0	0	1	0.55	0	0	1	3.45
82365715	CC[C@H](C(=O)c1cc2c([nH]1)cccc2F)N	C12H13FN2O	220.24	16	9	0.25	3	3	2	60.77	58.88	2.01	2.19	2.65	1.28	2.92	2.21	-2.8	0.346	0.00157	Soluble	-3.06	0.192	0.00087	Soluble	-4	0.022	0.0001	Soluble	High	Yes	No	Yes	No	No	No	No	-6.09	0	0	0	0	0	0.55	0	0	1	2.5
76009888	[NH3+]CCn1c(CCC(=O)[O-])nc2c1ccc(c2)[O-]	C12H14N3O3	248.26	18	9	0.33	5	4	1	64.31	108.65	0.67	-2.41	-0.9	-3.55	0.51	-1.13	0.1	312	1.26	Highly soluble	0.67	1160	4.66	Highly soluble	-2.15	1.76	0.00708	Soluble	High	No	No	No	No	No	No	No	-9.53	0	1	0	0	1	0.56	0	0	1	2.27
83046150	[NH3+]C[C@@H]1CC[C@@H](N1C(=O)C)c1cccs1	C11H17N2OS	225.33	15	5	0.55	3	1	1	66.99	76.19	2.08	0.58	0.34	-2.74	2.08	0.47	-1.65	5.03	0.0223	Very soluble	-1.75	3.98	0.0177	Very soluble	-2.04	2.06	0.00912	Soluble	High	No	No	Yes	No	No	No	No	-7.26	0	0	0	0	0	0.55	0	0	1	3.02
2391100	[O-]C(=O)CNC(=O)[C@@H](NC(=O)[C@@H]([NH3+])C)C	C8H15N3O4	217.22	15	0	0.62	7	4	3	50.37	125.97	0.65	-3.91	-4.01	-5.29	-1.46	-2.8	1.74	11900	54.8	Highly soluble	1.86	15800	72.6	Highly soluble	-0.18	144	0.661	Soluble	Low	No	No	No	No	No	No	No	-10.4	0	1	0	0	1	0.55	0	0	1	2.45
37046883	[NH3+]CC(=O)Nc1ccc(c(c1)C(=O)[O-])Cl	C9H9ClN2O3	228.63	15	6	0.11	4	3	2	54.75	96.87	0.94	-1.82	-1.31	-2.83	0.63	-0.88	-0.14	165	0.72	Very soluble	0.3	459	2.01	Highly soluble	-2.44	0.828	0.00362	Soluble	High	No	No	No	No	No	No	No	-8.99	0	1	0	0	0	0.55	0	0	1	1.62
1703665	COC(=O)C[C@H](C(=O)OC)[NH3+]	C6H12NO4	162.16	11	0	0.67	5	4	1	37.49	80.24	1.48	-0.93	-1.67	-4.27	-0.53	-1.18	0.07	191	1.18	Highly soluble	-0.27	86.9	0.536	Very soluble	-0.12	124	0.764	Soluble	High	No	No	No	No	No	No	No	-7.95	0	2	0	0	1	0.55	0	1	1	2.22
83338231	[O-]C(=O)C[C@@H](c1cc2n([nH+]1)CCCCN2C)[NH3+]	C11H19N4O2	239.29	17	5	0.64	3	2	2	67.4	90.08	1.47	-2.74	-2.75	-3.34	-0.46	-1.56	0.38	578	2.42	Highly soluble	1.4	6020	25.1	Highly soluble	-0.72	45.8	0.191	Soluble	Low	No	No	No	No	No	No	No	-9.71	0	1	0	0	1	0.55	0	0	1	3.36
83113212	COc1ccc2c(c1)[nH]c(c2)[C@H](CC(=O)[O-])[NH3+]	C12H14N2O3	234.25	17	9	0.25	4	3	2	63.17	92.79	1.33	-1.83	-0.72	-3.41	1.56	-0.61	-0.27	127	0.54	Very soluble	0.4	587	2.51	Highly soluble	-2.89	0.304	0.0013	Soluble	High	No	No	No	No	No	No	No	-9.03	0	1	0	0	0	0.55	0	0	1	2.32
75619225	[O-]C(=O)[C@H]([C@@H](Cc1ccccc1O)[NH3+])[NH3+]	C10H15N2O3	211.24	15	6	0.3	4	3	3	55.61	115.64	1	-2.64	-3.09	-7.38	-0.24	-2.47	0.48	640	3.03	Highly soluble	0.76	1220	5.75	Highly soluble	-0.99	21.8	0.103	Soluble	Low	No	No	No	No	No	No	No	-9.46	0	1	0	0	1	0.55	0	0	1	2.31
83036694	[O-]C(=O)C[C@@H]([NH3+])c1cn2c([nH]1)nc(c2C)C	C10H14N4O2	222.24	16	8	0.4	3	3	2	57.85	100.86	1.32	-2.08	-1.62	-3.94	0.43	-1.18	-0.08	185	0.833	Very soluble	0.49	685	3.08	Highly soluble	-1.55	6.32	0.0284	Soluble	High	No	No	No	No	No	No	No	-9.13	0	1	0	0	1	0.55	0	0	1	2.89
40481881	[O-]C(=O)C[C@H](NC(=O)[C@@H]([NH3+])C)C	C7H14N2O3	174.2	12	0	0.71	5	3	2	42.56	96.87	0.42	-3.32	-2.74	-4.32	-0.79	-2.15	1.5	5530	31.7	Highly soluble	1.86	12600	72.4	Highly soluble	-0.17	118	0.679	Soluble	Low	No	No	No	No	No	No	No	-9.72	0	1	0	0	2	0.55	0	0	1	2.23
83367337	C[C@H]1CCc2c(C1)sc(n2)[C@H](CC(=O)N)[NH3+]	C11H18N3OS	240.35	16	5	0.64	3	2	2	65.81	111.86	1.72	0.25	0.1	-3.59	2.29	0.16	-1.52	7.24	0.0301	Very soluble	-2.16	1.66	0.00692	Soluble	-2.25	1.35	0.00561	Soluble	High	No	No	Yes	No	No	No	No	-7.59	0	0	0	0	0	0.55	0	0	1	4.02
83321935	[O-]C(=O)C[C@@H](c1cc2n([nH+]1)CCCN2C)[NH3+]	C10H17N4O2	225.27	16	5	0.6	3	2	2	62.59	90.08	1.12	-3.1	-3.14	-3.63	-0.7	-1.89	0.68	1090	4.82	Highly soluble	1.77	13400	59.4	Highly soluble	-0.44	82	0.364	Soluble	Low	No	No	No	No	No	No	No	-9.88	0	1	0	0	1	0.55	0	0	1	3.12
83007243	[NH3+]C[C@@H]1CC[C@@H](N1C(=O)C)c1ccccc1	C13H19N2O	219.3	16	6	0.46	3	1	1	69.11	47.95	2.22	0.87	0.28	-2.23	1.44	0.51	-1.83	3.26	0.0149	Very soluble	-1.46	7.59	0.0346	Very soluble	-2.77	0.372	0.00169	Soluble	High	No	No	Yes	No	No	No	No	-7.02	0	0	0	0	0	0.55	0	0	1	2.26
95533458	[NH3+][C@@H](c1n[nH]c(n1)C(C)(C)C)c1ccccc1	C13H19N4	231.32	17	11	0.38	3	2	2	69.07	69.21	1.7	2.28	1.11	-1.99	2.5	1.12	-2.99	0.236	0.00102	Soluble	-3.37	0.0985	0.000426	Soluble	-4.29	0.0119	5.16e-05	Moderately soluble	High	No	No	No	No	No	No	No	-6.09	0	0	0	0	0	0.55	0	0	1	3.04
82303529	O=C([C@@H](CS(=O)(=O)N)[NH3+])N[C@H](C(=O)N)C	C6H15N4O4S	239.27	15	0	0.67	6	5	4	52.5	168.37	-0.76	-3.29	-3.04	-6.85	-2.99	-3.39	1.15	3340	14	Highly soluble	0.33	508	2.12	Highly soluble	0.43	638	2.67	Soluble	Low	No	No	No	No	No	No	No	-10.1	0	1	1	1	2	0.55	0	0	1	3.18
54071362	[O-]C(=O)[C@H](N(C(=O)C[C@H]([NH3+])C)C)C	C8H16N2O3	188.22	13	0	0.75	5	3	1	47.46	88.08	1.38	-3.13	-2.4	-3.99	-0.84	-1.8	1.29	3710	19.7	Highly soluble	1.85	13200	70.3	Highly soluble	0.15	268	1.43	Soluble	Low	No	No	No	No	No	No	No	-9.67	0	1	0	0	2	0.55	0	0	1	2.25
37915000	CC[C@H]1CCCN1C(=O)CNC(=O)C[NH3+]	C10H20N3O2	214.28	15	0	0.8	6	2	2	62.05	77.05	1.82	-0.39	-1.64	-4.16	-0.01	-0.88	-0.53	63.7	0.297	Very soluble	-0.76	36.9	0.172	Very soluble	-1.29	10.9	0.0508	Soluble	High	No	No	No	No	No	No	No	-7.88	0	1	0	0	0	0.55	0	0	1	2.24
82948866	[O-]C(=O)C[C@H](c1[nH+]cc2n1CCCC2)N	C10H15N3O2	209.24	15	5	0.6	3	3	2	53.97	85.22	0.96	-3.12	-1.55	-0.22	0.3	-0.72	0.78	1260	6.02	Highly soluble	1.9	16500	78.9	Highly soluble	-0.99	21.2	0.101	Soluble	High	No	No	No	No	No	No	No	-9.79	0	1	0	0	1	0.55	0	0	1	3.01
32501151	[NH3+]CCNC(=O)C[NH3+]	C4H13N3O	119.17	8	0	0.75	4	1	3	32.27	84.38	0.31	-2.31	-3.41	-9.02	-1.43	-3.17	1.14	1650	13.8	Highly soluble	1.07	1410	11.9	Highly soluble	-0.32	56.5	0.474	Soluble	Low	No	No	No	No	No	No	No	-8.67	0	3	0	0	3	0.55	0	0	1	1.03
37476295	C[C@H](C(=O)N)NC(=O)C[C@H]([NH3+])C	C7H16N3O2	174.22	12	0	0.71	5	2	3	45.64	99.83	0.77	-2.09	-2	-4.73	-1.03	-1.82	0.73	928	5.33	Highly soluble	0.52	578	3.32	Highly soluble	-0.38	72	0.413	Soluble	High	No	No	No	No	No	No	No	-8.85	0	1	0	0	2	0.55	0	0	1	2.19
82638951	OCCN(C(=O)N1CCC[C@@H]1C[NH3+])C	C9H20N3O2	202.27	14	0	0.89	5	2	2	58.69	71.42	1.88	-1.34	-1.64	-3.95	-0.98	-1.21	0.08	243	1.2	Highly soluble	0.34	442	2.19	Highly soluble	-0.05	179	0.885	Soluble	High	No	No	No	No	No	No	No	-8.49	0	1	0	0	0	0.55	0	0	1	2.5
61842403	N#Cc1ncn(n1)c1nc2n(c1C[NH3+])ccs2	C9H8N7S	246.27	17	13	0.11	2	4	1	61.63	127.68	1.86	0.88	-0.56	-4.16	0.21	-0.35	-2.36	1.09	0.00441	Soluble	-3.15	0.176	0.000715	Soluble	-1.65	5.5	0.0223	Soluble	High	No	No	No	No	No	No	No	-7.18	0	1	0	0	0	0.55	0	0	1	3.11
76121954	[NH3+]C[C@H](Cn1c(nc2c1CCCC2)C(=O)C)O	C12H20N3O2	238.31	17	5	0.67	4	3	2	65.86	82.76	1.88	-0.51	-0.43	-4.14	1.15	-0.41	-0.95	26.7	0.112	Very soluble	-0.76	41.4	0.174	Very soluble	-1.79	3.9	0.0164	Soluble	High	No	No	Yes	No	No	No	No	-8.12	0	1	0	0	0	0.55	0	0	1	3.43
82639181	CCn1cc(c(n1)c1ccccn1)C[NH3+]	C11H15N4	203.26	15	11	0.27	3	2	1	60.46	58.35	2.12	0.02	0.55	-3.36	1.38	0.14	-1.46	7.09	0.0349	Very soluble	-0.8	32.4	0.159	Very soluble	-3.4	0.0813	0.0004	Soluble	High	No	No	No	No	No	No	No	-7.53	0	0	0	0	0	0.55	0	0	1	2.5
83351946	COC[C@@H](C(=O)NCc1cccc(c1)C)[NH3+]	C12H19N2O2	223.29	16	6	0.42	6	2	2	63.65	65.97	2.16	0.38	-0.28	-2.96	1.49	0.16	-1.35	10.1	0.0452	Very soluble	-1.33	10.4	0.0467	Very soluble	-3.42	0.0851	0.000381	Soluble	High	No	No	No	No	No	No	No	-7.39	0	0	0	0	0	0.55	0	0	1	2.09
83356630	NC(=O)C[C@@H](c1scc(n1)CC(=O)[O-])[NH3+]	C8H11N3O3S	229.26	15	5	0.38	5	4	2	53.17	151.99	0.31	-4.05	-2.73	-5.42	0.62	-2.26	1.37	5420	23.6	Highly soluble	1.46	6610	28.8	Highly soluble	-0.77	39.4	0.172	Soluble	Low	No	No	No	No	No	No	No	-10.57	0	1	1	1	2	0.55	0	0	1	3.21
72236512	[n-]1nc(nc1Cn1cncn1)C[NH3+]	C6H9N7	179.18	13	10	0.33	3	5	1	43.61	97.02	0.41	-1.41	-2.34	-5.33	-0.41	-1.81	-0.43	66	0.368	Very soluble	-0.13	134	0.749	Very soluble	-1.47	6.09	0.034	Soluble	Low	No	No	No	No	No	No	No	-8.39	0	1	0	0	1	0.55	0	0	1	2.6
76575516	NCC(=O)[C@H]1CCC[NH+]1C	C7H15N2O	143.21	10	0	0.86	2	2	2	44.33	47.53	1.37	-0.37	-2.19	-4.14	0.11	-1.04	-0.36	62.1	0.434	Very soluble	-0.17	97.9	0.683	Very soluble	-0.45	50.7	0.354	Soluble	Low	No	No	No	No	No	No	No	-7.44	0	2	0	0	1	0.55	0	0	1	1.85
82522356	[O-]C(=O)C[C@@H]([NH3+])C(=O)NC	C5H10N2O3	146.14	10	0	0.6	4	3	2	32.95	96.87	0.19	-4.12	-3.52	-5.05	-1.36	-2.77	2.11	19000	130	Highly soluble	2.69	71600	490	Highly soluble	0.29	282	1.93	Soluble	Low	No	No	No	No	No	No	No	-10.12	0	3	0	0	2	0.55	0	0	1	1.78
83009693	[O-]C(=O)C[C@@H](c1cn2c([nH+]1)ccc(c2)C)[NH3+]	C11H14N3O2	220.25	16	9	0.27	3	2	2	59.43	86.32	1.55	-1.73	-1.84	-3.55	0.4	-1.03	-0.33	102	0.464	Very soluble	0.43	595	2.7	Highly soluble	-1.95	2.48	0.0113	Soluble	High	No	No	No	No	No	No	No	-8.87	0	1	0	0	0	0.55	0	0	1	2.71
1731777	[O-]C(=O)CNC(=O)[C@@H](CC(=O)[O-])[NH3+]	C6H9N2O5	189.15	13	0	0.5	6	5	2	37.58	137	-0.23	-4.52	-5.4	-5.57	-1.85	-3.51	2.23	32200	170	Highly soluble	2.26	34600	183	Highly soluble	0.87	1400	7.41	Soluble	Low	No	No	No	No	No	No	No	-10.66	0	2	0	1	2	0.56	0	0	1	2.04
4523461	[O-]C(=O)C[C@H](C(=O)N[C@H](C(=O)[O-])C)[NH3+]	C7H11N2O5	203.17	14	0	0.57	6	5	2	42.39	137	0.3	-4.12	-5.01	-5.22	-1.67	-3.14	1.89	15800	78	Highly soluble	1.85	14300	70.3	Highly soluble	0.83	1390	6.84	Soluble	Low	No	No	No	No	No	No	No	-10.46	0	1	0	1	1	0.56	0	0	1	2.4
96963730	Cc1ncc(s1)C(=O)[C@@H](Cc1ccccn1)N	C12H13N3OS	247.32	17	11	0.25	4	4	1	67.07	97.11	1.88	1.42	1.6	-0.29	3.12	1.55	-2.48	0.814	0.00329	Soluble	-3.06	0.213	0.000863	Soluble	-3.88	0.033	0.000133	Soluble	High	No	No	No	No	No	No	No	-6.8	0	0	0	0	0	0.55	0	0	1	3.16
19272152	[NH3+][C@@H](c1nc2c([nH]1)cccc2)Cc1c[nH]cn1	C12H14N5	228.27	17	14	0.17	3	2	3	66.46	85	0.89	0.55	0.49	-3.53	2.21	0.12	-2.01	2.21	0.0097	Soluble	-1.91	2.83	0.0124	Very soluble	-4.37	0.00978	4.29e-05	Moderately soluble	High	No	No	No	No	No	No	No	-7.3	0	0	0	0	0	0.55	0	0	1	2.79
82459443	CCn1nc(cc(c1=O)[C@@H]([NH3+])C)c1ccccn1	C13H17N4O	245.3	18	12	0.31	3	3	1	71.54	75.42	2.29	0.89	0.3	-2.94	1.63	0.43	-2.22	1.49	0.00607	Soluble	-2.06	2.14	0.00874	Soluble	-3.75	0.0432	0.000176	Soluble	High	No	No	No	No	No	No	No	-7.16	0	0	0	0	0	0.55	0	0	1	3.3
83367336	C[C@@H]1CCc2c(C1)sc(n2)[C@H](CC(=O)N)[NH3+]	C11H18N3OS	240.35	16	5	0.64	3	2	2	65.81	111.86	1.73	0.25	0.1	-3.59	2.29	0.16	-1.52	7.24	0.0301	Very soluble	-2.16	1.66	0.00692	Soluble	-2.25	1.35	0.00561	Soluble	High	No	No	Yes	No	No	No	No	-7.59	0	0	0	0	0	0.55	0	0	1	4.02
82952950	[O-]C(=O)C[C@H]([NH3+])c1c(C)n2c([nH+]1)OCC2	C9H14N3O3	212.23	15	5	0.56	3	3	2	52.1	96.07	1.02	-3.43	-2.9	-4.34	-0.05	-1.94	0.96	1920	9.05	Highly soluble	1.99	20800	97.9	Highly soluble	-0.56	57.9	0.273	Soluble	Low	No	No	No	No	No	No	No	-10.03	0	1	0	0	1	0.55	0	0	1	3.36
82949812	[NH3+]C[C@@H]1CCN([C@H]1Cc1ncnn1C)C	C10H20N5	210.3	15	5	0.8	3	3	1	63.75	61.59	1.94	-0.15	-1.46	-3.4	-0.2	-0.65	-1.1	16.8	0.0798	Very soluble	-0.69	43	0.205	Very soluble	-1.25	11.7	0.0557	Soluble	High	No	No	No	No	No	No	No	-7.69	0	1	0	0	0	0.55	0	0	1	3.39
40857015	CC[C@H](C(=O)Nc1c(C)nn(c1C)C)[NH3+]	C10H19N4O	211.28	15	5	0.6	4	2	2	61.31	74.56	1.92	0.23	-0.19	-3.63	0.5	-0.24	-1.28	11.2	0.0528	Very soluble	-1.36	9.32	0.0441	Very soluble	-2.06	1.84	0.00869	Soluble	High	No	No	No	No	No	No	No	-7.43	0	0	0	0	0	0.55	0	0	1	2.62
83285199	[O-]C(=O)C[C@H]([NH3+])c1c[nH]c2c1c[nH+]cc2	C10H12N3O2	206.22	15	9	0.2	3	2	3	55.36	97.7	0.64	-2.91	-1.92	-4.25	1	-1.49	0.47	607	2.94	Highly soluble	1.42	5380	26.1	Highly soluble	-2.38	0.85	0.00412	Soluble	High	No	No	No	No	No	No	No	-9.62	0	1	0	0	1	0.55	0	0	1	2.18
83102016	[NH3+]CC[C@@H]1N(CC[C@H]1c1ccccn1)C(=O)C	C13H20N3O	234.32	17	6	0.54	4	2	1	71.71	60.84	2.06	0.05	0.04	-3.08	1.25	0.06	-1.32	11.2	0.0477	Very soluble	-0.88	30.8	0.132	Very soluble	-2.8	0.369	0.00157	Soluble	High	No	No	Yes	No	No	No	No	-7.69	0	0	0	0	0	0.55	0	0	1	2.91
36862951	NC(=O)CN(C(=O)c1[nH]cc(c1)N)C	C8H12N4O2	196.21	14	5	0.25	4	2	3	50.81	105.21	0.59	-1.23	-0.84	-1.61	-0.82	-0.78	-0.28	103	0.523	Very soluble	-0.48	64.3	0.328	Very soluble	-0.92	23.6	0.12	Soluble	High	No	No	No	No	No	No	No	-8.37	0	1	0	0	1	0.55	0	0	1	1.81
37476169	CNC(=O)CNC(=O)C[C@H]([NH3+])C	C7H16N3O2	174.22	12	0	0.71	6	2	3	45.73	85.84	1.4	-2.13	-2.13	-4.73	-0.79	-1.68	0.82	1150	6.57	Highly soluble	0.86	1250	7.19	Highly soluble	-1.15	12.3	0.0706	Soluble	High	No	No	No	No	No	No	No	-8.88	0	1	0	0	2	0.55	0	0	1	2
82597460	[NH3+]CCCN(c1ccc2c(c1)[nH]c(n2)C)C	C12H19N4	219.31	16	9	0.42	4	1	2	68.85	59.56	1.66	1.43	0.94	-2.64	1.86	0.65	-2.25	1.23	0.00559	Soluble	-2.29	1.14	0.00518	Soluble	-3.88	0.0286	0.00013	Soluble	High	Yes	No	No	No	No	No	No	-6.62	0	0	0	0	0	0.55	0	0	1	2
83329623	[O-]C(=O)C[C@@H](c1nc(C)nc2c1cccc2)[NH3+]	C12H13N3O2	231.25	17	10	0.25	3	4	1	62.88	93.55	1.64	-2.42	-0.96	-3.31	1.43	-0.72	0.01	239	1.03	Highly soluble	1	2290	9.9	Highly soluble	-3.19	0.149	0.000644	Soluble	High	No	No	No	No	No	No	No	-9.43	0	1	0	0	1	0.55	0	0	1	2.39
96963158	[NH3+]C[C@@H]1Cc2[nH+]c([nH]c2c2c1c(no2)C(=O)[O-])C	C11H13N4O3	249.25	18	10	0.36	2	4	3	61.55	123.73	0.8	-2.63	-1.96	-4.35	1.13	-1.4	-0.01	245	0.983	Very soluble	0.58	947	3.8	Highly soluble	-2.73	0.467	0.00187	Soluble	Low	No	No	No	No	No	No	No	-9.69	0	1	0	0	1	0.55	0	0	1	4.01
14419016	CO[C@H]1OC[C@@H]([C@H]([C@@H]1O)[NH3+])O	C6H14NO4	164.18	11	0	1	1	4	3	37.3	86.56	0.89	-2.24	-2.68	-5.62	-1.53	-2.24	0.62	683	4.16	Highly soluble	0.96	1480	9.03	Highly soluble	1.3	3310	20.1	Soluble	Low	No	No	No	No	No	No	No	-8.89	0	2	0	0	2	0.55	0	0	1	3.88
82352878	[NH3+]C[C@@H]1Cc2[nH]cnc2c2c1c(n[nH]2)C(=O)[O-]	C10H11N5O2	233.23	17	10	0.3	2	4	3	57.78	125.13	0.39	-3.19	-1.96	-4.65	0.79	-1.72	0.42	614	2.63	Highly soluble	1.13	3160	13.5	Highly soluble	-2.34	1.07	0.00459	Soluble	Low	No	No	No	No	No	No	No	-9.99	0	1	0	0	1	0.55	0	0	1	3.41
83303317	[O-]C(=O)C[C@H](c1cn(c2c1nccc2)C)[NH3+]	C11H13N3O2	219.24	16	9	0.27	3	3	1	59.37	85.59	1.29	-2.87	-1.33	-3.69	0.44	-1.23	0.39	539	2.46	Highly soluble	1.63	9340	42.6	Highly soluble	-1.95	2.47	0.0113	Soluble	High	No	No	No	No	No	No	No	-9.68	0	1	0	0	1	0.55	0	0	1	2.43
37482072	C[C@H](CNC(=O)[C@@H](CC(=O)N)[NH3+])O	C7H16N3O3	190.22	13	0	0.71	6	3	4	46.8	120.06	0.31	-2.74	-3.03	-5.54	-1.55	-2.51	1.1	2410	12.7	Highly soluble	0.77	1120	5.9	Highly soluble	0.17	279	1.47	Soluble	Low	No	No	No	No	No	No	No	-9.41	0	1	0	0	2	0.55	0	0	1	2.43
83340242	COC(=O)CNC(=O)[C@H]([NH3+])CO	C6H13N2O4	177.18	12	0	0.67	6	4	3	40.37	103.27	-0.14	-2.1	-3.12	-5.49	-1.35	-2.44	0.78	1070	6.03	Highly soluble	0.46	510	2.88	Highly soluble	0.12	234	1.32	Soluble	Low	No	No	No	No	No	No	No	-8.87	0	1	0	0	2	0.55	0	0	1	2.11
54071357	[O-]C(=O)[C@@H](N(C(=O)C[C@@H]([NH3+])C)C)C	C8H16N2O3	188.22	13	0	0.75	5	3	1	47.46	88.08	1.38	-3.13	-2.4	-3.99	-0.84	-1.8	1.29	3710	19.7	Highly soluble	1.85	13200	70.3	Highly soluble	0.15	268	1.43	Soluble	Low	No	No	No	No	No	No	No	-9.67	0	1	0	0	2	0.55	0	0	1	2.25
34212754	OCCNC(=O)C[NH3+]	C4H11N2O2	119.14	8	0	0.75	4	2	3	29.47	76.97	0.35	-2.05	-2.66	-5.34	-1.19	-2.18	0.98	1130	9.48	Highly soluble	0.96	1090	9.11	Highly soluble	-0.11	92.7	0.778	Soluble	Low	No	No	No	No	No	No	No	-8.48	0	4	0	0	3	0.55	0	0	1	1.07
82553978	[O-]C(=O)C[C@@H](C(=O)N1CCc2c(C1)cccc2)[NH3+]	C13H16N2O3	248.28	18	6	0.38	4	3	1	69.1	88.08	1.45	-2.41	-2.21	-3.19	0.76	-1.12	0.16	356	1.43	Highly soluble	1.1	3130	12.6	Highly soluble	-1.99	2.56	0.0103	Soluble	High	No	No	No	No	No	No	No	-9.53	0	1	0	0	1	0.55	0	0	1	2.38
3125898	CCOC(=O)[C@H]([NH3+])CC(=O)N	C6H13N2O3	161.18	11	0	0.67	5	3	2	39.11	97.03	0.74	-1.55	-1.96	-4.67	-0.92	-1.67	0.47	473	2.93	Highly soluble	0.02	169	1.05	Highly soluble	-0.03	149	0.925	Soluble	High	No	No	No	No	No	No	No	-8.38	0	2	0	0	1	0.55	0	0	1	2.2
37622946	[NH3+][C@@H](C(=O)NC1CCCCCCC1)CC(=O)N	C12H24N3O2	242.34	17	0	0.83	5	2	3	67.56	99.83	1.67	0.41	-0.3	-3.59	0.41	-0.28	-1.27	13	0.0536	Very soluble	-2.07	2.05	0.00845	Soluble	-1.57	6.58	0.0272	Soluble	High	No	Yes	No	No	No	No	No	-7.49	0	0	0	0	0	0.55	0	0	1	2.53
14418939	O[C@@H]1CO[C@H]([C@@H]([C@H]1O)[NH3+])O	C5H12NO4	150.15	10	0	1	0	4	4	32.57	97.56	0.01	-3.28	-3.33	-6	-1.93	-2.91	1.3	2960	19.7	Highly soluble	1.8	9550	63.6	Highly soluble	2.02	15600	104	Soluble	Low	No	No	No	No	No	No	No	-9.54	0	3	0	0	2	0.55	0	0	1	3.72
95533244	Fc1ccc(cc1)[C@H](c1[nH]nc(n1)C(C)C)N	C12H15FN4	234.27	17	11	0.33	3	4	2	63.08	67.59	1.66	1.84	2.21	1.42	2.71	1.97	-2.73	0.434	0.00185	Soluble	-2.88	0.309	0.00132	Soluble	-4.18	0.0155	6.62e-05	Moderately soluble	High	Yes	Yes	No	No	No	No	No	-6.42	0	0	0	0	0	0.55	0	0	1	2.92
51581563	[NH3+]Cc1ccc(cc1Sc1ncn[nH]1)C	C10H13N4S	221.3	15	11	0.2	3	2	2	60.84	94.51	1.63	1.61	0.85	-2.3	2.17	0.79	-2.57	0.594	0.00269	Soluble	-3.21	0.138	0.000621	Soluble	-3.93	0.0259	0.000117	Soluble	High	No	No	No	No	No	No	No	-6.51	0	0	0	0	0	0.55	0	0	1	2.33
95533461	N[C@@H](c1[nH]nc(n1)[C@@H]1CCCO1)c1ccccc1	C13H16N4O	244.29	18	11	0.38	3	4	2	66.9	76.82	1.92	0.78	1.06	0.86	2.11	1.35	-2.1	1.94	0.00794	Soluble	-1.97	2.59	0.0106	Very soluble	-3.69	0.0493	0.000202	Soluble	High	No	Yes	No	No	No	No	No	-7.24	0	0	0	0	0	0.55	0	0	1	3.57
83343239	NC(=O)C[C@@H](c1sc(c(n1)C)C)[NH3+]	C8H14N3OS	200.28	13	5	0.5	3	2	2	53.5	111.86	0.95	-0.47	-0.41	-4.5	1.73	-0.54	-0.87	26.9	0.134	Very soluble	-1.41	7.75	0.0387	Very soluble	-1.76	3.5	0.0175	Soluble	High	No	No	No	No	No	No	No	-7.86	0	1	0	0	0	0.55	0	0	1	3.34
82898528	[NH3+]CCC(=O)c1cn2c(n1)OCCC2	C9H14N3O2	196.23	14	5	0.56	3	3	1	51.64	71.76	1.57	-0.61	-0.52	-4.34	0.5	-0.68	-0.74	35.8	0.183	Very soluble	-0.43	73.7	0.376	Very soluble	-1.38	8.11	0.0413	Soluble	High	No	No	No	No	No	No	No	-7.93	0	1	0	0	1	0.55	0	0	1	2.79
82952933	[O-]C(=O)C[C@@H](c1cn2c([nH+]1)OCCC2)[NH3+]	C9H14N3O3	212.23	15	5	0.56	3	3	2	51.94	96.07	1.06	-3.47	-2.82	-4.34	-0.28	-1.97	0.98	2030	9.59	Highly soluble	2.03	22900	108	Highly soluble	-0.46	74.4	0.351	Soluble	Low	No	No	No	No	No	No	No	-10.06	0	1	0	0	1	0.55	0	0	1	3.36
82961298	C[C@H](CNC(=O)[C@@H](CC(=O)[O-])[NH3+])O	C7H14N2O4	190.2	13	0	0.71	6	4	3	43.72	117.1	0.38	-4.37	-3.77	-5.13	-1.31	-2.84	2.13	25600	135	Highly soluble	2.52	63600	335	Highly soluble	0.38	459	2.42	Soluble	Low	No	No	No	No	No	No	No	-10.56	0	1	0	0	2	0.55	0	0	1	2.43
82890766	OC[C@@H](c1cc2c([nH]1)c(O)ccc2)[NH3+]	C10H13N2O2	193.22	14	9	0.2	2	2	4	55.22	83.89	1.05	-0.06	-0.18	-3.88	1.16	-0.38	-1.34	8.75	0.0453	Very soluble	-1.25	10.8	0.0562	Very soluble	-2.23	1.14	0.00587	Soluble	High	No	No	No	No	No	No	No	-7.52	0	0	0	0	1	0.55	0	0	1	2.25
83371469	COC(=O)c1sc(nc1C)[C@H](CC(=O)N)[NH3+]	C9H14N3O3S	244.29	16	5	0.44	5	4	2	59.81	138.16	1.35	-0.69	-0.93	-4.84	1.25	-0.77	-0.82	36.9	0.151	Very soluble	-1.74	4.48	0.0183	Very soluble	-1.45	8.69	0.0356	Soluble	Low	No	No	No	No	No	No	No	-8.28	0	1	0	1	0	0.55	0	0	1	3.55
96964013	[NH3+]C[C@@H]1Cc2[nH]c(cc2c2c1c(no2)C(=O)[O-])C	C12H13N3O3	247.25	18	10	0.33	2	4	2	62.86	109.59	1.3	-2.02	-0.78	-3.68	1.66	-0.7	-0.38	103	0.417	Very soluble	0.24	433	1.75	Highly soluble	-3.1	0.197	0.000796	Soluble	High	No	No	No	No	No	No	No	-9.24	0	1	0	0	1	0.55	0	0	1	3.87
49547781	CCC[C@@H](C(=O)Nc1sc2c(n1)CCC2)[NH3+]	C11H18N3OS	240.35	16	5	0.64	5	2	2	67.44	97.87	1.99	1.56	0.79	-2.92	2.75	0.84	-2.21	1.47	0.00611	Soluble	-3.23	0.143	0.000595	Soluble	-3.02	0.231	0.000959	Soluble	High	No	No	Yes	No	No	No	No	-6.66	0	0	0	0	0	0.55	0	0	1	3.57
83355647	NC(=O)C[C@@H](c1nc(c(s1)C(C)C)C)[NH3+]	C10H18N3OS	228.33	15	5	0.6	4	2	2	63.11	111.86	1.6	0.29	0.41	-3.88	2.29	0.14	-1.42	8.66	0.0379	Very soluble	-2.2	1.44	0.00629	Soluble	-2.2	1.45	0.00637	Soluble	High	No	No	Yes	No	No	No	No	-7.49	0	0	0	0	0	0.55	0	0	1	3.65
82636608	[NH3+]C[C@@H]1Cc2c(N1C(=O)N)cccc2	C10H14N3O	192.24	14	6	0.3	2	1	2	58.5	73.97	1.24	-0.13	-0.64	-2.85	-0.11	-0.5	-1.14	14.1	0.0733	Very soluble	-0.97	20.6	0.107	Very soluble	-1.69	3.91	0.0203	Soluble	High	No	No	No	No	No	No	No	-7.56	0	1	0	0	1	0.55	0	0	1	2.31
83367333	NC(=O)C[C@@H](c1nc2c(s1)CCCCC2)[NH3+]	C11H18N3OS	240.35	16	5	0.64	3	2	2	65.81	111.86	1.52	0.35	0.25	-3.59	2.47	0.2	-1.58	6.27	0.0261	Very soluble	-2.26	1.31	0.00545	Soluble	-2.37	1.02	0.00424	Soluble	High	No	No	Yes	No	No	No	No	-7.52	0	0	0	0	0	0.55	0	0	1	3.78
83377368	[NH3+][C@@H](c1nnc(o1)[C@H]1CC1(C)C)Cc1nc[nH]c1	C12H18N5O	248.3	18	10	0.58	4	4	2	66.49	95.24	1.86	0.22	0.51	-3.46	2.01	0.23	-1.67	5.37	0.0216	Very soluble	-1.78	4.13	0.0166	Very soluble	-3.68	0.0514	0.000207	Soluble	High	No	Yes	No	No	No	No	No	-7.66	0	0	0	0	0	0.55	0	0	1	3.91
82385321	[O-]C(=O)[C@@H](c1c[nH+]c2n1CCO2)C[NH3+]	C8H12N3O3	198.2	14	5	0.5	3	3	2	47.14	96.07	0.58	-3.66	-3.23	-4.66	-0.51	-2.3	1.17	2940	14.8	Highly soluble	2.23	33600	170	Highly soluble	-0.17	133	0.67	Soluble	Low	No	No	No	No	No	No	No	-10.11	0	1	0	0	2	0.55	0	0	1	3.21
95533560	COCc1n[nH]c(n1)[C@@H](c1cccc(c1)OC)N	C12H16N4O2	248.28	18	11	0.33	5	5	2	65.89	86.05	1.61	0.23	0.53	-0.36	1.67	0.74	-1.65	5.6	0.0226	Very soluble	-1.6	6.28	0.0253	Very soluble	-3.73	0.0457	0.000184	Soluble	High	No	Yes	No	No	No	No	No	-7.65	0	0	0	0	0	0.55	0	0	1	3.07
96963211	[NH3+]C[C@@H]1Cc2oc(cc2c2c1c(no2)C(=O)[O-])C	C12H12N2O4	248.23	18	10	0.33	2	5	1	60.78	106.94	1.64	-1.74	-0.51	-3.68	1.52	-0.55	-0.56	68.1	0.274	Very soluble	0.01	253	1.02	Highly soluble	-3.1	0.196	0.000789	Soluble	High	No	No	No	No	No	No	No	-9.05	0	1	0	0	0	0.55	0	0	1	3.96
38916339	OC[C@H]1O[C@H](O)[C@H]([C@H]([C@@H]1O)[NH3+])O	C6H14NO5	180.18	12	0	1	1	5	5	38.54	117.79	0.52	-3.19	-3.97	-6.44	-2.54	-3.12	1.12	2370	13.1	Highly soluble	1.29	3480	19.3	Highly soluble	2.4	45200	251	Soluble	Low	No	Yes	No	No	No	No	No	-9.66	0	2	0	0	2	0.55	0	0	1	3.91
34248196	OC[C@@H]1O[C@H]([C@@H]([C@@H]1O)[NH3+])n1ccc(=O)[nH]c1=O	C9H14N3O5	244.22	17	6	0.56	2	5	4	57.07	132.19	0.43	-2.24	-3.93	-5.92	-1.63	-2.66	-0.07	207	0.847	Very soluble	0	243	0.994	Very soluble	0.53	824	3.37	Soluble	Low	No	No	No	No	No	No	No	-9.38	0	1	0	1	1	0.55	0	0	1	3.81
2522559	[NH3+]CC(=O)N[C@H](C(=O)N[C@H](C(=O)[O-])C)C	C8H15N3O4	217.22	15	0	0.62	7	4	3	50.37	125.97	0.72	-3.91	-4.01	-5.29	-1.46	-2.79	1.74	11900	54.8	Highly soluble	1.86	15800	72.6	Highly soluble	-0.18	144	0.661	Soluble	Low	No	No	No	No	No	No	No	-10.4	0	1	0	0	1	0.55	0	0	1	2.43
36200244	[NH3+]CC(=O)N(CC(=O)N(C)C)CC	C8H18N3O2	188.25	13	0	0.75	6	2	1	50.73	68.26	1.4	-1.29	-1.83	-4.39	-1.12	-1.45	0.2	299	1.59	Highly soluble	0.35	425	2.26	Highly soluble	-0.47	63.9	0.34	Soluble	High	No	No	No	No	No	No	No	-8.36	0	1	0	0	1	0.55	0	0	1	1.66
51838678	C[C@H](CN(C(=O)C[C@H]([NH3+])C)C)O	C8H19N2O2	175.25	12	0	0.88	5	2	2	48.79	68.18	1.94	-1.1	-1.15	-3.86	-0.47	-0.93	0.1	219	1.25	Highly soluble	0.16	252	1.44	Highly soluble	-0.3	88.6	0.506	Soluble	High	No	No	No	No	No	No	No	-8.15	0	1	0	0	1	0.55	0	0	1	2.22
37423972	[NH3+][C@H](c1cc(Cl)cc(c1)Cl)CC(=O)[O-]	C9H9Cl2NO2	234.08	14	6	0.22	3	2	1	54.84	67.77	1.54	-0.71	0.09	-1.45	2.17	0.33	-0.96	25.5	0.109	Very soluble	-0.24	135	0.579	Very soluble	-3.1	0.184	0.000785	Soluble	High	No	No	No	No	No	No	No	-8.23	0	0	0	0	0	0.55	0	0	1	1.9
83321932	[O-]C(=O)C[C@H](c1cn2c(n1)N(C)CCC2)[NH3+]	C10H16N4O2	224.26	16	5	0.6	3	3	1	61.7	88.83	1.22	-3.32	-2.56	-4.04	-0.7	-1.88	0.83	1510	6.73	Highly soluble	2.03	23900	107	Highly soluble	-0.44	81.6	0.364	Soluble	Low	No	No	No	No	No	No	No	-10.03	0	1	0	0	1	0.55	0	0	1	3.17

## Sheet: MHC I
Supplementary Table-2 Details of ADME properties of all screened small molecules for each immune receptor listed.
Molecule	Canonical SMILES	Formula	MW	#Heavy atoms	#Aromatic heavy atoms	Fraction Csp3	#Rotatable bonds	#H-bond acceptors	#H-bond donors	MR	TPSA	iLOGP	XLOGP3	WLOGP	MLOGP	Silicos-IT Log P	Consensus Log P	ESOL Log S	ESOL Solubility (mg/ml)	ESOL Solubility (mol/l)	ESOL Class	Ali Log S	Ali Solubility (mg/ml)	Ali Solubility (mol/l)	Ali Class	Silicos-IT LogSw	Silicos-IT Solubility (mg/ml)	Silicos-IT Solubility (mol/l)	Silicos-IT class	GI absorption	BBB permeant	Pgp substrate	CYP1A2 inhibitor	CYP2C19 inhibitor	CYP2C9 inhibitor	CYP2D6 inhibitor	CYP3A4 inhibitor	log Kp (cm/s)	Lipinski #violations	Ghose #violations	Veber #violations	Egan #violations	Muegge #violations	Bioavailability Score	PAINS #alerts	Brenk #alerts	Leadlikeness #violations	Synthetic Accessibility
63887176	CCNS(=O)(=O)c1ccc2=[NH+]C(=O)[NH+]=c2c1	C9H11N3O3S	241.27	16	6	0.22	3	4	3	63.43	99.56	0.64	-0.59	-4.16	-0.22	1.51	-0.56	-1.04	21.8	0.0904	Very soluble	-1.03	22.5	0.0934	Very soluble	-3.43	0.0894	0.000371	Soluble	Low	No	No	Yes	No	No	No	No	-8.19	0	1	0	0	0	0.55	0	0	1	3.09
39962616	CN(S(=O)(=O)c1ccc2=[NH+]C(=O)[NH+]=c2c1)C	C9H11N3O3S	241.27	16	6	0.22	2	4	2	63.52	90.77	1.29	-0.77	-4.21	-0.22	1.07	-0.57	-1	24.3	0.101	Very soluble	-0.66	53	0.22	Very soluble	-2.7	0.484	0.002	Soluble	Low	No	No	No	No	No	No	No	-8.32	0	1	0	0	0	0.55	0	0	1	3.1
20254485	[NH3+]CCNS(=O)(=O)N1CCCC1	C6H16N3O2S	194.28	12	0	1	4	4	2	51.38	85.43	1.27	-1.21	-1.14	-4.25	-1.32	-1.33	-0.02	186	0.959	Very soluble	-0.09	158	0.814	Very soluble	-0.76	34	0.175	Soluble	High	No	No	No	No	No	No	No	-8.34	0	1	0	0	1	0.55	0	0	1	2.66
19583672	[O-]C(=O)[C@H]1CCC[NH+]1S(=O)(=O)N(C)C	C7H14N2O4S	222.26	14	0	0.86	3	5	1	53.11	90.33	1.4	-0.46	-2.71	-4	-1.91	-1.54	-0.73	41.4	0.186	Very soluble	-0.97	23.8	0.107	Very soluble	0.49	682	3.07	Soluble	Low	No	No	No	No	No	No	No	-7.98	0	1	0	0	0	0.55	0	0	1	2.94
19583674	[O-]C(=O)[C@@H]1CCC[NH+]1S(=O)(=O)N(C)C	C7H14N2O4S	222.26	14	0	0.86	3	5	1	53.11	90.33	0.82	-0.46	-2.71	-4	-1.91	-1.65	-0.73	41.4	0.186	Very soluble	-0.97	23.8	0.107	Very soluble	0.49	682	3.07	Soluble	Low	No	No	No	No	No	No	No	-7.98	0	1	0	0	0	0.55	0	0	1	2.94
77028103	N#Cc1noc(c1N)C(=O)Nc1scc(n1)C	C9H7N5O2S	249.25	17	10	0.11	3	5	2	60.47	146.07	1.38	1.22	0.96	-1.22	1.39	0.75	-2.39	1.01	0.00406	Soluble	-3.88	0.0325	0.00013	Soluble	-2.77	0.42	0.00169	Soluble	Low	No	No	No	No	No	No	No	-6.95	0	0	1	1	0	0.55	0	0	1	2.9
33358758	Clc1ccc(nn1)C(=O)Nc1cccnc1	C10H7ClN4O	234.64	16	12	0	3	4	1	59.05	67.77	1.83	0.9	1.59	0.59	1.64	1.31	-2.22	1.42	0.00604	Soluble	-1.91	2.9	0.0124	Very soluble	-4.42	0.0089	3.79e-05	Moderately soluble	High	Yes	No	Yes	No	No	No	No	-7.09	0	0	0	0	0	0.55	0	0	1	2.03
8614911	COc1ccc(cc1Nc1cc(C)nc(n1)C)C	C14H17N3O	243.3	18	12	0.29	3	3	1	72.97	47.04	2.55	3.21	3.15	1.91	3.11	2.79	-3.67	0.0525	0.000216	Soluble	-3.87	0.0328	0.000135	Soluble	-5.52	0.00074	3.04e-06	Moderately soluble	High	Yes	No	Yes	Yes	No	Yes	Yes	-5.51	0	0	0	0	0	0.55	0	0	1	2.41
26506763	N#Cc1ccccc1NC1=Nc2c(OC1)cccc2	C15H11N3O	249.27	19	12	0.07	2	3	1	76.9	57.41	2.41	2.78	2.52	2	3.18	2.58	-3.47	0.084	0.000337	Soluble	-3.64	0.0569	0.000228	Soluble	-5.38	0.00103	4.15e-06	Moderately soluble	High	Yes	No	Yes	No	Yes	No	Yes	-5.85	0	0	0	0	0	0.55	0	0	1	3.24
36804472	Cn1cc[nH+]c1CNc1cccc2c1cccc2	C15H16N3	238.31	18	15	0.13	3	0	2	75.68	31.1	2.19	2.78	2.26	1.91	2.55	2.34	-3.49	0.0775	0.000325	Soluble	-3.09	0.194	0.000815	Soluble	-5.45	0.00084	3.52e-06	Moderately soluble	High	Yes	No	Yes	Yes	No	Yes	Yes	-5.78	0	0	0	0	0	0.55	0	0	1	2.04
128505	COc1ccc(cc1)C(=O)Nc1cccnc1	C13H12N2O2	228.25	17	12	0.08	4	3	1	64.94	51.22	2	2.04	2.15	1.16	2.07	1.88	-2.8	0.363	0.00159	Soluble	-2.74	0.412	0.0018	Soluble	-4.68	0.0048	2.1e-05	Moderately soluble	High	Yes	No	Yes	No	No	No	No	-6.24	0	0	0	0	0	0.55	0	0	1	1.68
75912674	Fc1ccccc1NC(=O)c1nc(c(n1C)C)C	C13H14FN3O	247.27	18	11	0.23	3	3	1	67.59	46.92	2.39	2.08	2.66	1.73	2.42	2.26	-2.94	0.285	0.00115	Soluble	-2.69	0.499	0.00202	Soluble	-4.37	0.0105	4.23e-05	Moderately soluble	High	Yes	No	Yes	No	No	No	No	-6.33	0	0	0	0	0	0.55	0	0	1	2.27
37760633	Cc1ccc(c(c1)NC(=O)c1ncccc1O)F	C13H11FN2O2	246.24	18	12	0.08	3	4	2	65.4	62.22	2	2.68	2.72	1.56	2.47	2.28	-3.35	0.11	0.000446	Soluble	-3.64	0.0566	0.00023	Soluble	-4.64	0.00564	2.29e-05	Moderately soluble	High	Yes	No	No	No	No	No	No	-5.9	0	0	0	0	0	0.55	0	0	1	1.96
49468268	COc1ccc(cc1Nc1cc(C)[nH+]c(n1)N)C	C13H17N4O	245.3	18	12	0.23	3	2	3	73.3	74.31	2.17	2.47	1.85	1.49	1.89	1.97	-3.21	0.15	0.000613	Soluble	-3.67	0.0519	0.000211	Soluble	-4.77	0.00416	1.69e-05	Moderately soluble	High	Yes	No	Yes	No	No	Yes	Yes	-6.04	0	0	0	0	0	0.55	0	0	1	2.46
342908	O=C(c1ccc2c(c1)cccc2)Nc1ccncc1	C16H12N2O	248.28	19	16	0	3	2	1	75.96	41.99	2.08	3.52	3.3	2.32	3.1	2.86	-4.02	0.0236	9.5e-05	Moderately soluble	-4.09	0.0204	8.21e-05	Moderately soluble	-6.22	0.000149	5.98e-07	Poorly soluble	High	Yes	No	Yes	Yes	No	Yes	Yes	-5.32	0	0	0	0	0	0.55	0	0	2	1.38
28574063	Cn1ncc(c1)[C@H](NC(=O)c1ccccc1C)C	C14H17N3O	243.3	18	11	0.29	4	2	1	70.75	46.92	2.22	1.77	1.9	1.74	2.07	1.94	-2.65	0.542	0.00223	Soluble	-2.37	1.03	0.00423	Soluble	-4.14	0.0175	7.18e-05	Moderately soluble	High	Yes	No	No	No	No	No	No	-6.53	0	0	0	0	0	0.55	0	0	1	2.32
26662090	c1ccc(cc1)Nc1nccc(n1)c1ccccn1	C15H12N4	248.28	19	18	0	3	3	1	74.81	50.7	2.52	2.71	3.28	1.66	2.66	2.57	-3.59	0.0639	0.000257	Soluble	-3.43	0.0927	0.000373	Soluble	-6.37	0.000106	4.26e-07	Poorly soluble	High	Yes	No	Yes	Yes	No	Yes	Yes	-5.89	0	0	0	0	0	0.55	0	0	1	2.25
28574064	Cn1ncc(c1)[C@@H](NC(=O)c1ccccc1C)C	C14H17N3O	243.3	18	11	0.29	4	2	1	70.75	46.92	2.43	1.77	1.9	1.74	2.07	1.98	-2.65	0.542	0.00223	Soluble	-2.37	1.03	0.00423	Soluble	-4.14	0.0175	7.18e-05	Moderately soluble	High	Yes	No	No	No	No	No	No	-6.53	0	0	0	0	0	0.55	0	0	1	2.32
9322787	O=C(N[C@@H](c1ccccc1)C)Nc1cccnc1	C14H15N3O	241.29	18	12	0.14	5	2	2	71.03	54.02	2.36	1.75	2.45	1.7	1.81	2.01	-2.6	0.604	0.0025	Soluble	-2.5	0.76	0.00315	Soluble	-5.04	0.00222	9.2e-06	Moderately soluble	High	Yes	No	No	Yes	No	No	No	-6.53	0	0	0	0	0	0.55	0	0	1	2.52
49375134	Cc1ccc(cn1)C(=O)Nc1cccc(c1F)F	C13H10F2N2O	248.23	18	12	0.08	3	4	1	63.33	41.99	2.34	2.29	3.57	2.54	3.37	2.82	-3.12	0.19	0.000764	Soluble	-2.81	0.385	0.00155	Soluble	-5.49	0.000796	3.21e-06	Moderately soluble	High	Yes	No	Yes	No	No	No	No	-6.19	0	0	0	0	0	0.55	0	0	1	1.89
71166805	Clc1ccc(c(c1)F)c1[n-]c2c(n1)ccnc2	C12H6ClFN3	246.65	17	15	0	1	4	0	63.26	38.67	1.58	2.81	3.47	2.6	4.04	2.9	-3.73	0.0463	0.000188	Soluble	-3.28	0.13	0.000526	Soluble	-5.96	0.000273	1.11e-06	Moderately soluble	High	Yes	Yes	Yes	Yes	No	No	No	-5.81	0	0	0	0	0	0.56	0	0	1	2.07
798226	COc1ccc(cc1)c1nc(c(n1[O-])C(=O)C)C	C13H13N2O3	245.25	18	11	0.23	3	4	0	68.08	67.18	2.52	2.69	2.42	1.18	1.84	2.13	-3.31	0.12	0.00049	Soluble	-3.75	0.0433	0.000176	Soluble	-3.21	0.152	0.000618	Soluble	High	Yes	No	Yes	Yes	No	No	No	-5.89	0	0	0	0	0	0.56	0	1	1	2.59
23441962	N#Cc1ccsc1NC(=O)c1ccc(nc1)C	C12H9N3OS	243.28	17	11	0.08	3	3	1	66.01	94.02	1.86	2.37	2.38	0.58	3.18	2.07	-3.12	0.184	0.000755	Soluble	-3.98	0.0252	0.000104	Soluble	-4.29	0.0124	5.12e-05	Moderately soluble	High	No	No	Yes	Yes	Yes	No	No	-6.1	0	0	0	0	0	0.55	0	0	1	2.4
97036372	N#Cc1cc(F)ccc1NC(=O)NC1CCCC1	C13H14FN3O	247.27	18	6	0.38	4	3	2	65.73	64.92	2.58	2.57	2.99	2	2.08	2.44	-2.97	0.262	0.00106	Soluble	-3.58	0.0648	0.000262	Soluble	-3.98	0.026	0.000105	Soluble	High	Yes	No	Yes	Yes	No	No	No	-5.98	0	0	0	0	0	0.55	0	0	1	2.18
3908675	O=C(c1noc(c1)C1CC1)NCc1ccccc1	C14H14N2O2	242.27	18	11	0.29	5	3	1	66.45	55.13	2.29	2.05	2.27	1.74	2.79	2.23	-2.76	0.425	0.00175	Soluble	-2.84	0.353	0.00146	Soluble	-4.77	0.00414	1.71e-05	Moderately soluble	High	Yes	Yes	Yes	Yes	No	No	No	-6.32	0	0	0	0	0	0.55	0	0	1	2.61
75913865	Cc1cc(cc(c1)C)NC(=O)c1nnc(n1C)C	C13H16N4O	244.29	18	11	0.31	3	3	1	70.4	59.81	2.53	1.72	1.8	1.72	1.96	1.95	-2.69	0.496	0.00203	Soluble	-2.59	0.625	0.00256	Soluble	-4.11	0.019	7.76e-05	Moderately soluble	High	Yes	No	Yes	No	No	No	No	-6.57	0	0	0	0	0	0.55	0	0	1	2.26
96231931	O=C(c1n[nH]c2c1CCCCC2)Nc1nc[nH]n1	C11H14N6O	246.27	18	10	0.45	3	4	3	64.98	99.35	0.18	1.55	0.86	0.82	1.68	1.02	-2.56	0.684	0.00278	Soluble	-3.25	0.14	0.000568	Soluble	-3.61	0.0602	0.000244	Soluble	High	No	Yes	Yes	No	No	No	No	-6.7	0	0	0	0	0	0.55	0	0	1	2.71
3908899	CCCc1onc(c1)C(=O)NCc1ccccc1	C14H16N2O2	244.29	18	11	0.29	6	3	1	68.57	55.13	2.97	2.66	2.41	1.74	3.02	2.56	-3.09	0.2	0.000819	Soluble	-3.47	0.0829	0.000339	Soluble	-5.36	0.00106	4.33e-06	Moderately soluble	High	Yes	No	Yes	Yes	No	Yes	No	-5.9	0	0	0	0	0	0.55	0	0	1	2.67
44586034	N#Cc1c(cccc1F)NC(=O)c1onc(c1)C	C12H8FN3O2	245.21	18	11	0.08	3	5	1	60.36	78.92	2.01	2.31	2.48	0.97	2.36	2.02	-3.07	0.209	0.000851	Soluble	-3.61	0.0608	0.000248	Soluble	-4.51	0.00749	3.05e-05	Moderately soluble	High	No	No	Yes	No	No	No	No	-6.16	0	0	0	0	0	0.55	0	0	1	2.41
36737855	N#Cc1cc(N)ccc1NC(=O)c1cccnc1	C13H10N4O	238.24	18	12	0	3	3	2	67.57	91.8	1.52	1.48	1.6	0.25	1.32	1.24	-2.54	0.679	0.00285	Soluble	-3.01	0.23	0.000967	Soluble	-4.28	0.0126	5.28e-05	Moderately soluble	High	No	No	Yes	No	No	No	No	-6.7	0	0	0	0	0	0.55	0	1	1	1.83
37760558	N#Cc1ccccc1NC(=O)c1ncccc1O	C13H9N3O2	239.23	18	12	0	3	4	2	65.19	86.01	1.61	2.49	1.72	0.25	1.56	1.53	-3.19	0.155	0.00065	Soluble	-3.94	0.0274	0.000114	Soluble	-4.06	0.0208	8.71e-05	Moderately soluble	High	No	No	Yes	No	No	No	No	-5.99	0	0	0	0	0	0.55	0	0	1	1.97
97379534	O=C(c1cc2n(c1)cccc2)/N=c/1\[nH]ncn1C	C12H11N5O	241.25	18	14	0.08	2	3	1	65.13	67.45	1.79	1.69	0.74	0.81	1.08	1.22	-2.84	0.346	0.00143	Soluble	-2.72	0.458	0.0019	Soluble	-3.01	0.236	0.000977	Soluble	High	No	No	Yes	No	No	No	No	-6.57	0	0	0	0	0	0.55	0	0	1	2.42
37760605	O=C(c1ncccc1O)Nc1cccc(c1C)C	C14H14N2O2	242.27	18	12	0.14	3	3	2	70.41	62.22	1.6	2.95	2.47	1.42	2.55	2.2	-3.5	0.0773	0.000319	Soluble	-3.92	0.0292	0.00012	Soluble	-4.75	0.00433	1.79e-05	Moderately soluble	High	Yes	No	Yes	No	No	No	No	-5.68	0	0	0	0	0	0.55	0	0	1	1.95
47554246	COc1ncccc1NC(=O)c1ccc(s1)C	C12H12N2O2S	248.3	17	11	0.17	4	3	1	67.79	79.46	2.86	2.41	2.52	1.33	3.21	2.47	-3.11	0.192	0.000772	Soluble	-3.72	0.0472	0.00019	Soluble	-4.33	0.0116	4.66e-05	Moderately soluble	High	No	No	Yes	Yes	Yes	No	No	-6.1	0	0	0	0	0	0.55	0	0	1	2.37
64555315	Cc1cccc(c1)NC(=O)c1onc(c1)C(C)C	C14H16N2O2	244.29	18	11	0.29	4	3	1	70.26	55.13	2.63	3.06	3.17	2	2.98	2.77	-3.47	0.0827	0.000338	Soluble	-3.88	0.0319	0.000131	Soluble	-4.97	0.00261	1.07e-05	Moderately soluble	High	Yes	No	Yes	Yes	No	No	No	-5.62	0	0	0	0	0	0.55	0	0	1	2.54
36736831	Cn1ncc(c1)C(=O)Nc1c(N)ccc(c1C)C	C13H16N4O	244.29	18	11	0.23	3	2	2	72.04	72.94	2.15	1.12	1.69	1.18	1.28	1.48	-2.31	1.18	0.00485	Soluble	-2.25	1.39	0.00569	Soluble	-3.74	0.0448	0.000183	Soluble	High	Yes	No	Yes	No	No	No	No	-6.99	0	0	0	0	0	0.55	0	1	1	1.95
52842503	Cc1ccc(cc1)n1c(C)nc2c1ccc(c2)N	C15H15N3	237.3	18	15	0.13	1	1	1	75.41	43.84	2.35	3.18	3.23	2.72	2.74	2.84	-3.87	0.0324	0.000136	Soluble	-3.77	0.0401	0.000169	Soluble	-5.03	0.00224	9.44e-06	Moderately soluble	High	Yes	Yes	Yes	Yes	No	Yes	Yes	-5.49	0	0	0	0	0	0.55	0	1	1	2.1
32924443	Cc1ccc(cc1)n1nnc(c1)C(=O)N(C)C	C12H14N4O	230.27	17	11	0.25	3	3	0	64.22	51.02	2.37	1.51	1.28	1.45	0.89	1.5	-2.5	0.729	0.00316	Soluble	-2.19	1.49	0.00646	Soluble	-3.01	0.226	0.000979	Soluble	High	Yes	No	Yes	No	No	No	No	-6.63	0	0	0	0	0	0.55	0	0	1	2.32
283714	Cc1csc(n1)NC(=O)c1cccnc1	C10H9N3OS	219.26	15	11	0.1	3	3	1	59.09	83.12	1.39	1.45	1.91	0.49	2.67	1.58	-2.46	0.764	0.00349	Soluble	-2.8	0.346	0.00158	Soluble	-3.83	0.0321	0.000147	Soluble	High	No	No	Yes	No	No	No	No	-6.61	0	0	0	0	0	0.55	0	0	1	2.2
31343408	O=C(c1cccnc1)Nc1ccc2c(c1)CCO2	C14H12N2O2	240.26	18	12	0.14	3	3	1	67.8	51.22	2.04	1.69	2.08	1.42	2.59	1.96	-2.69	0.491	0.00204	Soluble	-2.38	1	0.00416	Soluble	-4.84	0.00347	1.45e-05	Moderately soluble	High	Yes	Yes	Yes	No	No	No	Yes	-6.57	0	0	0	0	0	0.55	0	0	1	1.94
37363580	O=C(c1cnn(c1)c1ccccc1)c1ccccc1	C16H12N2O	248.28	19	17	0	3	2	0	73.44	34.89	2.55	3.23	3.1	2.46	2.93	2.85	-3.88	0.0329	0.000132	Soluble	-3.64	0.0574	0.000231	Soluble	-5.4	0.000993	4e-06	Moderately soluble	High	Yes	No	Yes	Yes	Yes	Yes	No	-5.52	0	0	0	0	0	0.55	0	0	1	1.92
38037417	Cc1nccc(n1)CN[C@@H](c1ccccc1)C	C14H17N3	227.3	17	12	0.29	4	3	1	68.87	37.81	2.75	1.9	2.16	1.55	3.02	2.27	-2.7	0.449	0.00197	Soluble	-2.32	1.1	0.00482	Soluble	-5.46	0.000795	3.5e-06	Moderately soluble	High	Yes	No	No	No	No	Yes	No	-6.34	0	0	0	0	0	0.55	0	0	1	2.39
89200939	O=C(c1nc2n(c1)cccc2)C#Cc1ccccc1	C16H10N2O	246.26	19	15	0	1	2	0	72.84	34.37	2.95	4.03	2.65	2.01	2.74	2.88	-4.42	0.00928	3.77e-05	Moderately soluble	-4.45	0.00864	3.51e-05	Moderately soluble	-4.64	0.00564	2.29e-05	Moderately soluble	High	Yes	No	Yes	Yes	Yes	No	No	-4.94	0	0	0	0	0	0.55	0	1	2	2.57
22211559	Nc1ccc(c(c1)NC(=O)c1ccc(nc1)C)F	C13H12FN3O	245.25	18	12	0.08	3	3	2	67.78	68.01	1.91	1.51	2.6	1.56	2.23	1.96	-2.61	0.606	0.00247	Soluble	-2.55	0.697	0.00284	Soluble	-4.86	0.00342	1.39e-05	Moderately soluble	High	Yes	No	Yes	No	No	No	No	-6.72	0	0	0	0	0	0.55	0	1	1	2.03
49444069	O=C(N1CC[NH+]2[C@H](C1)CCC2)Nc1ccccn1	C13H19N4O	247.32	18	6	0.54	3	2	2	78.14	49.67	1.91	0.74	-0.98	-2.43	0.28	-0.1	-1.89	3.2	0.0129	Very soluble	-1.36	10.7	0.0434	Very soluble	-2.41	0.958	0.00387	Soluble	High	No	Yes	No	No	No	No	No	-7.28	0	1	0	0	0	0.55	0	0	1	3.13
52842771	Clc1ccc(cc1)n1cnc2c1ccc(c2)N	C13H10ClN3	243.69	17	15	0	1	1	1	70.48	43.84	2.09	3.04	3.27	2.73	2.4	2.7	-3.85	0.0342	0.00014	Soluble	-3.63	0.0576	0.000236	Soluble	-4.87	0.00332	1.36e-05	Moderately soluble	High	Yes	Yes	Yes	Yes	No	Yes	Yes	-5.63	0	0	0	0	0	0.55	0	1	1	1.92
37859091	O=C(CNc1ncccn1)NCc1ccccc1	C13H14N4O	242.28	18	12	0.15	6	3	2	68.44	66.91	1.88	1.36	0.86	0.6	1.44	1.23	-2.3	1.22	0.00506	Soluble	-2.37	1.04	0.00429	Soluble	-5.04	0.00222	9.16e-06	Moderately soluble	High	No	No	Yes	No	No	No	No	-6.81	0	0	0	0	0	0.55	0	0	1	1.76
83658886	C1Cc2cc3ccccc3cc2[C@H](N1)c1[nH]cc[nH+]1	C16H16N3	250.32	19	15	0.19	1	1	3	80.82	41.96	2.3	2.45	1.51	1.89	3.55	2.34	-3.45	0.0881	0.000352	Soluble	-2.97	0.265	0.00106	Soluble	-6.08	0.000206	8.24e-07	Poorly soluble	High	Yes	Yes	No	Yes	No	Yes	No	-6.09	0	0	0	0	0	0.55	0	0	0	2.55
3337503	O=C(c1ccccc1)OCC(=O)c1ccc[nH]1	C13H11NO3	229.23	17	11	0.08	5	3	1	61.79	59.16	1.88	2.31	2.05	0.99	2.69	1.98	-2.87	0.313	0.00136	Soluble	-3.19	0.148	0.000645	Soluble	-4.17	0.0153	6.68e-05	Moderately soluble	High	Yes	No	Yes	Yes	No	No	No	-6.06	0	0	0	0	0	0.55	0	0	1	1.97
378026	Fc1ccc(cc1)NC(=O)n1nc(cc1C)C	C12H12FN3O	233.24	17	11	0.17	3	3	1	62.79	46.92	2.03	2.4	2.95	2.69	1.93	2.4	-3.08	0.194	0.000834	Soluble	-3.03	0.219	0.00094	Soluble	-3.99	0.024	0.000103	Soluble	High	Yes	No	Yes	No	No	No	No	-6.02	0	0	0	0	0	0.55	0	0	1	2.27
36804501	Cn1cc[nH+]c1CNc1cccc(c1C)Cl	C12H15ClN3	236.72	16	11	0.25	3	0	2	68.15	31.1	2.59	2.52	2.07	1.86	2.61	2.33	-3.21	0.147	0.000622	Soluble	-2.82	0.359	0.00152	Soluble	-4.78	0.00392	1.66e-05	Moderately soluble	High	Yes	No	Yes	Yes	No	Yes	No	-5.95	0	0	0	0	0	0.55	0	0	1	2.01
394190	Cc1cc(C)nc(n1)Nc1nc2c([nH]1)cccc2	C13H13N5	239.28	18	15	0.15	2	3	2	71.16	66.49	1.64	2.55	2.71	1.74	2.63	2.25	-3.41	0.0921	0.000385	Soluble	-3.59	0.061	0.000255	Soluble	-5.52	0.000729	3.05e-06	Moderately soluble	High	Yes	Yes	Yes	No	No	Yes	Yes	-5.95	0	0	0	0	0	0.55	0	0	1	2
71783384	N#C[C@H](Cn1nc(c(c1)c1ccccc1F)C)C	C14H14FN3	243.28	18	11	0.29	3	3	0	68.02	41.61	2.23	2.55	3.58	2.31	3.25	2.78	-3.21	0.15	0.000618	Soluble	-3.07	0.207	0.000849	Soluble	-4.53	0.00725	2.98e-05	Moderately soluble	High	Yes	No	No	Yes	No	No	No	-5.97	0	0	0	0	0	0.55	0	0	1	2.71
83378832	Nc1ccc(cc1)CNc1ccc2c(c1)cccc2	C17H16N2	248.32	19	16	0.06	3	0	2	82.15	38.05	2.34	3.97	3.7	3.5	3.4	3.38	-4.31	0.0123	4.94e-05	Moderately soluble	-4.47	0.00842	3.39e-05	Moderately soluble	-6.69	5.04e-05	2.03e-07	Poorly soluble	High	Yes	No	Yes	Yes	Yes	Yes	No	-5	0	0	0	0	0	0.55	1	1	2	1.33
3613033	Fc1ccc(c(c1)F)NC(=O)c1cnc(cn1)C	C12H9F2N3O	249.22	18	12	0.08	3	5	1	61.13	54.88	1.81	1.55	2.97	1.42	2.83	2.12	-2.66	0.549	0.0022	Soluble	-2.31	1.21	0.00487	Soluble	-5.12	0.00189	7.57e-06	Moderately soluble	High	Yes	No	Yes	No	No	No	No	-6.72	0	0	0	0	0	0.55	0	0	1	2.12
54937852	Cc1ccnc(c1)n1ncc(c1)c1ccccc1	C15H13N3	235.28	18	17	0.07	2	2	0	71.76	30.71	2.82	3.15	3.24	2.69	2.99	2.98	-3.85	0.0332	0.000141	Soluble	-3.46	0.0807	0.000343	Soluble	-5.47	0.000805	3.42e-06	Moderately soluble	High	Yes	No	Yes	Yes	No	Yes	No	-5.5	0	0	0	0	0	0.55	0	0	1	2.53
73436783	Cc1ccc(cn1)C(=O)Oc1ccc(c(c1)C)C	C15H15NO2	241.29	18	12	0.2	3	3	0	70.54	39.19	2.82	3.39	3.23	2.66	3.85	3.19	-3.77	0.0413	0.000171	Soluble	-3.89	0.0309	0.000128	Soluble	-5.4	0.000963	3.99e-06	Moderately soluble	High	Yes	No	Yes	Yes	No	No	No	-5.36	0	0	0	0	0	0.55	0	1	1	2.08
77020384	Cc1ncc(c(n1)N)C(=O)Nc1scc(n1)C	C10H11N5OS	249.29	17	11	0.2	3	4	2	66.25	122.03	1.4	1.41	1.2	-0.07	1.91	1.17	-2.55	0.695	0.00279	Soluble	-3.58	0.066	0.000265	Soluble	-3.49	0.081	0.000325	Soluble	High	No	No	Yes	No	No	No	No	-6.82	0	0	0	0	0	0.55	0	0	1	2.61
3908888	CCCc1onc(c1)C(=O)NCc1cccnc1	C13H15N3O2	245.28	18	11	0.31	6	4	1	66.36	68.02	2.58	1.59	1.8	0.64	2.48	1.82	-2.42	0.935	0.00381	Soluble	-2.63	0.576	0.00235	Soluble	-4.99	0.0025	1.02e-05	Moderately soluble	High	Yes	No	Yes	No	No	No	No	-6.67	0	0	0	0	0	0.55	0	0	1	2.65
50212618	Nc1ccc(cn1)C(=O)Nc1scc(n1)C	C10H10N4OS	234.28	16	11	0.1	3	3	2	63.49	109.14	1.16	1.1	1.5	0.33	1.95	1.21	-2.3	1.18	0.00506	Soluble	-2.98	0.243	0.00104	Soluble	-3.48	0.0785	0.000335	Soluble	High	No	No	No	No	No	No	No	-6.95	0	0	0	0	0	0.55	0	0	1	2.34
77595029	COc1ccc(cc1)c1nc(c([nH]1)C(C)C)C#N	C14H15N3O	241.29	18	11	0.29	3	3	1	69.81	61.7	2.6	2.91	3.08	1.19	3.54	2.66	-3.42	0.091	0.000377	Soluble	-3.87	0.0328	0.000136	Soluble	-4.8	0.00386	1.6e-05	Moderately soluble	High	Yes	No	Yes	Yes	No	No	No	-5.71	0	0	0	0	0	0.55	0	0	1	2.42
6503591	Cc1ccc(cc1)c1n[nH]c(n1)c1cccnc1	C14H12N4	236.27	18	17	0.07	2	3	1	70.02	54.46	1.77	2.6	2.84	1.85	3.48	2.51	-3.51	0.0731	0.000309	Soluble	-3.39	0.0956	0.000405	Soluble	-5.92	0.000285	1.21e-06	Moderately soluble	High	Yes	Yes	Yes	Yes	No	Yes	Yes	-5.9	0	0	0	0	0	0.55	0	0	1	2.35
13007299	COc1ccc(cc1)NC(=O)c1nccnc1N	C12H12N4O2	244.25	18	12	0.08	4	4	2	67.14	90.13	1.79	1.13	1.14	-0.08	0.81	0.96	-2.3	1.24	0.00506	Soluble	-2.62	0.591	0.00242	Soluble	-3.94	0.0277	0.000114	Soluble	High	No	No	Yes	No	No	No	No	-6.99	0	0	0	0	0	0.55	0	0	1	2.05
37485506	O=C(c1ccc(nn1)Cl)NC1CCCC1	C10H12ClN3O	225.67	15	6	0.5	3	3	1	57.15	54.88	1.9	1.69	1.8	1.4	2.02	1.76	-2.4	0.895	0.00396	Soluble	-2.46	0.787	0.00349	Soluble	-3.43	0.0831	0.000368	Soluble	High	Yes	No	Yes	No	No	No	No	-6.48	0	0	0	0	0	0.55	0	0	1	1.87
35038447	c1ccc(cc1)NCc1ccc(cc1)n1cncc1	C16H15N3	249.31	19	17	0.06	4	1	1	77.36	29.85	2.44	3.15	3.14	2.39	2.6	2.75	-3.77	0.0425	0.00017	Soluble	-3.45	0.0891	0.000357	Soluble	-5.91	0.00031	1.24e-06	Moderately soluble	High	Yes	No	Yes	Yes	No	Yes	Yes	-5.58	0	0	0	0	0	0.55	0	0	1	1.72
8747690	Cc1cc(ccc1C)NC(=O)c1cnn(c1C)C	C14H17N3O	243.3	18	11	0.29	3	2	1	72.6	46.92	2.46	2.2	2.41	2	2.5	2.31	-2.99	0.25	0.00103	Soluble	-2.82	0.369	0.00152	Soluble	-4.48	0.008	3.29e-05	Moderately soluble	High	Yes	No	Yes	No	No	No	No	-6.22	0	0	0	0	0	0.55	0	0	1	2
77026192	Cc1ccc(c(n1)N)C(=O)Nc1scc(n1)C	C11H12N4OS	248.3	17	11	0.18	3	3	2	68.46	109.14	1.32	2.06	1.81	0.63	2.42	1.65	-2.96	0.273	0.0011	Soluble	-3.98	0.026	0.000105	Soluble	-3.86	0.0342	0.000138	Soluble	High	No	No	Yes	No	No	No	No	-6.35	0	0	0	0	0	0.55	0	0	1	2.46
82657112	CN(c1ccc2c(c1)CCC[NH2+]2)c1ncccn1	C14H17N4	241.31	18	12	0.29	2	3	1	77.34	45.63	2.33	2.59	1	-1.78	1.99	1.23	-3.33	0.113	0.000469	Soluble	-3.2	0.153	0.000635	Soluble	-4.78	0.004	1.66e-05	Moderately soluble	High	Yes	Yes	Yes	No	No	No	No	-5.93	0	0	0	0	0	0.55	0	1	1	2.11
83376159	Nc1ccc(cc1)CNc1cc(C)ccc1Cl	C14H15ClN2	246.74	17	12	0.14	3	0	2	74.62	38.05	2.62	3.71	3.51	3.47	3.46	3.36	-4.03	0.023	9.3e-05	Moderately soluble	-4.2	0.0156	6.31e-05	Moderately soluble	-6.02	0.000235	9.53e-07	Poorly soluble	High	Yes	No	Yes	Yes	Yes	Yes	Yes	-5.17	0	0	0	0	0	0.55	1	1	2	1.66
15831934	Cc1cc(NCCc2ccccc2)nc(n1)C	C14H17N3	227.3	17	12	0.29	4	2	1	70.56	37.81	2.74	3.28	2.56	1.81	3.32	2.74	-3.57	0.0606	0.000267	Soluble	-3.75	0.0405	0.000178	Soluble	-5.81	0.00035	1.54e-06	Moderately soluble	High	Yes	No	Yes	Yes	No	Yes	Yes	-5.36	0	0	0	0	0	0.55	0	0	1	2.04
570821	CCOc1ccc(cc1)CNc1ccc(cc1)O	C15H17NO2	243.3	18	12	0.2	5	2	2	73.56	41.49	2.7	3.38	3.06	2.59	2.96	2.94	-3.64	0.0556	0.000228	Soluble	-3.93	0.0286	0.000118	Soluble	-5.33	0.00113	4.63e-06	Moderately soluble	High	Yes	No	Yes	Yes	Yes	Yes	No	-5.38	0	0	0	0	0	0.55	1	1	1	1.5
432560	C1CCN(CC1)c1ncnc(c1)c1ccccc1	C15H17N3	239.32	18	12	0.33	2	2	0	76.92	29.02	2.76	3.17	2.75	2.07	3.02	2.76	-3.68	0.0497	0.000208	Soluble	-3.45	0.0849	0.000355	Soluble	-4.9	0.00301	1.26e-05	Moderately soluble	High	Yes	Yes	Yes	Yes	No	Yes	Yes	-5.51	0	0	0	0	0	0.55	0	0	1	2.08
2995956	O=C(c1cccnc1)Nc1cccc2c1nccc2	C15H11N3O	249.27	19	16	0	3	3	1	73.75	54.88	2.17	2.5	2.69	1.49	2.55	2.28	-3.39	0.103	0.000412	Soluble	-3.3	0.126	0.000504	Soluble	-5.85	0.000351	1.41e-06	Moderately soluble	High	Yes	No	Yes	Yes	No	Yes	Yes	-6.05	0	0	0	0	0	0.55	0	0	1	1.87
5006646	Cc1noc(c1)C(=O)Nc1ccc(cc1)C(=O)C	C13H12N2O3	244.25	18	11	0.15	4	4	1	65.88	72.2	2.26	1.62	2.25	0.83	2.33	1.86	-2.56	0.668	0.00273	Soluble	-2.75	0.436	0.00178	Soluble	-4.49	0.00798	3.27e-05	Moderately soluble	High	Yes	No	Yes	No	No	No	No	-6.64	0	0	0	0	0	0.55	0	0	1	2.27
5899690	O=C(c1ccccc1)Nc1cccc2c1nccn2	C15H11N3O	249.27	19	16	0	3	3	1	73.75	54.88	2.3	2.72	2.69	1.75	2.55	2.4	-3.52	0.0746	0.000299	Soluble	-3.53	0.0742	0.000298	Soluble	-5.85	0.000351	1.41e-06	Moderately soluble	High	Yes	No	Yes	Yes	No	Yes	Yes	-5.89	0	0	0	0	0	0.55	0	0	1	1.88
57517617	CC(=O)c1noc(c1)c1ccc2c(c1)CCC2	C14H13NO2	227.26	17	11	0.29	2	3	0	64.76	43.1	2.8	2.88	3.03	1.91	3.89	2.9	-3.41	0.0884	0.000389	Soluble	-3.44	0.0816	0.000359	Soluble	-4.93	0.00268	1.18e-05	Moderately soluble	High	Yes	No	Yes	Yes	No	No	No	-5.64	0	0	0	0	0	0.55	0	0	1	2.84
47343304	O=C(C1CC1)Nc1nnc([nH]1)c1ccccn1	C11H11N5O	229.24	17	11	0.27	4	4	2	61.43	83.56	-0.3	0.07	0.96	0.36	1.5	0.52	-1.52	6.92	0.0302	Very soluble	-1.38	9.59	0.0418	Very soluble	-3.62	0.0556	0.000243	Soluble	High	No	Yes	No	No	No	No	No	-7.65	0	0	0	0	0	0.55	0	0	1	2.29
870129	CC(=O)Nc1nnc([nH]1)c1ccc(cc1)C	C11H12N4O	216.24	16	11	0.18	3	3	2	61.1	70.67	0.43	1.01	1.55	1.17	2.02	1.24	-2.13	1.61	0.00745	Soluble	-2.08	1.78	0.00825	Soluble	-4.16	0.0149	6.89e-05	Moderately soluble	High	Yes	No	No	No	No	No	No	-6.9	0	0	0	0	0	0.55	0	0	1	2.2
50772168	CNc1ccc(nn1)C(=O)NCc1nncn1C	C10H13N7O	247.26	18	11	0.3	5	5	2	63.66	97.62	1.31	-1.19	-0.77	-0.3	-0.48	-0.29	-0.75	44.4	0.18	Very soluble	-0.37	106	0.43	Very soluble	-3.05	0.222	0.000897	Soluble	High	No	No	No	No	No	No	No	-8.65	0	1	0	0	0	0.55	0	0	1	2.35
89202978	O=C(c1ccccc1)Nc1ccnc2c1[nH]cn2	C13H10N4O	238.24	18	15	0	3	3	2	68.1	70.67	0.89	1.59	2.02	1.25	2.08	1.57	-2.74	0.436	0.00183	Soluble	-2.69	0.492	0.00206	Soluble	-5.06	0.00206	8.65e-06	Moderately soluble	High	Yes	No	Yes	No	No	No	No	-6.62	0	0	0	0	0	0.55	0	0	1	1.82
6886925	O=C(c1ccccn1)Nc1cccc2c1cccc2	C16H12N2O	248.28	19	16	0	3	2	1	75.96	41.99	1.94	3.27	3.3	2.32	3.1	2.79	-3.86	0.0339	0.000137	Soluble	-3.83	0.037	0.000149	Soluble	-6.22	0.000149	5.98e-07	Poorly soluble	High	Yes	No	Yes	Yes	No	Yes	Yes	-5.49	0	0	0	0	0	0.55	0	0	1	1.71
9455159	O=C(c1ccccn1)Nc1cccc2c1nccc2	C15H11N3O	249.27	19	16	0	3	3	1	73.75	54.88	1.98	2.83	2.69	1.49	2.55	2.31	-3.59	0.0636	0.000255	Soluble	-3.64	0.0571	0.000229	Soluble	-5.85	0.000351	1.41e-06	Moderately soluble	High	Yes	No	Yes	Yes	No	Yes	Yes	-5.81	0	0	0	0	0	0.55	0	0	1	2
75287069	n1ccc(cc1)n1nnc2c1cc1ccccc1c2	C15H10N4	246.27	19	19	0	1	3	0	74.17	43.6	2.28	2.58	2.97	2.63	2.41	2.58	-3.67	0.0531	0.000216	Soluble	-3.14	0.177	0.000718	Soluble	-5.54	0.000712	2.89e-06	Moderately soluble	High	Yes	No	Yes	Yes	No	No	No	-5.97	0	0	0	0	0	0.55	0	0	1	2.23
76824165	OCc1nn(c(c1)c1ccc(cc1)Cl)CC	C12H13ClN2O	236.7	16	11	0.25	3	2	1	64.87	38.05	2.58	1.97	2.56	2	2.78	2.38	-2.86	0.327	0.00138	Soluble	-2.39	0.954	0.00403	Soluble	-4.17	0.0159	6.73e-05	Moderately soluble	High	Yes	No	Yes	Yes	No	No	No	-6.35	0	0	0	0	0	0.55	0	0	1	2.25
347519	O=C(CCc1ccc(o1)C)NCc1ccccc1	C15H17NO2	243.3	18	11	0.27	6	2	1	70.55	42.24	2.73	2.43	2.69	1.76	3.57	2.64	-2.94	0.282	0.00116	Soluble	-2.96	0.267	0.0011	Soluble	-5.74	0.000447	1.84e-06	Moderately soluble	High	Yes	No	Yes	Yes	No	Yes	No	-6.06	0	0	0	0	0	0.55	0	0	1	2.21
47343388	C[C@@H]1C[C@H]1C(=O)Nc1nnc([nH]1)c1ccccn1	C12H13N5O	243.26	18	11	0.33	4	4	2	66.23	83.56	0.07	0.51	1.27	0.64	1.56	0.81	-1.86	3.38	0.0139	Very soluble	-1.84	3.56	0.0146	Very soluble	-3.77	0.0413	0.00017	Soluble	High	No	Yes	No	No	No	No	No	-7.42	0	0	0	0	0	0.55	0	0	1	3.08
70969779	Fc1ccc(cc1)C(=O)NCc1cc(oc1C)C	C14H14FNO2	247.26	18	11	0.21	4	3	1	66.08	42.24	2.85	2.66	3.23	2.17	3.75	2.93	-3.24	0.143	0.000579	Soluble	-3.2	0.157	0.000633	Soluble	-5.59	0.000631	2.55e-06	Moderately soluble	High	Yes	No	Yes	Yes	No	Yes	No	-5.92	0	0	0	0	0	0.55	0	0	1	2.48
83380976	Nc1[nH+]cccc1CNc1ccc2c(c1)cccc2	C16H16N3	250.32	19	16	0.06	3	0	3	80.83	52.19	2.25	3.23	2.51	2.39	2.84	2.65	-3.85	0.0352	0.000141	Soluble	-4	0.0251	0.0001	Soluble	-6.32	0.00012	4.79e-07	Poorly soluble	High	Yes	No	Yes	Yes	No	Yes	Yes	-5.53	0	0	0	0	0	0.55	0	0	0	2.01
1504562	Cc1ccc(cc1)n1ncc(c1)c1ccncn1	C14H12N4	236.27	18	17	0.07	2	3	0	69.56	43.6	2.41	2.2	2.64	1.58	2.44	2.25	-3.26	0.131	0.000552	Soluble	-2.75	0.42	0.00178	Soluble	-5.09	0.00191	8.07e-06	Moderately soluble	High	Yes	No	Yes	Yes	No	Yes	Yes	-6.18	0	0	0	0	0	0.55	0	0	1	2.15
41005403	Cc1cc(C)nc(c1)C(=O)Nc1ccccc1F	C14H13FN2O	244.26	18	12	0.14	3	3	1	68.34	41.99	2.98	2.89	3.32	2.4	3.45	3.01	-3.47	0.0827	0.000338	Soluble	-3.43	0.0903	0.00037	Soluble	-5.6	0.000611	2.5e-06	Moderately soluble	High	Yes	No	Yes	Yes	No	Yes	No	-5.74	0	0	0	0	0	0.55	0	0	1	2.04
37760560	Clc1ccccc1NC(=O)c1ncccc1O	C12H9ClN2O2	248.67	17	12	0	3	3	2	65.48	62.22	1.55	2.84	2.5	1.42	2.2	2.1	-3.5	0.0795	0.00032	Soluble	-3.8	0.039	0.000157	Soluble	-4.59	0.00641	2.58e-05	Moderately soluble	High	Yes	No	Yes	No	No	No	No	-5.8	0	0	0	0	0	0.55	0	0	1	1.79
41249818	CCc1ccc(cc1)c1nc(c([nH]1)C)C(=O)C	C14H16N2O	228.29	17	11	0.29	3	2	1	68.96	45.75	2.46	2.94	3.15	1.77	4.2	2.91	-3.39	0.0933	0.000409	Soluble	-3.56	0.0625	0.000274	Soluble	-5.28	0.00121	5.31e-06	Moderately soluble	High	Yes	No	Yes	Yes	No	No	No	-5.61	0	0	0	0	0	0.55	0	0	1	2.24
5712475	Cc1csc(n1)NC(=O)c1ccccc1	C11H10N2OS	218.27	15	11	0.09	3	2	1	61.29	70.23	1.8	2.52	2.51	1.63	3.19	2.33	-3.13	0.163	0.000749	Soluble	-3.64	0.0499	0.000229	Soluble	-4.21	0.0136	6.22e-05	Moderately soluble	High	Yes	No	Yes	Yes	No	No	No	-5.84	0	0	0	0	0	0.55	0	0	1	2.11
19736570	Cc1ccc(cc1)C(=O)Nc1cc(N)ccc1F	C14H13FN2O	244.26	18	12	0.07	3	2	2	69.98	55.12	2.27	2.54	3.21	3.06	2.77	2.77	-3.25	0.137	0.000562	Soluble	-3.34	0.111	0.000452	Soluble	-5.23	0.00144	5.92e-06	Moderately soluble	High	Yes	No	Yes	No	No	Yes	Yes	-5.99	0	0	0	0	0	0.55	0	1	1	1.87
22126568	Cc1nc(N)nc(c1)c1ccc2c(c1)cccc2	C15H13N3	235.28	18	16	0.07	1	2	1	74.34	51.8	2.32	3.17	3.2	2.28	3.23	2.84	-3.89	0.0305	0.00013	Soluble	-3.93	0.0277	0.000118	Soluble	-5.88	0.00031	1.32e-06	Moderately soluble	High	Yes	Yes	Yes	Yes	No	Yes	Yes	-5.48	0	0	0	0	0	0.55	0	0	1	2.02
82305553	N#Cc1cc(F)ccc1NC(=O)c1ccccc1	C14H9FN2O	240.23	18	12	0	3	3	1	65.33	52.89	2.34	3.13	3.18	2.71	3.01	2.87	-3.6	0.0608	0.000253	Soluble	-3.91	0.0296	0.000123	Soluble	-5.29	0.00124	5.16e-06	Moderately soluble	High	Yes	No	Yes	Yes	No	No	No	-5.54	0	0	0	0	0	0.55	0	0	1	1.81
452134	Cc1ccccc1CNC(=O)c1ccccc1C	C16H17NO	239.31	18	12	0.19	4	1	1	73.86	29.1	2.53	3.42	3.08	3.51	3.96	3.3	-3.71	0.0469	0.000196	Soluble	-3.71	0.0465	0.000194	Soluble	-6.1	0.00019	7.94e-07	Poorly soluble	High	Yes	No	Yes	Yes	No	Yes	No	-5.33	0	0	0	0	0	0.55	0	0	1	1.36
29559018	c1ccc(cc1)Nc1nccc(n1)c1cccnc1	C15H12N4	248.28	19	18	0	3	3	1	74.81	50.7	2.19	2.67	3.28	1.66	2.66	2.49	-3.56	0.0677	0.000273	Soluble	-3.39	0.102	0.000411	Soluble	-6.37	0.000106	4.26e-07	Poorly soluble	High	Yes	No	Yes	Yes	No	Yes	Yes	-5.92	0	0	0	0	0	0.55	0	0	1	2.41
38547115	O=C(Cn1ncccc1=O)Nc1cccc(c1)F	C12H10FN3O2	247.23	18	12	0.08	4	4	1	63.55	63.99	1.59	0.47	1.25	1.47	1.38	1.23	-1.9	3.13	0.0126	Very soluble	-1.38	10.2	0.0414	Very soluble	-3.94	0.0283	0.000114	Soluble	High	Yes	No	No	No	No	No	No	-7.47	0	0	0	0	0	0.55	0	0	1	2.16
5726241	CC(=O)Nc1cc2cc(Cl)ccc2oc1=O	C11H8ClNO3	237.64	16	10	0.09	2	3	1	61.81	59.31	2.14	1.92	2.21	1.66	2.61	2.11	-2.85	0.333	0.0014	Soluble	-2.79	0.386	0.00163	Soluble	-4.62	0.00567	2.39e-05	Moderately soluble	High	Yes	No	Yes	No	No	No	No	-6.39	0	0	0	0	0	0.55	0	1	1	2.64
96013176	O=C(Nc1cnoc1C)Nc1cc(C)ccc1F	C12H12FN3O2	249.24	18	11	0.17	4	4	2	65.11	67.16	2.42	1.8	3.11	1.86	2.06	2.25	-2.71	0.489	0.00196	Soluble	-2.83	0.369	0.00148	Soluble	-4.87	0.00339	1.36e-05	Moderately soluble	High	Yes	No	Yes	No	No	No	No	-6.54	0	0	0	0	0	0.55	0	0	1	2.88
78058385	COc1ccc(nn1)C(=O)N[C@@H]1CCC[C@H](C1)C	C13H19N3O2	249.31	18	6	0.62	4	4	1	68.25	64.11	3.04	2.01	1.79	1.53	1.71	2.02	-2.63	0.578	0.00232	Soluble	-2.98	0.259	0.00104	Soluble	-3.38	0.104	0.000418	Soluble	High	Yes	No	No	No	No	No	No	-6.39	0	0	0	0	0	0.55	0	0	1	3.08
12873184	CC[C@@H](NC(=O)c1cc2ccccc2[nH]c1=O)C	C14H16N2O2	244.29	18	10	0.29	4	2	2	71.99	61.96	2.61	2.7	2.06	1.93	3.03	2.46	-3.2	0.153	0.000627	Soluble	-3.65	0.0542	0.000222	Soluble	-4.84	0.00351	1.44e-05	Moderately soluble	High	Yes	No	Yes	Yes	No	No	No	-5.87	0	0	0	0	0	0.55	0	0	1	2.33
19520901	CCc1nnc([nH]1)NC(=O)c1noc(c1)C1CC1	C11H13N5O2	247.25	18	10	0.45	5	5	2	62.9	96.7	0.23	0.83	1.23	0.41	1.75	0.89	-1.98	2.61	0.0105	Very soluble	-2.44	0.891	0.0036	Soluble	-3.62	0.0594	0.00024	Soluble	High	No	Yes	No	No	No	No	No	-7.22	0	0	0	0	0	0.55	0	0	1	3.02
88210894	COc1ccc(c(c1)NC(=O)c1ccccn1)F	C13H11FN2O2	246.24	18	12	0.08	4	4	1	64.9	51.22	2.13	2.09	2.71	1.56	2.48	2.2	-2.91	0.301	0.00122	Soluble	-2.8	0.394	0.0016	Soluble	-4.96	0.00273	1.11e-05	Moderately soluble	High	Yes	No	Yes	No	No	No	No	-6.32	0	0	0	0	0	0.55	0	0	1	1.99
9379467	O=C(Nc1cccnc1)NCCc1ccccc1	C14H15N3O	241.29	18	12	0.14	6	2	2	71.03	54.02	2.14	2.19	2.25	1.7	1.98	2.05	-2.81	0.371	0.00154	Soluble	-2.96	0.266	0.0011	Soluble	-5.41	0.000939	3.89e-06	Moderately soluble	High	Yes	No	Yes	Yes	No	Yes	No	-6.22	0	0	0	0	0	0.55	0	0	1	2.13
48602718	Cc1n[nH]c(c1)NC(=O)c1ccc2c(c1)[nH]cc2	C13H12N4O	240.26	18	14	0.08	3	2	3	69.62	73.57	1.56	1.91	2.26	1.43	2.65	1.96	-2.91	0.295	0.00123	Soluble	-3.08	0.201	0.000835	Soluble	-5.03	0.00223	9.27e-06	Moderately soluble	High	Yes	No	Yes	No	No	No	No	-6.41	0	0	0	0	0	0.55	0	0	1	1.94
37774882	CCCn1cc(NC[C@@H]2CCC=CC2)ccc1=O	C15H22N2O	246.35	18	6	0.53	5	1	1	77.14	34.03	3.11	2.75	2.84	2.56	2.52	2.76	-3.02	0.237	0.000963	Soluble	-3.12	0.187	0.000759	Soluble	-3.73	0.0455	0.000185	Soluble	High	Yes	No	No	Yes	No	Yes	No	-5.85	0	0	0	0	0	0.55	0	1	1	3.22
2642279	N#Cc1ccsc1NC(=O)c1cccc(c1)C	C13H10N2OS	242.3	17	11	0.08	3	2	1	68.21	81.13	2.18	3.41	2.99	1.7	3.72	2.8	-3.77	0.041	0.000169	Soluble	-4.79	0.0039	1.61e-05	Moderately soluble	-4.66	0.00525	2.17e-05	Moderately soluble	High	No	No	Yes	Yes	Yes	No	No	-5.36	0	0	0	0	0	0.55	0	0	1	2.4
41651972	C#Cc1cccc(c1)NC(=O)C#Cc1ccccc1	C17H11NO	245.28	19	12	0	2	1	1	76.15	29.1	2.94	3.6	2.63	3.6	3.71	3.3	-3.96	0.0266	0.000109	Soluble	-3.9	0.031	0.000126	Soluble	-5.09	0.00201	8.2e-06	Moderately soluble	High	Yes	No	Yes	Yes	Yes	No	No	-5.24	0	0	0	0	0	0.55	0	1	2	2.49
65525596	Cc1ccnc(c1)n1cnc(c1)c1ccccc1	C15H13N3	235.28	18	17	0.07	2	2	0	71.76	30.71	2.58	2.96	3.24	2.28	2.99	2.81	-3.73	0.0438	0.000186	Soluble	-3.27	0.127	0.00054	Soluble	-5.47	0.000805	3.42e-06	Moderately soluble	High	Yes	No	Yes	Yes	No	Yes	Yes	-5.63	0	0	0	0	0	0.55	0	0	1	2.58
79752990	Cc1ccc([nH+]c1)NCc1ccc(cc1)N(C)C	C15H20N3	242.34	18	12	0.27	4	0	2	78.1	29.41	2.73	3.15	2.14	2.34	2.64	2.6	-3.56	0.0673	0.000278	Soluble	-3.44	0.0885	0.000365	Soluble	-5.5	0.000761	3.14e-06	Moderately soluble	High	Yes	No	Yes	No	No	Yes	Yes	-5.54	0	0	0	0	0	0.55	2	0	1	2.07
77595191	COCc1[nH]c(nc1C#N)[C@@H](c1ccccc1)C	C14H15N3O	241.29	18	11	0.29	4	3	1	68.42	61.7	2.48	2.09	2.43	0.66	3.41	2.21	-2.84	0.348	0.00144	Soluble	-3.02	0.233	0.000965	Soluble	-4.81	0.00371	1.54e-05	Moderately soluble	High	Yes	No	No	Yes	No	No	No	-6.29	0	0	0	0	0	0.55	0	0	1	3.06
16545033	O=C(n1cncn1)Nc1cccc2c1cccc2	C13H10N4O	238.24	18	15	0	3	3	1	68.21	59.81	1.53	2.52	2.32	2.34	1.04	1.95	-3.32	0.113	0.000475	Soluble	-3.42	0.0901	0.000378	Soluble	-4.24	0.0138	5.79e-05	Moderately soluble	High	Yes	No	Yes	Yes	No	No	No	-5.96	0	0	0	0	0	0.55	0	0	1	2.05
75873084	N#Cc1ccc(cc1)c1ncc(o1)c1cccnc1	C15H9N3O	247.25	19	17	0	2	4	0	69.89	62.71	2.38	2.31	3.28	0.95	3.39	2.46	-3.36	0.108	0.000438	Soluble	-3.27	0.134	0.000543	Soluble	-5.99	0.000252	1.02e-06	Moderately soluble	High	Yes	No	Yes	Yes	No	Yes	Yes	-6.17	0	0	0	0	0	0.55	0	0	1	2.96
394409	O=C(c1ccccc1)CNC(=O)c1ccccc1	C15H13NO2	239.27	18	12	0.07	5	2	1	69.15	46.17	2.15	3.5	2.3	2.31	2.86	2.62	-3.69	0.0487	0.000203	Soluble	-4.15	0.0168	7.04e-05	Moderately soluble	-5.28	0.00127	5.31e-06	Moderately soluble	High	Yes	No	Yes	Yes	No	No	No	-5.27	0	0	0	0	0	0.55	0	0	1	1.29
17083467	O=C(c1ccccc1)Nc1cccc2c1non2	C13H9N3O2	239.23	18	15	0	3	4	1	66.02	68.02	2.51	2.01	2.28	2.07	1.95	2.16	-3.01	0.235	0.000981	Soluble	-3.07	0.206	0.00086	Soluble	-5.07	0.00206	8.59e-06	Moderately soluble	High	Yes	No	Yes	Yes	No	No	No	-6.33	0	0	0	0	0	0.55	0	0	1	2.09
70969736	Cc1oc(c(c1)CNC(=O)c1ccccn1)C	C13H14N2O2	230.26	17	11	0.23	4	3	1	63.92	55.13	2.09	1.82	2.07	0.66	2.78	1.89	-2.63	0.541	0.00235	Soluble	-2.6	0.582	0.00253	Soluble	-4.94	0.00263	1.14e-05	Moderately soluble	High	Yes	No	Yes	No	No	No	No	-6.41	0	0	0	0	0	0.55	0	0	1	2.44
21988228	COc1ccc(cc1)n1nc(c2c1cccc2)C	C15H14N2O	238.28	18	15	0.13	2	2	0	72.53	27.05	2.86	3.6	3.34	2.86	3	3.13	-4.07	0.0203	8.51e-05	Moderately soluble	-3.85	0.0333	0.00014	Soluble	-5.12	0.00179	7.52e-06	Moderately soluble	High	Yes	No	Yes	Yes	No	Yes	No	-5.2	0	0	0	0	0	0.55	0	0	2	1.94
36244748	N#Cc1ccc2n(c1C)cc(n2)c1ccc(cc1)C	C16H13N3	247.29	19	15	0.12	1	2	0	75.28	41.09	2.74	3.91	3.49	2.09	3.43	3.13	-4.35	0.0109	4.42e-05	Moderately soluble	-4.47	0.00835	3.38e-05	Moderately soluble	-5.47	0.00084	3.4e-06	Moderately soluble	High	Yes	No	Yes	Yes	Yes	Yes	No	-5.03	0	0	0	0	0	0.55	0	0	2	2.55
40704363	CNc1ncnc(c1N)Nc1cc(C)ccc1C	C13H17N5	243.31	18	12	0.23	3	2	3	75.22	75.86	2.12	2.44	2.28	1.08	1.57	1.9	-3.18	0.16	0.000659	Soluble	-3.68	0.0513	0.000211	Soluble	-5.08	0.00201	8.28e-06	Moderately soluble	High	Yes	Yes	Yes	No	No	Yes	Yes	-6.05	0	0	0	0	0	0.55	0	0	1	2.57
82482522	COc1cc(nc(n1)C)N[C@H](c1ccccc1)C	C14H17N3O	243.3	18	12	0.29	4	3	1	72.09	47.04	3.13	3.12	2.45	1.64	2.68	2.6	-3.54	0.0696	0.000286	Soluble	-3.78	0.0407	0.000167	Soluble	-5.18	0.00161	6.64e-06	Moderately soluble	High	Yes	No	Yes	Yes	No	Yes	No	-5.57	0	0	0	0	0	0.55	0	0	1	2.77
50599142	Nc1ccc(cc1)N1CC[C@@H](C1)c1ccccc1	C16H18N2	238.33	18	12	0.25	2	0	1	79.98	29.26	2.44	3.24	2.89	3.06	2.74	2.87	-3.72	0.0454	0.00019	Soluble	-3.53	0.0707	0.000297	Soluble	-4.78	0.00398	1.67e-05	Moderately soluble	High	Yes	Yes	Yes	No	No	Yes	No	-5.45	0	0	0	0	0	0.55	2	1	1	2.01
82697965	Cc1cccc(c1)NC(=O)c1cnn(c1N)C	C12H14N4O	230.27	17	11	0.17	3	2	2	67.07	72.94	1.52	1.64	1.38	1.31	0.79	1.33	-2.58	0.603	0.00262	Soluble	-2.78	0.378	0.00164	Soluble	-3.35	0.103	0.000447	Soluble	High	No	No	Yes	No	No	No	No	-6.54	0	0	0	0	0	0.55	0	0	1	1.97
38032331	O=C(Nc1ccccc1)NCc1cccc(c1)O	C14H14N2O2	242.27	18	12	0.07	5	2	3	70.46	61.36	2.15	2.07	2.37	2.36	1.68	2.13	-2.81	0.376	0.00155	Soluble	-2.99	0.249	0.00103	Soluble	-4.8	0.00381	1.57e-05	Moderately soluble	High	Yes	No	No	No	No	Yes	No	-6.31	0	0	0	0	0	0.55	0	0	1	1.66
49388308	Cc1onc(c1)C(=O)Nc1cccc(c1F)F	C11H8F2N2O2	238.19	17	11	0.09	3	5	1	55.6	55.13	2.59	2.14	3.16	2	2.77	2.53	-2.95	0.27	0.00113	Soluble	-2.93	0.28	0.00118	Soluble	-4.71	0.00466	1.95e-05	Moderately soluble	High	Yes	No	Yes	No	No	No	No	-6.23	0	0	0	0	0	0.55	0	0	1	2.51
72381590	c1ccc(nc1)[C@@H]1CCC[NH+]1Cc1cccnc1	C15H18N3	240.32	18	12	0.33	3	2	1	76.37	30.22	2.14	1.67	0.54	-2.29	2.73	0.96	-2.68	0.505	0.0021	Soluble	-1.92	2.9	0.0121	Very soluble	-4.8	0.00384	1.6e-05	Moderately soluble	High	Yes	Yes	No	No	No	No	No	-6.58	0	0	0	0	0	0.55	0	0	1	2.59
72389670	CCCc1n[nH]c(c1)C(=O)NCc1[nH]nc(c1)C	C12H17N5O	247.3	18	10	0.42	6	3	3	67.76	86.46	1.02	1.24	1.17	0.41	2.63	1.3	-2.17	1.67	0.00677	Soluble	-2.65	0.549	0.00222	Soluble	-4.58	0.00643	2.6e-05	Moderately soluble	High	No	Yes	No	No	No	No	No	-6.93	0	0	0	0	0	0.55	0	0	1	2.34
41005342	Cc1cccc(c1)NC(=O)c1cc(C)cc(n1)C	C15H16N2O	240.3	18	12	0.2	3	2	1	73.35	41.99	2.58	3.15	3.07	2.26	3.54	2.92	-3.61	0.059	0.000246	Soluble	-3.7	0.0478	0.000199	Soluble	-5.71	0.000467	1.95e-06	Moderately soluble	High	Yes	No	Yes	Yes	No	Yes	No	-5.53	0	0	0	0	0	0.55	0	0	1	2.01
47021061	CCn1cnnc1CNC(=O)c1ccc(cc1)C	C13H16N4O	244.29	18	11	0.31	5	3	1	68.54	59.81	1.96	0.9	1.38	1.05	1.69	1.4	-2.04	2.21	0.00904	Soluble	-1.74	4.43	0.0181	Very soluble	-4.14	0.0175	7.16e-05	Moderately soluble	High	Yes	No	Yes	No	No	No	No	-7.15	0	0	0	0	0	0.55	0	0	1	2.06
64029041	O=C(c1cn2c(n1)C=CC[C@H]2C)Nc1[n-]ncn1	C11H11N6O	243.24	18	10	0.27	3	5	1	64.2	85.59	0.38	0.77	0.56	0.33	0.06	0.42	-2.05	2.19	0.00899	Soluble	-2.15	1.73	0.00712	Soluble	-2.2	1.55	0.00635	Soluble	High	No	No	No	No	No	No	No	-7.24	0	0	0	0	0	0.56	0	0	1	3.52
12598981	COc1ccc(cc1)NC(=O)CCc1ccco1	C14H15NO3	245.27	18	11	0.21	6	3	1	68.81	51.47	2.66	2.06	2.67	1.19	2.73	2.26	-2.71	0.473	0.00193	Soluble	-2.77	0.417	0.0017	Soluble	-5.07	0.00208	8.47e-06	Moderately soluble	High	Yes	No	Yes	Yes	No	No	No	-6.33	0	0	0	0	0	0.55	0	0	1	2.09
70632014	O=C(Nc1ccccc1N)NCc1ccccc1	C14H15N3O	241.29	18	12	0.07	5	1	3	72.84	67.15	2.05	1.18	2.26	2.36	1.44	1.86	-2.24	1.38	0.00572	Soluble	-2.19	1.57	0.00652	Soluble	-5.02	0.00231	9.57e-06	Moderately soluble	High	Yes	No	No	No	No	No	No	-6.93	0	0	0	0	0	0.55	0	1	1	1.86
75912175	O=C(c1ncc2n1CCCC2)Nc1ccccc1	C14H15N3O	241.29	18	11	0.29	3	2	1	70.17	46.92	1.9	1.9	2.28	1.6	1.93	1.92	-2.79	0.394	0.00163	Soluble	-2.51	0.749	0.0031	Soluble	-4.04	0.0219	9.06e-05	Moderately soluble	High	Yes	Yes	Yes	No	No	No	No	-6.42	0	0	0	0	0	0.55	0	0	1	2.47
12383648	C[C@H](C(=O)Nc1ccc(cc1)F)Cn1ncnc1	C12H13FN4O	248.26	18	11	0.25	5	4	1	64.69	59.81	1.97	1.42	1.92	1.59	1.32	1.64	-2.4	0.997	0.00402	Soluble	-2.28	1.3	0.00524	Soluble	-3.68	0.0519	0.000209	Soluble	High	Yes	No	No	No	No	No	No	-6.81	0	0	0	0	0	0.55	0	0	1	2.39
38055767	CCOc1ccccc1COc1ccc(cc1)N	C15H17NO2	243.3	18	12	0.2	5	2	1	73.12	44.48	2.68	3.04	3.1	2.59	3.04	2.89	-3.43	0.091	0.000374	Soluble	-3.64	0.0558	0.000229	Soluble	-5.24	0.0014	5.77e-06	Moderately soluble	High	Yes	No	Yes	Yes	Yes	Yes	No	-5.63	0	0	0	0	0	0.55	1	1	1	1.86
83370733	N#Cc1cc(sc1NCc1ccc(cc1)C)C	C14H14N2S	242.34	17	11	0.21	3	1	1	72.76	64.06	3.02	4.45	3.51	2.25	4.68	3.58	-4.43	0.00907	3.74e-05	Moderately soluble	-5.51	0.000742	3.06e-06	Moderately soluble	-5.51	0.000754	3.11e-06	Moderately soluble	High	Yes	No	Yes	Yes	Yes	No	No	-4.62	0	0	0	0	0	0.55	0	0	2	2.56
8048412	Cc1ccc(cc1)c1n[nH]c(n1)c1ccccn1	C14H12N4	236.27	18	17	0.07	2	3	1	70.02	54.46	2.19	2.64	2.84	1.85	3.48	2.6	-3.53	0.0689	0.000292	Soluble	-3.43	0.0869	0.000368	Soluble	-5.92	0.000285	1.21e-06	Moderately soluble	High	Yes	No	Yes	Yes	No	Yes	Yes	-5.87	0	0	0	0	0	0.55	0	0	1	2.37
41234494	Clc1ccc(cc1)c1ncc([nH]1)C(=O)C	C11H9ClN2O	220.65	15	11	0.09	2	2	1	59.23	45.75	1.74	2.37	2.93	1.51	3.5	2.41	-3.11	0.171	0.000773	Soluble	-2.97	0.236	0.00107	Soluble	-4.71	0.00428	1.94e-05	Moderately soluble	High	Yes	No	Yes	No	No	No	No	-5.96	0	0	0	0	0	0.55	0	0	1	1.96
49476601	Clc1ccc(cn1)C(=O)Nc1c[nH]nc1C	C10H9ClN4O	236.66	16	11	0.1	3	3	2	60.57	70.67	1.15	1.34	1.83	0.63	2.19	1.43	-2.46	0.816	0.00345	Soluble	-2.43	0.888	0.00375	Soluble	-4.39	0.00962	4.06e-05	Moderately soluble	High	Yes	No	Yes	No	No	No	No	-6.79	0	0	0	0	0	0.55	0	1	1	1.98
54793571	Clc1cccc(c1C)NCc1[nH]c[nH+]c1C	C12H15ClN3	236.72	16	11	0.25	3	0	3	68.22	41.96	2.17	2.97	2.37	1.86	3.65	2.6	-3.49	0.0767	0.000324	Soluble	-3.51	0.0724	0.000306	Soluble	-5.61	0.000586	2.48e-06	Moderately soluble	High	Yes	No	Yes	Yes	No	Yes	Yes	-5.64	0	0	0	0	0	0.55	0	0	1	2.17
362937	O=C(c1ccncc1)Nc1cccc2c1nccc2	C15H11N3O	249.27	19	16	0	3	3	1	73.75	54.88	2.16	2.5	2.69	1.49	2.55	2.28	-3.39	0.103	0.000412	Soluble	-3.3	0.126	0.000504	Soluble	-5.85	0.000351	1.41e-06	Moderately soluble	High	Yes	No	Yes	Yes	No	Yes	Yes	-6.05	0	0	0	0	0	0.55	0	0	1	1.86
27918971	O=C(N[C@@H](c1cnn(c1)C)C)Nc1ccccc1	C13H16N4O	244.29	18	11	0.23	5	2	2	70.29	58.95	2.24	1.13	1.79	1.45	0.79	1.48	-2.19	1.58	0.00648	Soluble	-1.96	2.67	0.0109	Very soluble	-3.81	0.038	0.000156	Soluble	High	Yes	No	No	No	No	No	No	-6.99	0	0	0	0	0	0.55	0	0	1	2.52
40572077	Cc1ccc(nc1)Nc1ncnc(c1N)Cl	C10H10ClN5	235.67	16	12	0.1	2	3	2	63.75	76.72	1.29	1.99	2.17	0.93	1.51	1.58	-2.98	0.248	0.00105	Soluble	-3.23	0.14	0.000592	Soluble	-4.5	0.00745	3.16e-05	Moderately soluble	High	Yes	No	Yes	No	No	No	No	-6.32	0	0	0	0	0	0.55	0	0	1	2.34
75912259	O=C(c1nnc2n1ccn2C)Nc1ccccc1	C12H11N5O	241.25	18	14	0.08	3	3	1	66.45	64.22	1.63	1.5	1.13	1.02	-0.02	1.05	-2.66	0.53	0.0022	Soluble	-2.46	0.844	0.0035	Soluble	-3.01	0.236	0.000977	Soluble	High	Yes	No	Yes	No	No	No	No	-6.71	0	0	0	0	0	0.55	0	0	1	2.43
76682470	Clc1ccccc1CNc1onc(n1)C1CC1	C12H12ClN3O	249.7	17	11	0.33	4	3	1	65.57	50.95	2.78	3.16	2.81	2.23	3	2.79	-3.59	0.0636	0.000255	Soluble	-3.9	0.0314	0.000126	Soluble	-5.06	0.00217	8.69e-06	Moderately soluble	High	Yes	Yes	Yes	Yes	No	Yes	No	-5.58	0	0	0	0	0	0.55	0	0	1	2.72
22215099	Fc1ccc(cc1)NC(=O)c1cccc(c1N)C	C14H13FN2O	244.26	18	12	0.07	3	2	2	69.98	55.12	2.01	3.09	3.21	3.06	2.77	2.83	-3.6	0.0619	0.000253	Soluble	-3.92	0.0297	0.000122	Soluble	-5.23	0.00144	5.92e-06	Moderately soluble	High	Yes	No	Yes	No	No	Yes	No	-5.6	0	0	0	0	0	0.55	0	1	1	1.62
39208730	COc1ccc(cc1)NCC(=O)c1ccccc1	C15H15NO2	241.29	18	12	0.13	5	2	1	71.96	38.33	2.49	3.29	2.8	2.24	2.99	2.76	-3.57	0.0646	0.000268	Soluble	-3.77	0.041	0.00017	Soluble	-5.45	0.000848	3.52e-06	Moderately soluble	High	Yes	No	Yes	Yes	Yes	Yes	No	-5.44	0	0	0	0	0	0.55	1	0	1	1.51
75495510	Nc1ccc(cc1)n1nnc(c1)c1cccs1	C12H10N4S	242.3	17	16	0	2	2	1	69.08	84.97	2.13	2.04	2.59	1.76	2.43	2.19	-3.19	0.156	0.000643	Soluble	-3.45	0.0855	0.000353	Soluble	-3.99	0.0249	0.000103	Soluble	High	No	Yes	Yes	Yes	No	No	No	-6.33	0	0	0	0	0	0.55	1	1	1	2.8
37388720	O=C(c1cccc(c1N)C)NC1CCCCCC1	C15H22N2O	246.35	18	6	0.53	3	1	2	75.54	55.12	2.51	3.79	3.04	2.51	2.71	2.91	-3.8	0.0387	0.000157	Soluble	-4.64	0.00562	2.28e-05	Moderately soluble	-4.15	0.0176	7.13e-05	Moderately soluble	High	Yes	No	Yes	Yes	No	Yes	No	-5.11	0	0	0	0	0	0.55	0	1	2	1.73
42381266	N#Cc1ccsc1NC(=O)c1cc(oc1C)C	C12H10N2O2S	246.28	17	10	0.17	3	3	1	65.45	94.27	2.26	2.91	2.89	0.62	3.61	2.46	-3.44	0.0899	0.000365	Soluble	-4.55	0.00693	2.81e-05	Moderately soluble	-4.26	0.0134	5.43e-05	Moderately soluble	High	No	No	Yes	Yes	Yes	No	No	-5.74	0	0	0	0	0	0.55	0	0	1	2.97
24014464	Cn1ncc(c1)C(=O)Nc1cccc(c1C)Cl	C12H12ClN3O	249.7	17	11	0.17	3	2	1	67.68	46.92	2.36	2.06	2.44	2.01	2.15	2.2	-2.97	0.27	0.00108	Soluble	-2.67	0.529	0.00212	Soluble	-4.32	0.0119	4.75e-05	Moderately soluble	High	Yes	No	Yes	No	No	No	No	-6.36	0	0	0	0	0	0.55	0	0	1	1.76
8491691	O=C(Nc1cc(C)ccc1C)Cc1ccsc1	C14H15NOS	245.34	17	11	0.21	4	1	1	73.05	57.34	2.7	2.75	3.36	2.65	4.58	3.21	-3.31	0.121	0.000492	Soluble	-3.61	0.0604	0.000246	Soluble	-5.37	0.00105	4.28e-06	Moderately soluble	High	Yes	No	Yes	Yes	Yes	Yes	No	-5.84	0	0	0	0	0	0.55	0	0	1	2.18
49413141	Cc1noc(c1)C(=O)Nc1cccc(c1F)F	C11H8F2N2O2	238.19	17	11	0.09	3	5	1	55.6	55.13	2.43	2.14	3.16	2	2.77	2.5	-2.95	0.27	0.00113	Soluble	-2.93	0.28	0.00118	Soluble	-4.71	0.00466	1.95e-05	Moderately soluble	High	Yes	No	Yes	No	No	No	No	-6.23	0	0	0	0	0	0.55	0	0	1	2.38
34099338	Cc1cccc(c1)NC(=O)c1cc(sc1C)C	C14H15NOS	245.34	17	11	0.21	3	1	1	73.43	57.34	2.93	3.6	3.73	2.92	4.71	3.58	-3.91	0.0302	0.000123	Soluble	-4.49	0.00792	3.23e-05	Moderately soluble	-5.35	0.00109	4.45e-06	Moderately soluble	High	Yes	No	Yes	Yes	Yes	No	No	-5.24	0	0	0	0	0	0.55	0	0	2	2.32
48954169	O=C(Nc1ccncc1)Nc1ccc(c(c1)C)C	C14H15N3O	241.29	18	12	0.14	4	2	2	72.89	54.02	2.2	2.42	2.96	1.96	2.25	2.36	-3.09	0.196	0.000813	Soluble	-3.2	0.153	0.000636	Soluble	-5.38	0.00102	4.22e-06	Moderately soluble	High	Yes	No	Yes	Yes	No	Yes	No	-6.05	0	0	0	0	0	0.55	0	0	1	1.93
53710543	CCc1ccc(cc1)c1nnc2n1CC[NH2+][C@H]2C	C14H19N4	243.33	18	11	0.43	2	2	1	76.64	47.32	2.38	1.4	0.44	-1.46	2.27	1.01	-2.55	0.684	0.00281	Soluble	-2	2.45	0.0101	Very soluble	-4.39	0.00989	4.06e-05	Moderately soluble	High	No	Yes	No	No	No	No	No	-6.79	0	0	0	0	0	0.55	0	0	1	3.4
19424907	CCC(=O)c1ccc(cc1)OCc1ccncc1	C15H15NO2	241.29	18	12	0.2	5	3	0	70.22	39.19	2.44	2.47	3.1	1.58	3.59	2.64	-3.06	0.212	0.00088	Soluble	-2.94	0.279	0.00116	Soluble	-5.43	0.000888	3.68e-06	Moderately soluble	High	Yes	No	Yes	Yes	No	Yes	No	-6.02	0	0	0	0	0	0.55	0	0	1	1.71
20136906	Cc1nn(c2c1nc([nH]2)c1cccnc1)C(C)C	C13H15N5	241.29	18	14	0.31	2	3	1	70.95	59.39	1.92	1.83	2.71	1.1	2.45	2	-2.93	0.282	0.00117	Soluble	-2.7	0.484	0.00201	Soluble	-4.29	0.0125	5.19e-05	Moderately soluble	High	Yes	Yes	Yes	No	No	Yes	Yes	-6.47	0	0	0	0	0	0.55	0	0	1	2.65
36251575	CCOc1ccc(cc1)Nc1ccc(c(n1)C)N	C14H17N3O	243.3	18	12	0.21	4	2	2	74.45	60.17	2.28	2.78	3.12	1.77	2.3	2.45	-3.33	0.114	0.000469	Soluble	-3.7	0.0486	0.0002	Soluble	-5.16	0.00168	6.9e-06	Moderately soluble	High	Yes	No	Yes	Yes	No	Yes	Yes	-5.81	0	0	0	0	0	0.55	0	0	1	2.3
47089329	O=C(N(Cc1cnn(c1)C)C)NCc1cocc1	C12H16N4O2	248.28	18	10	0.33	6	3	1	65.92	63.3	2.04	-0.08	1.05	0.14	0.28	0.69	-1.34	11.2	0.0453	Very soluble	-0.8	39.6	0.159	Very soluble	-3.07	0.213	0.000857	Soluble	High	Yes	No	No	No	No	No	No	-7.87	0	0	0	0	0	0.55	0	0	1	2.61
49526140	Clc1ccc(cc1)[C@@H](Nc1ncnc(c1)C)C	C13H14ClN3	247.72	17	12	0.23	3	2	1	70.61	37.81	2.6	3.44	3.1	2.08	3.29	2.9	-3.87	0.0336	0.000136	Soluble	-3.91	0.0301	0.000122	Soluble	-5.67	0.000535	2.16e-06	Moderately soluble	High	Yes	No	Yes	Yes	No	Yes	No	-5.37	0	0	0	0	0	0.55	0	0	1	2.31
40637903	CO[C@H]1CN[C@H](C1)c1[nH]cc([nH+]1)c1cccnc1	C13H17N4O	245.3	18	11	0.38	3	3	3	72.6	64.08	1.63	0.14	0.23	-0.36	2.06	0.74	-1.7	4.86	0.0198	Very soluble	-1.04	22.3	0.0907	Very soluble	-4.21	0.015	6.12e-05	Moderately soluble	High	No	Yes	No	No	No	No	No	-7.7	0	0	0	0	0	0.55	0	0	1	3.42
49516696	O=C(Nc1c(C)noc1C)Nc1cccc(c1)C	C13H15N3O2	245.28	18	11	0.23	4	3	2	70.12	67.16	2.07	2.1	2.86	1.72	2.13	2.18	-2.87	0.329	0.00134	Soluble	-3.14	0.177	0.000723	Soluble	-4.98	0.00259	1.06e-05	Moderately soluble	High	Yes	No	Yes	No	No	No	No	-6.31	0	0	0	0	0	0.55	0	0	1	2.91
20599690	O=C1NC[C@@H](C1)c1[nH]c(c([nH+]1)c1ccccc1)C	C14H16N3O	242.3	18	11	0.29	2	1	3	74.07	59.03	1.5	1.23	1.03	1.06	3.18	1.6	-2.44	0.885	0.00365	Soluble	-2.07	2.08	0.00857	Soluble	-4.96	0.00263	1.08e-05	Moderately soluble	High	Yes	Yes	Yes	Yes	No	Yes	No	-6.9	0	0	0	0	0	0.55	0	0	1	2.86
41291106	Cc1ccc(c(c1OCCn1cc[nH+]c1C)C)C	C15H21N2O	245.34	18	11	0.4	4	1	1	75.07	28.3	2.73	3.11	2.61	2.11	3.66	2.84	-3.51	0.0761	0.00031	Soluble	-3.37	0.104	0.000424	Soluble	-5.03	0.00228	9.29e-06	Moderately soluble	High	Yes	No	Yes	Yes	No	Yes	No	-5.59	0	0	0	0	0	0.55	0	0	1	2.25
50212619	Cc1csc(n1)NC(=O)c1cccnc1N	C10H10N4OS	234.28	16	11	0.1	3	3	2	63.49	109.14	1.33	1.66	1.5	0.33	1.95	1.35	-2.65	0.526	0.00224	Soluble	-3.57	0.0637	0.000272	Soluble	-3.48	0.0785	0.000335	Soluble	High	No	No	Yes	No	No	No	No	-6.55	0	0	0	0	0	0.55	0	0	1	2.35
71570783	Cc1ccc(c(c1)C)OC[C@H]1COCC([NH2+]1)(C)C	C15H24NO2	250.36	18	6	0.6	3	2	1	78.4	35.07	3.37	2.5	1.04	-1.76	3.47	1.72	-3.02	0.241	0.000964	Soluble	-2.88	0.329	0.00131	Soluble	-4.76	0.00439	1.75e-05	Moderately soluble	High	Yes	No	No	No	No	No	No	-6.05	0	0	0	0	0	0.55	0	0	0	2.84
78633509	CCCn1nnnc1CNc1cc(C)ccc1C	C13H19N5	245.32	18	11	0.46	5	3	1	72.42	55.63	2.7	2.64	1.97	2.35	2.11	2.35	-3.15	0.175	0.000714	Soluble	-3.46	0.0853	0.000348	Soluble	-4.62	0.00594	2.42e-05	Moderately soluble	High	Yes	No	Yes	Yes	No	No	No	-5.92	0	0	0	0	0	0.55	0	0	1	2.33
83377790	C#CC[C@@H](c1nnc(o1)c1ccc(cc1)Cl)[NH3+]	C12H11ClN3O	248.69	17	11	0.17	3	3	1	66.26	66.56	2.58	1.54	1.45	-1.54	2.8	1.37	-2.63	0.579	0.00233	Soluble	-2.55	0.706	0.00284	Soluble	-4.18	0.0164	6.58e-05	Moderately soluble	High	Yes	No	No	No	No	No	No	-6.72	0	0	0	0	0	0.55	0	1	1	3.34
16545030	O=C(n1cccn1)Nc1cccc2c1cccc2	C14H11N3O	237.26	18	15	0	3	2	1	70.41	46.92	1.87	2.75	2.93	2.62	1.58	2.35	-3.46	0.0819	0.000345	Soluble	-3.39	0.0966	0.000407	Soluble	-4.61	0.00582	2.45e-05	Moderately soluble	High	Yes	No	Yes	Yes	No	No	No	-5.79	0	0	0	0	0	0.55	0	0	1	2.16
50750303	CNc1ccc(nn1)C(=O)NCC1CCCCC1	C13H20N4O	248.32	18	6	0.62	5	3	2	71.06	66.91	2.05	2.14	1.64	1.53	1.67	1.8	-2.64	0.563	0.00227	Soluble	-3.18	0.165	0.000665	Soluble	-3.94	0.0286	0.000115	Soluble	High	Yes	Yes	No	No	No	No	No	-6.3	0	0	0	0	0	0.55	0	0	1	2.3
40162231	C=CC[NH+]1CCN(CC1)c1ccccc1OCC	C15H23N2O	247.36	18	6	0.47	5	1	1	84.1	16.91	3.21	2.79	0.21	-1.58	2.58	1.44	-3.05	0.221	0.000895	Soluble	-2.8	0.391	0.00158	Soluble	-3.57	0.0669	0.00027	Soluble	Low	No	No	No	No	No	No	No	-5.83	0	0	0	0	0	0.55	0	1	1	2.28
40723501	Cc1cccc(c1)Nc1ncnc(c1N)N(C)C	C13H17N5	243.31	18	12	0.23	3	2	2	75.15	67.07	2.05	2.22	2.18	1.08	0.99	1.71	-3.04	0.221	0.000907	Soluble	-3.26	0.133	0.000545	Soluble	-4.37	0.0105	4.3e-05	Moderately soluble	High	Yes	No	Yes	No	No	Yes	No	-6.21	0	0	0	0	0	0.55	0	0	1	2.49
52842501	Cc1ccc(cc1)n1cnc2c1ccc(c2)N	C14H13N3	223.27	17	15	0.07	1	1	1	70.44	43.84	2.09	2.78	2.92	2.46	2.26	2.5	-3.56	0.0611	0.000274	Soluble	-3.36	0.0982	0.00044	Soluble	-4.64	0.00514	2.3e-05	Moderately soluble	High	Yes	Yes	Yes	Yes	No	Yes	Yes	-5.69	0	0	0	0	0	0.55	0	1	1	1.83
70237028	O=C(Nc1scc(n1)C)Oc1ccccc1	C11H10N2O2S	234.27	16	11	0.09	4	3	1	62.99	79.46	2.31	2.82	2.87	1.59	2.72	2.46	-3.31	0.114	0.000485	Soluble	-4.15	0.0167	7.14e-05	Moderately soluble	-3.95	0.0265	0.000113	Soluble	High	No	No	Yes	Yes	No	No	No	-5.73	0	0	0	0	0	0.55	0	0	1	2.59
74795347	CC(CC(=O)Nc1cc(C)cc2c1nccc2)C	C15H18N2O	242.32	18	10	0.33	4	2	1	75.44	41.99	2.97	3	3.34	2.3	3.4	3	-3.38	0.101	0.000417	Soluble	-3.55	0.0689	0.000284	Soluble	-5.32	0.00115	4.76e-06	Moderately soluble	High	Yes	No	Yes	Yes	No	Yes	No	-5.65	0	0	0	0	0	0.55	0	0	1	1.86
3209719	Cc1cc([o+]c(c1)c1ccccc1)c1ccccc1	C18H15O	247.31	19	18	0.06	2	1	0	78.95	13.14	-0.21	3.93	5.2	3.7	3.52	3.23	-4.42	0.00944	3.82e-05	Moderately soluble	-3.91	0.0308	0.000124	Soluble	-6.24	0.000143	5.79e-07	Poorly soluble	High	Yes	Yes	Yes	No	No	Yes	No	-5.02	0	0	0	0	1	0.55	0	1	2	3.22
61977671	COc1ccc(nn1)C(=O)Nc1cccnc1	C11H10N4O2	230.22	17	12	0.09	4	5	1	60.53	77	2.1	0.25	0.94	0.18	1	0.89	-1.68	4.77	0.0207	Very soluble	-1.43	8.6	0.0374	Very soluble	-3.93	0.0269	0.000117	Soluble	High	No	No	Yes	No	No	No	No	-7.53	0	0	0	0	0	0.55	0	0	1	2.26
8289947	Clc1ccc(cn1)C(=O)NCc1ccccn1	C12H10ClN3O	247.68	17	12	0.08	4	3	1	64.53	54.88	2.05	1.55	1.91	0.89	2.5	1.78	-2.61	0.607	0.00245	Soluble	-2.31	1.21	0.00487	Soluble	-5.2	0.00158	6.37e-06	Moderately soluble	High	Yes	No	Yes	No	No	No	No	-6.71	0	0	0	0	0	0.55	0	1	1	1.9
15782803	O/C(=C\c1ccccn1)/C=C/c1ccccc1	C15H13NO	223.27	17	12	0	3	2	1	70.32	33.12	2.58	3.24	3.48	2.12	3.27	2.94	-3.59	0.0574	0.000257	Soluble	-3.61	0.0549	0.000246	Soluble	-4.15	0.0157	7.01e-05	Moderately soluble	High	Yes	No	Yes	Yes	No	No	No	-5.36	0	0	0	0	0	0.55	0	2	1	2.58
40723580	Cc1ccc(cc1)Oc1ncnc(c1N)N(C)C	C13H16N4O	244.29	18	12	0.23	3	3	1	72.13	64.27	2.44	2.21	2.23	1.08	1.31	1.86	-3.04	0.222	0.000907	Soluble	-3.19	0.156	0.000639	Soluble	-4.06	0.0215	8.79e-05	Moderately soluble	High	Yes	No	Yes	No	No	No	No	-6.22	0	0	0	0	0	0.55	0	0	1	2.49
2536281	COc1ccccc1NCc1cnn(c1C)CC	C14H19N3O	245.32	18	11	0.36	5	2	1	73.55	39.08	2.58	2.38	2.49	1.68	2.37	2.3	-2.98	0.255	0.00104	Soluble	-2.84	0.353	0.00144	Soluble	-4.7	0.00494	2.01e-05	Moderately soluble	High	Yes	No	Yes	Yes	No	Yes	No	-6.11	0	0	0	0	0	0.55	0	0	1	2.18
36737835	N#Cc1cc(N)ccc1NC(=O)c1cccs1	C12H9N3OS	243.28	17	11	0	3	2	2	67.65	107.15	1.79	2.36	2.27	0.85	2.51	1.96	-3.12	0.186	0.000766	Soluble	-4.25	0.0137	5.62e-05	Moderately soluble	-3.92	0.0294	0.000121	Soluble	High	No	No	Yes	Yes	Yes	No	No	-6.11	0	0	0	0	0	0.55	0	1	1	2.09
72709710	Clc1cccc(c1)C(=O)Nc1ccnc(c1)C	C13H11ClN2O	246.69	17	12	0.08	3	2	1	68.43	41.99	2.25	2.72	3.1	2.27	3.17	2.7	-3.41	0.0965	0.000391	Soluble	-3.26	0.137	0.000555	Soluble	-5.55	0.000694	2.81e-06	Moderately soluble	High	Yes	No	Yes	Yes	No	No	No	-5.87	0	0	0	0	0	0.55	0	0	1	1.68
386688	COc1ccc(cc1)C(=O)Cc1nnc(s1)C	C12H12N2O2S	248.3	17	11	0.25	4	4	0	66.05	80.32	2.43	2.05	2.28	0.79	3.81	2.27	-2.89	0.323	0.0013	Soluble	-3.37	0.107	0.000431	Soluble	-4.31	0.0121	4.86e-05	Moderately soluble	High	No	No	Yes	Yes	No	No	No	-6.36	0	0	0	0	0	0.55	0	0	1	2.69
9420823	O=C(c1ccccn1)Nc1cccc2c1non2	C12H8N4O2	240.22	18	15	0	3	5	1	63.81	80.91	1.91	1.27	1.68	0.98	1.42	1.45	-2.55	0.68	0.00283	Soluble	-2.57	0.649	0.0027	Soluble	-4.69	0.00486	2.02e-05	Moderately soluble	High	No	No	Yes	No	No	No	No	-6.86	0	0	0	0	0	0.55	0	0	1	2.24
38055051	CCOc1ccc(cc1)COc1cccc(c1)N	C15H17NO2	243.3	18	12	0.2	5	2	1	73.12	44.48	2.79	3.04	3.1	2.59	3.04	2.91	-3.43	0.091	0.000374	Soluble	-3.64	0.0558	0.000229	Soluble	-5.24	0.0014	5.77e-06	Moderately soluble	High	Yes	No	Yes	Yes	Yes	Yes	No	-5.63	0	0	0	0	0	0.55	0	1	1	1.91
48954287	O=C(Nc1cc(C)cc(c1)C)Nc1ccncc1	C14H15N3O	241.29	18	12	0.14	4	2	2	72.89	54.02	2.26	2.14	2.96	1.96	2.25	2.31	-2.91	0.294	0.00122	Soluble	-2.91	0.299	0.00124	Soluble	-5.38	0.00102	4.22e-06	Moderately soluble	High	Yes	No	Yes	No	No	Yes	No	-6.25	0	0	0	0	0	0.55	0	0	1	1.91
6701519	Cc1ccc(cc1)c1n[nH]c(n1)c1ccncc1	C14H12N4	236.27	18	17	0.07	2	3	1	70.02	54.46	1.73	2.6	2.84	1.85	3.48	2.5	-3.51	0.0731	0.000309	Soluble	-3.39	0.0956	0.000405	Soluble	-5.92	0.000285	1.21e-06	Moderately soluble	High	Yes	Yes	Yes	Yes	No	Yes	Yes	-5.9	0	0	0	0	0	0.55	0	0	1	2.11
74706491	O=C(c1ccc(=O)n(c1)C)Nc1ccccc1F	C13H11FN2O2	246.24	18	12	0.08	3	3	1	66.14	51.1	2.21	1.04	2.01	2.02	2.05	1.87	-2.32	1.19	0.00482	Soluble	-1.7	4.87	0.0198	Very soluble	-4.3	0.0124	5.05e-05	Moderately soluble	High	Yes	No	No	No	No	No	No	-7.06	0	0	0	0	0	0.55	0	0	1	1.97
845733	O=C(Nc1ccccc1Cl)Nc1cccnc1	C12H10ClN3O	247.68	17	12	0	4	2	2	67.97	54.02	2.08	2.04	3	1.97	1.9	2.2	-2.92	0.298	0.0012	Soluble	-2.8	0.39	0.00158	Soluble	-5.22	0.00151	6.08e-06	Moderately soluble	High	Yes	No	Yes	Yes	No	No	No	-6.36	0	0	0	0	0	0.55	0	0	1	2.3
5941289	Cc1n[nH]c(c1)C(=O)Nc1cccc(c1)C(=O)C	C13H13N3O2	243.26	18	11	0.15	4	3	2	67.96	74.85	0.87	1.47	1.98	0.83	2.46	1.52	-2.46	0.839	0.00345	Soluble	-2.65	0.547	0.00225	Soluble	-4.48	0.00802	3.3e-05	Moderately soluble	High	Yes	No	Yes	No	No	No	No	-6.74	0	0	0	0	0	0.55	0	0	1	1.94

## Sheet: MHC II
Supplementary Table-2 Details of ADME properties of all screened small molecules for each immune receptor listed.
Molecule	Canonical SMILES	Formula	MW	#Heavy atoms	#Aromatic heavy atoms	Fraction Csp3	#Rotatable bonds	#H-bond acceptors	#H-bond donors	MR	TPSA	iLOGP	XLOGP3	WLOGP	MLOGP	Silicos-IT Log P	Consensus Log P	ESOL Log S	ESOL Solubility (mg/ml)	ESOL Solubility (mol/l)	ESOL Class	Ali Log S	Ali Solubility (mg/ml)	Ali Solubility (mol/l)	Ali Class	Silicos-IT LogSw	Silicos-IT Solubility (mg/ml)	Silicos-IT Solubility (mol/l)	Silicos-IT class	GI absorption	BBB permeant	Pgp substrate	CYP1A2 inhibitor	CYP2C19 inhibitor	CYP2C9 inhibitor	CYP2D6 inhibitor	CYP3A4 inhibitor	log Kp (cm/s)	Lipinski #violations	Ghose #violations	Veber #violations	Egan #violations	Muegge #violations	Bioavailability Score	PAINS #alerts	Brenk #alerts	Leadlikeness #violations	Synthetic Accessibility
19583672	[O-]C(=O)[C@H]1CCC[NH+]1S(=O)(=O)N(C)C	C7H14N2O4S	222.26	14	0	0.86	3	5	1	53.11	90.33	1.4	-0.46	-2.71	-4	-1.91	-1.54	-0.73	41.4	0.186	Very soluble	-0.97	23.8	0.107	Very soluble	0.49	682	3.07	Soluble	Low	No	No	No	No	No	No	No	-7.98	0	1	0	0	0	0.55	0	0	1	2.94
63887176	CCNS(=O)(=O)c1ccc2=[NH+]C(=O)[NH+]=c2c1	C9H11N3O3S	241.27	16	6	0.22	3	4	3	63.43	99.56	0.64	-0.59	-4.16	-0.22	1.51	-0.56	-1.04	21.8	0.0904	Very soluble	-1.03	22.5	0.0934	Very soluble	-3.43	0.0894	0.000371	Soluble	Low	No	No	Yes	No	No	No	No	-8.19	0	1	0	0	0	0.55	0	0	1	3.09
39962616	CN(S(=O)(=O)c1ccc2=[NH+]C(=O)[NH+]=c2c1)C	C9H11N3O3S	241.27	16	6	0.22	2	4	2	63.52	90.77	1.29	-0.77	-4.21	-0.22	1.07	-0.57	-1	24.3	0.101	Very soluble	-0.66	53	0.22	Very soluble	-2.7	0.484	0.002	Soluble	Low	No	No	No	No	No	No	No	-8.32	0	1	0	0	0	0.55	0	0	1	3.1
37623181	Cc1ccc(cc1NC(=O)[C@@H]([NH3+])CC(=O)N)F	C11H15FN3O2	240.25	17	6	0.27	5	3	3	62.17	99.83	1.32	-0.46	-0.21	-3.08	0.74	-0.34	-0.97	25.7	0.107	Very soluble	-1.17	16.2	0.0676	Very soluble	-2.75	0.422	0.00176	Soluble	High	No	No	No	No	No	No	No	-8.09	0	0	0	0	0	0.55	0	0	1	2.33
37481841	NC(=O)C[C@@H](C(=O)Nc1ccccc1C)[NH3+]	C11H16N3O2	222.26	16	6	0.27	5	2	3	62.21	99.83	1.25	-1.18	-0.77	-3.49	0.29	-0.78	-0.42	84.1	0.378	Very soluble	-0.42	83.9	0.377	Very soluble	-2.48	0.741	0.00333	Soluble	High	No	No	No	No	No	No	No	-8.49	0	1	0	0	0	0.55	0	0	1	2.11
37623219	[NH3+][C@H](C(=O)Nc1cc(F)cc(c1)F)CC(=O)N	C10H12F2N3O2	244.22	17	6	0.2	5	4	3	57.16	99.83	0.87	-0.73	0.04	-2.95	0.69	-0.42	-0.83	36.5	0.149	Very soluble	-0.89	31.5	0.129	Very soluble	-2.65	0.551	0.00225	Soluble	High	No	No	No	No	No	No	No	-8.31	0	0	0	0	0	0.55	0	0	1	2.23
37481766	NC(=O)C[C@@H](C(=O)Nc1ccccc1Cl)[NH3+]	C10H13ClN3O2	242.68	16	6	0.2	5	2	3	62.25	99.83	1.41	-0.75	-0.43	-3.22	0.45	-0.51	-0.82	36.8	0.151	Very soluble	-0.87	32.8	0.135	Very soluble	-2.71	0.479	0.00197	Soluble	High	No	No	No	No	No	No	No	-8.31	0	1	0	0	0	0.55	0	0	1	2.25
95070980	CN(c1nc2c([nH]1)cccc2)C[C@@H]1CCC[NH2+]1	C13H19N4	231.32	17	9	0.46	3	1	2	75.09	48.53	2.42	2.07	0.34	-1.96	1.94	0.96	-2.77	0.391	0.00169	Soluble	-2.72	0.442	0.00191	Soluble	-3.98	0.0244	0.000105	Soluble	High	No	Yes	Yes	No	No	No	No	-6.24	0	0	0	0	0	0.55	0	0	1	2.5
82272437	O=C(c1cccc2c1ccn2C)Nc1n[nH]cn1	C12H11N5O	241.25	18	14	0.08	3	3	2	67.35	75.6	0.97	1.23	1.36	0.75	1.06	1.07	-2.49	0.784	0.00325	Soluble	-2.42	0.927	0.00384	Soluble	-3.83	0.0353	0.000146	Soluble	High	No	No	Yes	No	No	No	No	-6.9	0	0	0	0	0	0.55	0	0	1	1.98
28393017	Clc1ccc2c(c1)nc([nH]2)[N-]C(=[OH+])C	C9H8ClN3O	209.63	14	9	0.11	2	3	2	56.11	48.91	0.63	1.74	2.74	1.88	2.15	1.83	-2.58	0.552	0.00263	Soluble	-2.38	0.866	0.00413	Soluble	-3.92	0.0251	0.00012	Soluble	High	Yes	No	Yes	No	No	No	No	-6.34	0	0	0	0	0	0.55	0	1	1	1.72
37623214	NC(=O)C[C@@H](C(=O)Nc1ccc(cc1C)F)[NH3+]	C11H15FN3O2	240.25	17	6	0.27	5	3	3	62.17	99.83	1.2	-0.46	-0.21	-3.08	0.74	-0.36	-0.97	25.7	0.107	Very soluble	-1.17	16.2	0.0676	Very soluble	-2.75	0.422	0.00176	Soluble	High	No	No	No	No	No	No	No	-8.09	0	0	0	0	0	0.55	0	0	1	2.25
4702802	O=C(C[C@@H]1[NH2+]CCNC1=O)Nc1ccccc1C	C13H18N3O2	248.3	18	6	0.38	4	2	3	77.43	74.81	2.15	0.12	-1.57	-3.32	1.36	-0.25	-1.44	9.06	0.0365	Very soluble	-1.25	14.1	0.0567	Very soluble	-4.07	0.0213	8.59e-05	Moderately soluble	High	No	Yes	Yes	No	No	No	No	-7.73	0	1	0	0	0	0.55	0	0	1	2.39
75414563	[NH3+]C[C@H]1C=CCC[NH+]1[C@@H](c1ccccc1)C(=O)[O-]	C14H19N2O2	247.31	18	6	0.36	4	2	2	74.04	72.21	1.87	-0.94	-2.77	-6.18	0.77	-1.45	-0.76	42.6	0.172	Very soluble	-0.09	200	0.809	Very soluble	-1.9	3.14	0.0127	Soluble	Low	No	No	Yes	No	No	No	No	-8.48	0	1	0	0	0	0.55	0	1	1	3.42
3159692	C=CCNC(=O)Nc1ccc2c(c1)cccc2	C14H14N2O	226.27	17	10	0.07	5	1	2	70.59	41.13	2.26	2.82	2.96	2.9	2.44	2.68	-3.12	0.17	0.00075	Soluble	-3.34	0.103	0.000456	Soluble	-4.98	0.00235	1.04e-05	Moderately soluble	High	Yes	No	Yes	Yes	No	Yes	No	-5.68	0	0	0	0	0	0.55	0	1	1	1.98
9455159	O=C(c1ccccn1)Nc1cccc2c1nccc2	C15H11N3O	249.27	19	16	0	3	3	1	73.75	54.88	1.98	2.83	2.69	1.49	2.55	2.31	-3.59	0.0636	0.000255	Soluble	-3.64	0.0571	0.000229	Soluble	-5.85	0.000351	1.41e-06	Moderately soluble	High	Yes	No	Yes	Yes	No	Yes	Yes	-5.81	0	0	0	0	0	0.55	0	0	1	2
61847635	CCNc1onc(n1)c1ccc(cc1Cl)F	C10H9ClFN3O	241.65	16	11	0.2	3	4	1	58.81	50.95	2.73	3.21	3.19	2.35	2.93	2.88	-3.67	0.0515	0.000213	Soluble	-3.95	0.027	0.000112	Soluble	-5.13	0.0018	7.43e-06	Moderately soluble	High	Yes	No	Yes	Yes	No	No	No	-5.49	0	0	0	0	0	0.55	0	0	1	2.69
17304194	O=C(N=c1[nH]c2c([nH]1)cccc2)C[C@H]1CCC=C1	C14H15N3O	241.29	18	9	0.29	3	2	2	70.53	61.01	2.61	2.05	2.28	1.89	3.54	2.47	-2.8	0.383	0.00159	Soluble	-2.96	0.265	0.0011	Soluble	-4.01	0.0235	9.73e-05	Moderately soluble	High	Yes	No	Yes	Yes	No	No	No	-6.32	0	0	0	0	0	0.55	0	1	1	3.16
988330	Cc1ccc(nc1)Nc1nc2c([nH]1)cccc2	C13H12N4	224.26	17	15	0.08	2	2	2	68.4	53.6	1.72	2.99	3.01	2.16	2.69	2.51	-3.64	0.052	0.000232	Soluble	-3.78	0.0373	0.000166	Soluble	-5.5	0.000706	3.15e-06	Moderately soluble	High	Yes	Yes	Yes	Yes	No	Yes	Yes	-5.55	0	0	0	0	0	0.55	0	0	1	2.02
49496388	CCCCc1n[nH]c(c1)NC(=O)c1[nH]nc(c1)C	C12H17N5O	247.3	18	10	0.42	6	3	3	69.3	86.46	1.55	2.14	1.85	1.08	2.63	1.85	-2.74	0.454	0.00183	Soluble	-3.59	0.0639	0.000259	Soluble	-4.58	0.00643	2.6e-05	Moderately soluble	High	No	Yes	Yes	No	No	No	No	-6.29	0	0	0	0	0	0.55	0	0	1	2.62
57537799	[O-]C(=O)C[C@@H](COc1cccc2c1CCCC2)[NH3+]	C14H19NO3	249.31	18	6	0.5	5	3	1	68.58	77	2.05	-0.39	-0.31	-2.15	2.27	0.3	-1.06	21.9	0.0878	Very soluble	-0.76	43	0.172	Very soluble	-3.12	0.187	0.00075	Soluble	High	No	No	No	No	No	No	No	-8.1	0	0	0	0	0	0.55	0	0	1	2.94
9059532	Cc1c(C)[nH]n(c1=O)c1nc2c([nH]1)cccc2	C12H12N4O	228.25	17	14	0.17	1	2	2	65.97	66.47	1.22	2.12	1.66	1.83	2.59	1.88	-3.13	0.168	0.000734	Soluble	-3.15	0.163	0.000713	Soluble	-4.13	0.0169	7.41e-05	Moderately soluble	High	Yes	No	Yes	No	No	No	No	-6.19	0	0	0	0	0	0.55	0	0	1	2.49
53703892	C[NH2+]C[C@@H]1CCCN1c1ncnc2c1cccc2	C14H19N4	243.33	18	10	0.43	3	2	1	77.85	45.63	2.79	2.2	0.41	-1.74	1.86	1.11	-2.95	0.274	0.00113	Soluble	-2.79	0.392	0.00161	Soluble	-4.39	0.00984	4.05e-05	Moderately soluble	High	No	No	Yes	No	No	No	No	-6.22	0	0	0	0	0	0.55	0	0	1	2.56
97031984	O=C([C@H]1CCn2c(C1)cnc2)/N=c\1/[nH]cc([nH]1)C	C12H15N5O	245.28	18	10	0.42	2	3	2	65.58	78.83	1.56	-0.3	0.54	-0.34	2.1	0.71	-1.45	8.69	0.0354	Very soluble	-0.9	31.2	0.127	Very soluble	-3.04	0.225	0.000918	Soluble	High	No	No	No	No	No	No	No	-8.01	0	0	0	0	0	0.55	0	0	1	3.39
82553460	Fc1ccc(cc1C)c1cn2c(n1)scc2N	C12H10FN3S	247.29	17	14	0.08	1	2	1	67.83	71.56	2.24	3.64	3.52	2.1	3.27	2.95	-4.21	0.0153	6.17e-05	Moderately soluble	-4.83	0.00365	1.48e-05	Moderately soluble	-4.18	0.0162	6.53e-05	Moderately soluble	High	Yes	Yes	Yes	Yes	Yes	No	Yes	-5.22	0	0	0	0	0	0.55	0	0	2	2.72
9420823	O=C(c1ccccn1)Nc1cccc2c1non2	C12H8N4O2	240.22	18	15	0	3	5	1	63.81	80.91	1.91	1.27	1.68	0.98	1.42	1.45	-2.55	0.68	0.00283	Soluble	-2.57	0.649	0.0027	Soluble	-4.69	0.00486	2.02e-05	Moderately soluble	High	No	No	Yes	No	No	No	No	-6.86	0	0	0	0	0	0.55	0	0	1	2.24
76634479	[NH3+]C[C@H](C(C)C)CC(=O)Nc1cccc(c1C)C	C15H25N2O	249.37	18	6	0.53	6	1	2	78.69	56.74	2.74	1.93	1.96	-1.05	3.08	1.73	-2.45	0.879	0.00353	Soluble	-2.75	0.448	0.0018	Soluble	-4.5	0.00789	3.16e-05	Moderately soluble	High	Yes	No	No	No	No	No	No	-6.45	0	0	0	0	0	0.55	0	0	1	2.37
53703737	C[NH2+]C[C@@H]1CCCN1c1[nH+]ncc2c1cccc2	C14H20N4	244.34	18	10	0.43	3	1	2	78.75	46.88	2.72	1.68	-0.17	-1.6	1.86	0.9	-2.63	0.578	0.00236	Soluble	-2.28	1.29	0.00526	Soluble	-4.39	0.00989	4.05e-05	Moderately soluble	High	No	No	No	No	No	No	No	-6.6	0	0	0	0	0	0.55	0	0	1	2.8
19502322	[NH3+]C1CCN(CC1)C(=O)c1cccc(c1O)C	C13H19N2O2	235.3	17	6	0.46	2	2	2	71.52	68.18	1.87	2.41	0.17	-2.55	1.25	0.63	-2.95	0.266	0.00113	Soluble	-3.48	0.0772	0.000328	Soluble	-2.3	1.18	0.005	Soluble	High	No	No	Yes	No	No	No	No	-6.02	0	0	0	0	0	0.55	0	0	1	2.09
35124645	CN(C(=O)c1cccc(c1N)C)Cc1ccco1	C14H16N2O2	244.29	18	11	0.21	4	2	1	70.46	59.47	2.34	2.21	2.3	1.19	2.03	2.02	-2.94	0.284	0.00116	Soluble	-3.09	0.197	0.000807	Soluble	-4.24	0.0141	5.75e-05	Moderately soluble	High	Yes	No	Yes	Yes	No	No	No	-6.22	0	0	0	0	0	0.55	0	1	1	2.13
49831821	Cc1cccc(c1C)OCCC(=O)n1cncc1	C14H16N2O2	244.29	18	11	0.29	5	3	0	69.47	44.12	2.34	2.22	2.61	1.74	2.56	2.29	-2.88	0.325	0.00133	Soluble	-2.78	0.404	0.00165	Soluble	-4.21	0.0152	6.22e-05	Moderately soluble	High	Yes	No	Yes	Yes	No	No	No	-6.21	0	0	0	0	0	0.55	0	0	1	1.98
20234243	CCC(=O)N(c1cc(C)cc(c1)C)CCC[NH3+]	C14H23N2O	235.35	17	6	0.5	6	1	1	73.97	47.95	2.89	1.9	1.68	-1.31	2.57	1.55	-2.36	1.02	0.00435	Soluble	-2.53	0.695	0.00295	Soluble	-4.11	0.0182	7.74e-05	Moderately soluble	High	Yes	No	Yes	No	No	No	No	-6.39	0	0	0	0	0	0.55	0	0	1	1.73
6942674	Clc1ccc(cc1)NC(=O)c1[nH]nc(c1)C	C11H10ClN3O	235.67	16	11	0.09	3	2	2	62.78	57.78	1.71	2.41	2.43	1.74	2.71	2.2	-3.13	0.175	0.000741	Soluble	-3.27	0.128	0.000543	Soluble	-4.76	0.00407	1.73e-05	Moderately soluble	High	Yes	No	Yes	No	No	No	No	-6.03	0	0	0	0	0	0.55	0	0	1	1.77
83371692	C=CC[C@@H](c1nnc(o1)c1c(C)cccc1C)[NH3+]	C14H18N3O	244.31	18	11	0.29	4	3	1	72.54	66.56	2.65	2.18	1.89	-1.54	3.32	1.7	-2.92	0.296	0.00121	Soluble	-3.21	0.15	0.000615	Soluble	-4.71	0.00482	1.97e-05	Moderately soluble	High	Yes	No	No	No	No	No	No	-6.24	0	0	0	0	0	0.55	0	1	1	3.66
78023513	O=C(N=c1[nH]c2c([nH]1)cccc2)CCC(C)(C)C	C14H19N3O	245.32	18	9	0.43	4	2	2	72.86	61.01	2.39	3.14	2.75	2.78	4.09	3.03	-3.45	0.088	0.000359	Soluble	-4.09	0.0199	8.11e-05	Moderately soluble	-4.94	0.00284	1.16e-05	Moderately soluble	High	Yes	No	Yes	No	No	No	No	-5.57	0	0	0	0	0	0.55	0	0	1	2.45
95069222	Cc1ccnc(c1)[S@](=O)C[C@H]1CCC[NH2+]1	C11H17N2OS	225.33	15	6	0.55	3	2	1	66.4	65.78	2.02	0.73	0.71	-2.92	1.49	0.4	-1.79	3.61	0.016	Very soluble	-1.69	4.6	0.0204	Very soluble	-3.77	0.0381	0.000169	Soluble	High	No	No	Yes	No	No	No	No	-7.16	0	0	0	0	0	0.55	0	0	1	3.36
48934233	CC(C[C@@H](N(C(=O)[C@@H](NC(=O)N)C)C)C)C	C11H23N3O2	229.32	16	0	0.82	7	2	2	64.19	75.43	2.31	1.02	0.94	1.02	0.05	1.07	-1.44	8.28	0.0361	Very soluble	-2.19	1.47	0.0064	Soluble	-1.3	11.5	0.05	Soluble	High	No	No	No	No	No	No	No	-6.97	0	0	0	0	0	0.55	0	0	1	2.71
5730326	O=C(Nc1[n-]ncn1)COc1cc(C)cc(c1)C	C12H13N4O2	245.26	18	11	0.25	5	5	1	65.61	77	0.26	1.92	0.88	1.04	1.92	1.2	-2.69	0.498	0.00203	Soluble	-3.16	0.169	0.000691	Soluble	-4.31	0.0121	4.94e-05	Moderately soluble	High	No	No	Yes	No	No	No	No	-6.43	0	0	0	0	0	0.56	0	0	1	2.15
205967	COc1ccccc1Nc1nnc(c(=O)n1N)C	C11H13N5O2	247.25	18	12	0.18	3	4	2	67.44	95.06	1.31	0.12	0.42	1.27	-0.03	0.62	-1.74	4.46	0.018	Very soluble	-1.67	5.26	0.0213	Very soluble	-3.09	0.2	0.000807	Soluble	High	No	No	No	No	No	No	No	-7.72	0	0	0	0	0	0.55	0	0	1	2.9
37263465	CCNC(=O)[C@@H]1CCN(C1=O)c1ccccc1C	C14H18N2O2	246.3	18	6	0.43	4	2	1	73.67	49.41	1.91	2.18	1.1	1.45	1.97	1.72	-2.72	0.466	0.00189	Soluble	-2.85	0.347	0.00141	Soluble	-3.69	0.0506	0.000206	Soluble	High	Yes	No	No	No	No	No	No	-6.25	0	0	0	0	0	0.55	0	1	1	2.24
70635242	CC(CSc1ccc(nn1)n1cccn1)C	C11H14N4S	234.32	16	11	0.36	4	3	0	65.3	68.9	2.74	2.32	2.41	2.08	1.84	2.28	-3	0.235	0.001	Soluble	-3.41	0.0921	0.000393	Soluble	-3.53	0.0695	0.000296	Soluble	High	Yes	No	Yes	Yes	No	No	No	-6.08	0	0	0	0	0	0.55	0	0	1	2.78
82551022	Cc1ccc(cc1C)c1cn2c(n1)scc2N	C13H13N3S	243.33	17	14	0.15	1	1	1	72.84	71.56	2.35	3.91	3.27	1.97	3.35	2.97	-4.36	0.0107	4.41e-05	Moderately soluble	-5.11	0.00188	7.74e-06	Moderately soluble	-4.29	0.0124	5.08e-05	Moderately soluble	High	Yes	Yes	Yes	Yes	Yes	No	Yes	-5.01	0	0	0	0	0	0.55	0	0	2	2.82
76209599	Cc1nc2c([nH]1)cc(cc2)Cc1ccncc1	C14H13N3	223.27	17	15	0.14	2	2	1	68.31	41.57	1.68	2.74	2.86	1.93	3.85	2.61	-3.47	0.0754	0.000338	Soluble	-3.27	0.121	0.00054	Soluble	-5.86	0.000312	1.4e-06	Moderately soluble	High	Yes	Yes	Yes	No	No	Yes	Yes	-5.72	0	0	0	0	0	0.55	0	0	1	1.84
83008980	[NH3+]C[C@@H](c1cccc2c1oc(c2)C)C(=O)[O-]	C12H13NO3	219.24	16	9	0.25	3	3	1	59.55	80.91	1.76	-1	-0.18	-2.85	1.89	-0.08	-0.79	35.8	0.163	Very soluble	-0.21	134	0.613	Very soluble	-3.15	0.156	0.00071	Soluble	High	No	No	No	No	No	No	No	-8.35	0	0	0	0	0	0.55	0	0	1	3.07
83299501	C[C@@H](C(=O)c1ccc2c(n1)c(O)ccc2)N	C12H12N2O2	216.24	16	10	0.17	2	4	2	61.47	76.21	1.74	1.34	1.47	0.25	1.6	1.28	-2.36	0.954	0.00441	Soluble	-2.54	0.621	0.00287	Soluble	-3.16	0.15	0.000695	Soluble	High	No	No	No	No	No	No	No	-6.67	0	0	0	0	0	0.55	0	0	1	2.18
59895979	O=C(N1CCOc2c1cccc2)c1cscn1	C12H10N2O2S	246.28	17	11	0.17	2	3	0	68.54	70.67	2.23	2.05	1.8	0.92	2.77	1.96	-3.01	0.243	0.000988	Soluble	-3.16	0.169	0.000688	Soluble	-3.39	0.0994	0.000404	Soluble	High	Yes	No	Yes	Yes	No	No	Yes	-6.35	0	0	0	0	0	0.55	0	0	1	2.49
58374127	Cc1ccc(c(c1)C)NCC(=O)N1CCCCC1	C15H22N2O	246.35	18	6	0.53	4	1	1	79.42	32.34	2.94	3.01	2.16	2.24	2.95	2.66	-3.25	0.14	0.000567	Soluble	-3.35	0.109	0.000443	Soluble	-4.31	0.0121	4.93e-05	Moderately soluble	High	Yes	No	No	Yes	No	Yes	No	-5.67	0	0	0	0	0	0.55	0	0	1	1.85
76042285	[NH3+]CCn1c(nc2c1ccc(c2)N)C(=O)C	C11H15N4O	219.26	16	9	0.27	3	2	2	64.37	88.55	1.51	-0.23	0.07	-3.83	0.51	-0.4	-1.27	11.7	0.0534	Very soluble	-1.17	14.8	0.0673	Very soluble	-2.52	0.661	0.00301	Soluble	High	No	No	No	No	No	No	No	-7.8	0	0	0	0	0	0.55	0	1	1	2.18
6483195	Cc1c(nn(c1O)C1=[NH+]CCN1)c1ccccc1	C13H15N4O	243.28	18	11	0.23	2	2	3	78.1	64.05	2.41	1.63	-1.31	1.72	2.09	1.31	-2.7	0.49	0.00202	Soluble	-2.59	0.629	0.00258	Soluble	-3.66	0.0531	0.000218	Soluble	High	No	Yes	Yes	No	No	No	No	-6.63	0	1	0	0	0	0.55	0	0	1	3.2
37482340	NC(=O)C[C@H]([NH3+])C(=O)Nc1cccnc1Cl	C9H12ClN4O2	243.67	16	6	0.22	5	3	3	60.05	112.72	1.06	-1.04	-1.03	-4.71	-0.05	-1.16	-0.64	55.4	0.227	Very soluble	-0.84	35.3	0.145	Very soluble	-2.33	1.13	0.00466	Soluble	High	No	No	No	No	No	No	No	-8.52	0	1	0	0	0	0.55	0	1	1	2.62
72338332	Cc1ccc(c(c1)NC(=O)c1[nH]nc(c1)N)F	C11H11FN4O	234.23	17	11	0.09	3	3	3	62.13	83.8	1.49	1.5	1.93	1.44	1.77	1.63	-2.52	0.711	0.00303	Soluble	-2.87	0.318	0.00136	Soluble	-4.07	0.02	8.55e-05	Moderately soluble	High	No	No	Yes	No	No	No	No	-6.66	0	0	0	0	0	0.55	0	0	1	2.07
1144319	Nc1nn(c(n1)N)c1cc(C)nc2n1ncn2	C8H9N9	231.22	17	14	0.12	1	5	2	59.47	125.83	0.49	-0.12	-0.81	-0.17	-2.04	-0.53	-1.74	4.19	0.0181	Very soluble	-2.07	1.97	0.00853	Soluble	-1.18	15.5	0.0668	Soluble	High	No	No	No	No	No	No	No	-7.8	0	1	0	0	0	0.55	0	0	1	2.63
5117403	O[C@@H](c1ccc2c(c1)[nH]c([nH+]2)N)c1ccccc1	C14H14N3O	240.28	18	15	0.07	2	1	4	72.01	76.18	1.15	1.56	1.33	1.75	2.37	1.63	-2.8	0.383	0.0016	Soluble	-2.77	0.408	0.0017	Soluble	-4.55	0.00679	2.82e-05	Moderately soluble	High	No	Yes	No	Yes	No	Yes	No	-6.66	0	0	0	0	0	0.55	0	0	1	2.46
19409388	O=C([C@@H]1CCC[NH2+]1)Nc1cccc2c1CCCC2	C15H21N2O	245.34	18	6	0.53	3	1	2	78.17	45.71	2.14	2.6	0.66	-1.44	2.92	1.38	-3.05	0.22	0.000896	Soluble	-3.21	0.152	0.000618	Soluble	-4.44	0.00885	3.61e-05	Moderately soluble	High	Yes	Yes	Yes	No	No	No	No	-5.95	0	0	0	0	0	0.55	0	0	1	2.72
72338326	Cc1ccc(c(c1)NC(=O)c1[nH]nc(c1)N)O	C11H12N4O2	232.24	17	11	0.09	3	3	4	64.2	104.03	1.05	1.05	1.08	0.49	0.87	0.91	-2.22	1.39	0.006	Soluble	-2.83	0.347	0.00149	Soluble	-3.21	0.142	0.000611	Soluble	High	No	No	No	No	No	No	No	-6.97	0	0	0	0	0	0.55	0	1	1	2.02
83361665	Oc1ccc(cc1)CNc1cccc(n1)Cl	C12H11ClN2O	234.68	16	12	0.08	3	2	2	65.06	45.15	2.12	3.27	2.71	2.09	2.67	2.57	-3.71	0.0455	0.000194	Soluble	-3.89	0.0301	0.000128	Soluble	-5.05	0.00211	8.97e-06	Moderately soluble	High	Yes	No	Yes	Yes	No	Yes	Yes	-5.41	0	0	0	0	0	0.55	0	1	1	1.81
19486558	Cc1ccc(c(c1)c1nc2c([nH]1)cccc2)N	C14H13N3	223.27	17	15	0.07	1	1	2	70.9	54.7	1.92	2.92	3.13	2.46	3.31	2.75	-3.65	0.0499	0.000223	Soluble	-3.73	0.0416	0.000186	Soluble	-5.46	0.000767	3.44e-06	Moderately soluble	High	Yes	Yes	Yes	No	No	Yes	Yes	-5.59	0	0	0	0	0	0.55	0	1	1	1.92
32819633	O=C(Nc1cccc2c1cccc2)CNC(=O)N	C13H13N3O2	243.26	18	10	0.08	5	2	3	69.17	84.22	1.57	0.59	1.26	1.36	0.77	1.11	-1.8	3.85	0.0158	Very soluble	-1.93	2.84	0.0117	Very soluble	-4.13	0.0182	7.48e-05	Moderately soluble	High	No	No	No	No	No	No	No	-7.36	0	0	0	0	0	0.55	0	0	1	1.72
76161485	[O-]C(=O)[C@@H](Cc1nnc2n1c1ccccc1o2)[NH3+]	C11H10N4O3	246.22	18	12	0.18	3	5	1	61.13	111.1	0.82	-1.21	-1.62	-3.3	-0.14	-1.09	-0.9	31	0.126	Very soluble	-0.63	57.9	0.235	Very soluble	-2.08	2.06	0.00838	Soluble	High	No	No	No	No	No	No	No	-8.66	0	1	0	0	0	0.55	0	0	1	3.35
83018649	[NH3+]C[C@@H](c1coc2c1cc(O)cc2)C(=O)[O-]	C11H11NO4	221.21	16	9	0.18	3	4	2	56.61	101.14	1.24	-1.75	-0.79	-3.69	0.92	-0.81	-0.33	104	0.471	Very soluble	0.14	306	1.38	Highly soluble	-2.19	1.43	0.00649	Soluble	High	No	No	No	No	No	No	No	-8.89	0	1	0	0	0	0.55	0	0	1	2.96
96403146	O=C(C12CC3CC(C2)CC(C1)C3)Nc1ncn[nH]1	C13H18N4O	246.31	18	5	0.77	3	3	2	67.36	70.67	1.27	2.08	1.77	1.71	1.68	1.7	-2.69	0.509	0.00207	Soluble	-3.19	0.158	0.00064	Soluble	-2.94	0.286	0.00116	Soluble	High	Yes	Yes	No	No	No	Yes	No	-6.33	0	0	0	0	0	0.55	0	0	1	4.51
83334847	C[NH2+]CC(=O)c1ccc2c(n1)c(Cl)ccc2	C12H12ClN2O	235.69	16	10	0.17	3	2	1	65.81	46.57	2.28	2.44	1.26	-2.31	2.96	1.33	-3.1	0.186	0.000789	Soluble	-3.06	0.205	0.000869	Soluble	-5.12	0.0018	7.66e-06	Moderately soluble	High	Yes	No	Yes	No	No	No	No	-6.01	0	0	0	0	0	0.55	0	0	1	1.71
798226	COc1ccc(cc1)c1nc(c(n1[O-])C(=O)C)C	C13H13N2O3	245.25	18	11	0.23	3	4	0	68.08	67.18	2.52	2.69	2.42	1.18	1.84	2.13	-3.31	0.12	0.00049	Soluble	-3.75	0.0433	0.000176	Soluble	-3.21	0.152	0.000618	Soluble	High	Yes	No	Yes	Yes	No	No	No	-5.89	0	0	0	0	0	0.56	0	1	1	2.59
83134291	[O-]C(=O)[C@H](c1n[nH]c2c1cc(Cl)cc2)C[NH3+]	C10H10ClN3O2	239.66	16	9	0.2	3	3	2	59.48	96.45	0.86	-1.51	-0.71	-2.88	1.65	-0.52	-0.59	61.2	0.255	Very soluble	-0.01	234	0.978	Very soluble	-3	0.239	0.000995	Soluble	High	No	No	No	No	No	No	No	-8.83	0	1	0	0	0	0.55	0	0	1	2.45
47516133	O=C(c1cn2c(n1)nccc2)Nc1ccccc1	C13H10N4O	238.24	18	15	0	3	3	1	67.2	59.29	1.27	2.28	1.79	1.25	1	1.52	-3.17	0.16	0.000673	Soluble	-3.16	0.164	0.000688	Soluble	-4.24	0.0138	5.79e-05	Moderately soluble	High	Yes	No	Yes	No	No	Yes	No	-6.13	0	0	0	0	0	0.55	0	0	1	1.95
76042292	[NH3+]CCn1c(nc2c1ccc(c2)F)C(=O)C	C11H13FN3O	222.24	16	9	0.27	3	3	1	59.92	62.53	1.93	0.55	1.04	-2.86	1.65	0.46	-1.78	3.67	0.0165	Very soluble	-1.44	8.16	0.0367	Very soluble	-3.16	0.154	0.000693	Soluble	High	Yes	No	No	No	No	No	No	-7.27	0	0	0	0	0	0.55	0	0	1	2.23
70631660	COCCSc1ccc(nn1)n1cccn1	C10H12N4OS	236.29	16	11	0.3	5	4	0	61.57	78.13	2.57	0.84	1.4	0.96	1.2	1.39	-2.01	2.29	0.00971	Soluble	-2.06	2.04	0.00864	Soluble	-3.24	0.137	0.000579	Soluble	High	No	No	Yes	Yes	No	No	No	-7.14	0	0	0	0	0	0.55	0	0	1	2.77
97031983	O=C([C@@H]1CCn2c(C1)cnc2)/N=c\1/[nH]cc([nH]1)C	C12H15N5O	245.28	18	10	0.42	2	3	2	65.58	78.83	1.31	-0.3	0.54	-0.34	2.1	0.66	-1.45	8.69	0.0354	Very soluble	-0.9	31.2	0.127	Very soluble	-3.04	0.225	0.000918	Soluble	High	No	No	No	No	No	No	No	-8.01	0	0	0	0	0	0.55	0	0	1	3.39
41638855	C#CCNC(=O)Nc1ccccc1C(F)(F)F	C11H9F3N2O	242.2	17	6	0.18	5	4	2	56.72	41.13	2.25	1.11	3.5	2.97	2.23	2.41	-1.97	2.58	0.0107	Very soluble	-1.57	6.57	0.0271	Very soluble	-3.83	0.0358	0.000148	Soluble	High	Yes	No	Yes	No	No	No	No	-6.99	0	0	0	0	0	0.55	0	1	1	2.09
40516766	Brc1ccc(nc1)n1ccc(n1)N	C8H7BrN4	239.07	13	11	0	1	2	1	53.46	56.73	1.84	1.5	1.62	1.5	0.95	1.48	-2.83	0.356	0.00149	Soluble	-2.3	1.2	0.00502	Soluble	-3.06	0.211	0.000881	Soluble	High	Yes	No	Yes	No	No	No	No	-6.69	0	0	0	0	0	0.55	0	0	1	2.29
83373657	COc1cccc(c1O)CNc1cncnc1C	C13H15N3O2	245.28	18	12	0.23	4	4	2	69.31	67.27	2.44	1.7	1.77	0.41	2	1.66	-2.66	0.535	0.00218	Soluble	-2.73	0.459	0.00187	Soluble	-4.57	0.00657	2.68e-05	Moderately soluble	High	Yes	No	Yes	No	No	No	Yes	-6.59	0	0	0	0	0	0.55	1	0	1	1.98
37623197	CCc1ccccc1NC(=O)[C@H](CC(=O)N)[NH3+]	C12H18N3O2	236.29	17	6	0.33	6	2	3	67.01	99.83	1.59	-0.71	-0.52	-3.2	0.67	-0.43	-0.72	44.7	0.189	Very soluble	-0.91	29	0.123	Very soluble	-2.88	0.311	0.00132	Soluble	High	No	No	No	No	No	No	No	-8.25	0	1	0	0	0	0.55	0	0	1	2.3
12946727	Cn1ccc(n1)NC(=O)c1cc2c([nH]1)cccc2	C13H12N4O	240.26	18	14	0.08	3	2	2	69.56	62.71	0.94	1.86	1.96	1.43	1.6	1.56	-2.88	0.317	0.00132	Soluble	-2.8	0.382	0.00159	Soluble	-4.21	0.0149	6.21e-05	Moderately soluble	High	Yes	No	Yes	No	No	No	No	-6.44	0	0	0	0	0	0.55	0	0	1	2.01
44677659	c1ccc(cc1)[C@H]1C[C@H]1Nc1[nH]c2c([nH+]1)cccc2	C16H16N3	250.32	19	15	0.19	3	0	3	78.28	41.96	2.26	3.75	2.76	3.1	3.29	3.03	-4.14	0.0181	7.23e-05	Moderately soluble	-4.32	0.0119	4.75e-05	Moderately soluble	-5.85	0.00035	1.4e-06	Moderately soluble	High	Yes	Yes	Yes	Yes	Yes	Yes	Yes	-5.16	0	0	0	0	0	0.55	0	0	1	2.61
72166782	c1ccc2c(c1)CN(C2)c1ccc2c(n1)[nH]cc2	C15H13N3	235.28	18	15	0.13	1	1	1	75.77	31.92	2.25	2.83	2.4	2.86	3.17	2.7	-3.63	0.0549	0.000233	Soluble	-3.16	0.163	0.000695	Soluble	-5.32	0.00112	4.76e-06	Moderately soluble	High	Yes	Yes	Yes	No	No	Yes	Yes	-5.73	0	0	0	0	0	0.55	0	0	1	1.97
35430355	CC[NH2+]Cc1c(nc2n1ccs2)n1cccn1	C11H14N5S	248.33	17	13	0.27	4	2	1	68.83	79.97	2.45	1.94	0.51	-3.1	1.47	0.65	-2.9	0.31	0.00125	Soluble	-3.24	0.142	0.000571	Soluble	-3.14	0.18	0.000726	Soluble	High	No	No	No	No	No	No	No	-6.44	0	0	0	0	0	0.55	0	0	1	3.17
65385146	C1Cc2[nH]cnc2[C@@H]([NH2+]1)c1nc2c([nH]1)cccc2	C13H14N5	240.28	18	14	0.23	1	2	3	73.03	73.97	0.59	0.83	-0.21	-3.26	2.55	0.1	-2.36	1.04	0.00434	Soluble	-1.97	2.6	0.0108	Very soluble	-4.92	0.00286	1.19e-05	Moderately soluble	High	No	Yes	No	No	No	No	No	-7.18	0	0	0	0	0	0.55	0	0	1	2.91
75913878	Cc1cc(cc(c1)C)NC(=O)c1n[nH]cn1	C11H12N4O	216.24	16	11	0.18	3	3	2	60.53	70.67	1.26	1.88	1.48	0.76	2.02	1.48	-2.68	0.456	0.00211	Soluble	-2.99	0.223	0.00103	Soluble	-4.16	0.0149	6.89e-05	Moderately soluble	High	Yes	No	Yes	No	No	No	No	-6.28	0	0	0	0	0	0.55	0	0	1	1.85
6736865	Cc1cc(cc(c1)C)NC(=O)c1[nH]nc(c1)C	C13H15N3O	229.28	17	11	0.23	3	2	2	67.7	57.78	1.97	2.51	2.4	1.74	3.05	2.33	-3.12	0.172	0.000752	Soluble	-3.37	0.098	0.000427	Soluble	-4.92	0.00274	1.2e-05	Moderately soluble	High	Yes	No	Yes	No	No	No	No	-5.92	0	0	0	0	0	0.55	0	0	1	1.92
83134364	[O-]C(=O)C[C@@H]1[NH2+]CC[C@H]1c1ccccc1Cl	C12H14ClNO2	239.7	16	6	0.42	3	2	1	65.85	56.74	1.88	-0.41	-0.48	-1.56	2.39	0.36	-1.15	17.1	0.0712	Very soluble	-0.32	115	0.482	Very soluble	-3.5	0.0761	0.000318	Soluble	High	No	No	No	No	No	No	No	-8.05	0	1	0	0	0	0.55	0	0	1	2.62
83320219	[NH3+]CC1(COc2c(OC1)cccc2)C(=O)[O-]	C11H13NO4	223.23	16	6	0.36	2	4	1	55.27	86.23	0.96	-2.23	-1.56	-3.52	0.9	-1.09	0.04	242	1.08	Highly soluble	0.95	2000	8.95	Highly soluble	-2.12	1.68	0.00752	Soluble	High	No	No	No	No	No	No	No	-9.24	0	1	0	0	1	0.55	0	0	1	2.71
83301827	C[C@@H](C(=O)c1ccc2c(n1)c(F)ccc2)N	C12H11FN2O	218.23	16	10	0.17	2	4	1	59.41	55.98	1.92	1.8	2.32	1.24	2.5	1.96	-2.66	0.48	0.0022	Soluble	-2.59	0.555	0.00254	Soluble	-4.01	0.0212	9.71e-05	Moderately soluble	High	Yes	No	No	No	No	No	No	-6.35	0	0	0	0	0	0.55	0	0	1	2.14
83070981	[NH3+]C[C@H](c1ccc(c(c1O)Cl)C)C(=O)[O-]	C10H12ClNO3	229.66	15	6	0.3	3	3	2	56.82	88	1.41	-1.16	-0.57	-2.3	1.55	-0.21	-0.63	53.7	0.234	Very soluble	-0.2	146	0.638	Very soluble	-2.3	1.15	0.005	Soluble	High	No	No	No	No	No	No	No	-8.52	0	1	0	0	0	0.55	0	0	1	2.17
19951272	Nc1ccc(nc1)Nc1ccc(c(c1)C(=O)[O-])O	C12H10N3O3	244.23	18	12	0	3	4	3	65.23	111.3	1.19	1.77	0.48	-0.52	0.35	0.66	-2.76	0.42	0.00172	Soluble	-3.73	0.046	0.000188	Soluble	-3.04	0.223	0.000912	Soluble	High	No	No	No	No	No	No	No	-6.53	0	0	0	0	0	0.56	1	1	1	2.15
63784927	Nc1ccc(cc1)[C@@H]1[NH+]=c2c(=[NH+]1)cccn2	C12H12N4	212.25	16	12	0.08	1	1	3	68.82	66.85	1.3	0.31	-4.3	1.76	2.88	0.39	-1.84	3.07	0.0144	Very soluble	-1.28	11.2	0.0529	Very soluble	-4.33	0.01	4.71e-05	Moderately soluble	Low	No	No	No	No	No	No	No	-7.37	0	1	0	0	0	0.55	0	1	1	3.73
13112067	Cc1ccc2c(c1)[nH]c(n2)c1cccc(c1)N	C14H13N3	223.27	17	15	0.07	1	1	2	70.9	54.7	1.67	2.92	3.13	2.46	3.31	2.7	-3.65	0.0499	0.000223	Soluble	-3.73	0.0416	0.000186	Soluble	-5.46	0.000767	3.44e-06	Moderately soluble	High	Yes	Yes	Yes	No	No	Yes	Yes	-5.59	0	0	0	0	0	0.55	0	1	1	1.91
96964764	NC(=O)N(c1cccc2c1[nH]c(c2)C)C[C@@H]([NH3+])C	C13H19N4O	247.32	18	9	0.31	4	1	3	74.35	89.76	1.72	0.73	0.99	-2.73	0.94	0.33	-1.94	2.84	0.0115	Very soluble	-2.19	1.58	0.0064	Soluble	-3.08	0.204	0.000824	Soluble	High	No	No	No	No	No	No	No	-7.29	0	0	0	0	0	0.55	0	0	1	2.7
10914400	O=C(c1cocc1)Nc1cccc2c1nccc2	C14H10N2O2	238.24	18	15	0	3	3	1	68.22	55.13	2.45	2.63	2.89	1.27	2.5	2.35	-3.39	0.0965	0.000405	Soluble	-3.44	0.0869	0.000365	Soluble	-5.44	0.000869	3.65e-06	Moderately soluble	High	Yes	No	Yes	Yes	No	Yes	Yes	-5.89	0	0	0	0	0	0.55	0	0	1	2.4
61191136	O=C(c1[nH]ccc1)N=c1[nH]c2c([nH]1)cccc2	C12H10N4O	226.23	17	14	0	2	2	3	63.34	76.8	2.01	1.4	1.57	0.68	3.27	1.78	-2.6	0.566	0.0025	Soluble	-2.62	0.547	0.00242	Soluble	-4.65	0.00511	2.26e-05	Moderately soluble	High	No	No	Yes	No	No	No	No	-6.69	0	0	0	0	0	0.55	0	0	1	2.34
40489541	Cn1ncc(c1)C(=O)Nc1ccc2c(c1)cn[nH]2	C12H11N5O	241.25	18	14	0.08	3	3	2	67.35	75.6	1.11	0.7	1.36	0.75	1.06	1	-2.15	1.69	0.00701	Soluble	-1.87	3.29	0.0136	Very soluble	-3.83	0.0353	0.000146	Soluble	High	No	No	Yes	No	No	No	No	-7.27	0	0	0	0	0	0.55	0	0	1	1.83
5899690	O=C(c1ccccc1)Nc1cccc2c1nccn2	C15H11N3O	249.27	19	16	0	3	3	1	73.75	54.88	2.3	2.72	2.69	1.75	2.55	2.4	-3.52	0.0746	0.000299	Soluble	-3.53	0.0742	0.000298	Soluble	-5.85	0.000351	1.41e-06	Moderately soluble	High	Yes	No	Yes	Yes	No	Yes	Yes	-5.89	0	0	0	0	0	0.55	0	0	1	1.88
43431858	O=C(N1CCCC1)Nc1cccc2c1cccn2	C14H15N3O	241.29	18	10	0.29	3	2	1	75.56	45.23	2.35	1.21	2.29	2	1.86	1.94	-2.31	1.18	0.00488	Soluble	-1.76	4.23	0.0175	Very soluble	-4.15	0.017	7.03e-05	Moderately soluble	High	Yes	Yes	Yes	No	No	No	No	-6.91	0	0	0	0	0	0.55	0	0	1	1.95
3615690	Cc1ccc(cc1Cl)NC(=[NH2+])c1ccccc1	C14H14ClN2	245.73	17	12	0.07	3	0	2	74.47	37.62	2.57	4.44	2.08	4.21	3.85	3.43	-4.49	0.00804	3.27e-05	Moderately soluble	-4.95	0.00277	1.13e-05	Moderately soluble	-6.07	0.00021	8.55e-07	Poorly soluble	High	Yes	No	Yes	Yes	No	Yes	No	-4.65	1	0	0	0	0	0.55	0	2	2	1.8
36290510	Cc1cn2c(s1)nc(c2N)c1cccnc1	C11H10N4S	230.29	16	14	0.09	1	2	1	65.67	84.45	1.9	2.51	2.36	0.56	2.34	1.93	-3.43	0.0854	0.000371	Soluble	-3.93	0.0271	0.000118	Soluble	-3.54	0.0672	0.000292	Soluble	High	No	Yes	Yes	Yes	No	Yes	Yes	-5.92	0	0	0	0	0	0.55	0	0	1	2.79
67473331	Cc1n[nH]c(c1)C(=O)Nc1cnc2n1CCCC2	C12H15N5O	245.28	18	10	0.42	3	3	2	67.28	75.6	1.31	0.93	1.31	0.68	1.41	1.13	-2.16	1.7	0.00692	Soluble	-2.1	1.93	0.00787	Soluble	-3.27	0.132	0.00054	Soluble	High	No	Yes	No	No	No	No	No	-7.14	0	0	0	0	0	0.55	0	0	1	2.68
78892473	Cc1nccc(c1)NC(=O)c1n[nH]c(c1)C(C)C	C13H16N4O	244.29	18	11	0.31	4	3	2	70.14	70.67	1.89	1.88	2.3	0.91	2.57	1.91	-2.73	0.458	0.00187	Soluble	-2.99	0.252	0.00103	Soluble	-4.6	0.00618	2.53e-05	Moderately soluble	High	Yes	No	Yes	No	No	No	No	-6.46	0	0	0	0	0	0.55	0	0	1	2.23
45800790	O=c1ccccn1c1ncc[nH]1	C8H7N3O	161.16	12	11	0	1	2	1	44.18	50.68	0.79	0.42	0.56	0.28	1.17	0.64	-1.72	3.1	0.0192	Very soluble	-1.05	14.3	0.0889	Very soluble	-2.45	0.572	0.00355	Soluble	High	Yes	No	Yes	No	No	No	No	-6.98	0	1	0	0	1	0.55	0	0	1	1.85
75626376	CC(=O)Nc1n[nH]c(c1N)c1ccccc1	C11H12N4O	216.24	16	11	0.09	3	2	3	62.74	83.8	0.5	0.71	1.43	0.76	1.35	0.95	-1.94	2.49	0.0115	Very soluble	-2.05	1.94	0.00896	Soluble	-3.79	0.0352	0.000163	Soluble	High	No	No	No	No	No	No	No	-7.11	0	0	0	0	0	0.55	0	0	1	2.31
8705471	c1cnc(nc1)Nc1nc2c([nH]1)cccc2	C11H9N5	211.22	16	15	0	2	3	2	61.23	66.49	1.25	1.75	2.1	1.18	1.7	1.59	-2.81	0.324	0.00154	Soluble	-2.76	0.364	0.00172	Soluble	-4.74	0.00383	1.82e-05	Moderately soluble	High	Yes	No	Yes	No	No	No	No	-6.35	0	0	0	0	0	0.55	0	0	1	1.72
95072997	O=[S@](c1nc2c([nH]1)cccc2)[C@H]1C[NH2+]CC1	C11H14N3OS	236.31	16	9	0.36	2	2	2	68.49	81.57	1.22	0.61	0.49	-3	1.25	0.11	-1.97	2.51	0.0106	Very soluble	-1.9	2.99	0.0127	Very soluble	-3.87	0.0322	0.000136	Soluble	High	No	Yes	No	No	No	No	No	-7.31	0	0	0	0	0	0.55	0	0	1	3.09
4005321	c1ccc(nc1)Nc1nc2c([nH]1)cccc2	C12H10N4	210.23	16	15	0	2	2	2	63.43	53.6	1.44	2.63	2.7	1.89	2.23	2.18	-3.36	0.0913	0.000434	Soluble	-3.41	0.0826	0.000393	Soluble	-5.11	0.00162	7.69e-06	Moderately soluble	High	Yes	Yes	Yes	No	No	No	Yes	-5.72	0	0	0	0	0	0.55	0	0	1	1.94
95070986	CN(c1nc2c([nH]1)cccn2)C[C@@H]1CCC[NH2+]1	C12H18N5	232.3	17	9	0.5	3	2	2	72.89	61.42	2.02	1.33	-0.26	-2.65	1.4	0.37	-2.31	1.13	0.00488	Soluble	-2.22	1.4	0.00601	Soluble	-3.6	0.0577	0.000248	Soluble	High	No	Yes	No	No	No	No	No	-6.77	0	0	0	0	0	0.55	0	0	1	2.65
28769162	O[C@H]([C@H]([NH3+])C)COc1cccc2c1cccc2	C14H18NO2	232.3	17	10	0.29	4	2	2	69.99	57.1	2.33	2.1	1.21	-1.84	2.21	1.2	-2.77	0.39	0.00168	Soluble	-2.93	0.273	0.00118	Soluble	-3.78	0.0389	0.000167	Soluble	High	Yes	No	No	No	No	No	No	-6.23	0	0	0	0	0	0.55	0	0	1	2.62
83009976	[NH3+]C[C@@H](c1ccc2c(c1)c(C)n[nH]2)C(=O)[O-]	C11H13N3O2	219.24	16	9	0.27	3	3	2	59.43	96.45	0.7	-1.77	-1.05	-3.15	1.49	-0.76	-0.3	109	0.498	Very soluble	0.26	399	1.82	Highly soluble	-2.77	0.369	0.00168	Soluble	High	No	No	No	No	No	No	No	-8.89	0	1	0	0	0	0.55	0	0	1	2.17
362938	O=C(c1ccccc1)Nc1cccc2c1nccc2	C16H12N2O	248.28	19	16	0	3	2	1	75.96	41.99	2.56	3.57	3.3	2.59	3.1	3.02	-4.05	0.0219	8.84e-05	Moderately soluble	-4.14	0.0181	7.28e-05	Moderately soluble	-6.22	0.000149	5.98e-07	Poorly soluble	High	Yes	No	Yes	Yes	Yes	Yes	Yes	-5.28	0	0	0	0	0	0.55	0	0	2	1.71
80122942	Cc1n[nH]c(c1)NC(=O)c1cn2c(n1)nccc2	C11H10N6O	242.24	18	14	0.09	3	4	2	64.31	87.97	0.99	1.31	0.82	0.34	0.5	0.79	-2.54	0.691	0.00285	Soluble	-2.76	0.423	0.00175	Soluble	-3.46	0.0834	0.000344	Soluble	High	No	No	Yes	No	No	No	No	-6.85	0	0	0	0	0	0.55	0	0	1	2.28
5898721	O=C([C@@]1(C)CC1(Cl)Cl)Nc1[n-]cnn1	C7H7Cl2N4O	234.06	14	5	0.57	3	4	1	51.34	67.77	0.64	0.61	0.77	0.56	1.82	0.88	-1.74	4.24	0.0181	Very soluble	-1.61	5.78	0.0247	Very soluble	-3.3	0.118	0.000505	Soluble	High	No	No	No	No	No	No	No	-7.29	0	0	0	0	0	0.56	0	1	1	2.72
49937240	O=c1nc(Nc2ncccn2)[nH]c2c1cccc2	C12H9N5O	239.23	18	16	0	2	4	2	67.5	83.56	1.15	1.17	1.46	1.35	1.72	1.37	-2.59	0.62	0.00259	Soluble	-2.52	0.722	0.00302	Soluble	-5.07	0.00206	8.59e-06	Moderately soluble	High	No	No	Yes	No	No	No	No	-6.93	0	0	0	0	0	0.55	0	0	1	2.08
82752501	[NH3+]Cc1n[nH]c(n1)c1ccccc1C(F)(F)F	C10H10F3N4	243.21	17	11	0.2	3	5	2	55.75	69.21	1.04	1.43	2.23	-1.87	2.61	1.09	-2.53	0.718	0.00295	Soluble	-2.49	0.79	0.00325	Soluble	-4.32	0.0117	4.8e-05	Moderately soluble	High	Yes	No	No	No	No	No	No	-6.77	0	0	0	0	0	0.55	0	0	1	2.56
83103476	[NH3+]C[C@@H](c1cccc2c1NC(=O)CC2)C(=O)[O-]	C12H14N2O3	234.25	17	6	0.33	3	3	2	64.92	96.87	1.08	-2.66	-1.92	-3.19	1.12	-1.12	0.32	490	2.09	Highly soluble	1.17	3500	15	Highly soluble	-2.64	0.533	0.00228	Soluble	High	No	No	No	No	No	No	No	-9.62	0	1	0	0	1	0.55	0	0	1	2.52
1432703	O=C(c1ccco1)Nc1cccc2c1non2	C11H7N3O3	229.19	17	14	0	3	5	1	58.28	81.16	2.24	1.41	1.88	0.74	1.38	1.53	-2.56	0.63	0.00275	Soluble	-2.72	0.438	0.00191	Soluble	-4.28	0.012	5.24e-05	Moderately soluble	High	No	No	Yes	No	No	No	No	-6.7	0	0	0	0	0	0.55	0	0	1	2.33
32735926	O=C([C@H]1CCC=CC1)Nc1ncn[nH]1	C9H12N4O	192.22	14	5	0.44	3	3	2	52.14	70.67	0.67	0.98	0.91	0.47	0.79	0.77	-1.72	3.7	0.0193	Very soluble	-2.05	1.7	0.00887	Soluble	-1.83	2.81	0.0146	Soluble	High	No	No	No	No	No	No	No	-6.78	0	0	0	0	1	0.55	0	1	1	2.95
82980341	[NH3+]C[C@H](c1cn(c2c1cccc2)C)C(=O)[O-]	C12H14N2O2	218.25	16	9	0.25	3	2	1	61.57	72.7	1.19	-1.72	-0.75	-2.85	0.98	-0.63	-0.33	103	0.47	Very soluble	0.71	1110	5.09	Highly soluble	-2.32	1.04	0.00478	Soluble	High	No	No	No	No	No	No	No	-8.85	0	1	0	0	0	0.55	0	0	1	2.32
83299502	C[C@H](C(=O)c1ccc2c(n1)c(O)ccc2)N	C12H12N2O2	216.24	16	10	0.17	2	4	2	61.47	76.21	1.75	1.34	1.47	0.25	1.6	1.28	-2.36	0.954	0.00441	Soluble	-2.54	0.621	0.00287	Soluble	-3.16	0.15	0.000695	Soluble	High	No	No	No	No	No	No	No	-6.67	0	0	0	0	0	0.55	0	0	1	2.18
5968038	O=C(Nc1[n-]ncn1)COc1ccc(cc1C)C	C12H13N4O2	245.26	18	11	0.25	5	5	1	65.61	77	0.24	1.92	0.88	1.04	1.92	1.2	-2.69	0.498	0.00203	Soluble	-3.16	0.169	0.000691	Soluble	-4.31	0.0121	4.94e-05	Moderately soluble	High	No	No	Yes	No	No	No	No	-6.43	0	0	0	0	0	0.56	0	0	1	2.21
5265988	C=CCNC(=O)Nc1cn(c2c1cccc2)CC	C14H17N3O	243.3	18	9	0.21	6	1	2	74.65	46.06	2.33	1.95	2.78	1.96	1.79	2.16	-2.55	0.684	0.00281	Soluble	-2.54	0.699	0.00287	Soluble	-4.16	0.0169	6.93e-05	Moderately soluble	High	Yes	No	Yes	Yes	No	No	No	-6.4	0	0	0	0	0	0.55	0	1	1	2.54
75912222	O=C(c1nnc2n1CC[NH2+]C2)Nc1ccccc1	C12H14N5O	244.27	18	11	0.25	3	3	2	70.84	76.42	1.6	-0.29	-1.12	-3.05	0.45	-0.48	-1.43	9.16	0.0375	Very soluble	-0.86	34.1	0.14	Very soluble	-3.44	0.0881	0.000361	Soluble	High	No	Yes	No	No	No	No	No	-8	0	1	0	0	0	0.55	0	0	1	2.58
2489940	CCSc1nnc2c(n1)[nH]c1c2cccc1	C11H10N4S	230.29	16	13	0.18	2	3	1	65.72	79.76	2.25	2.29	2.62	1.64	2.85	2.33	-3.18	0.152	0.000661	Soluble	-3.6	0.0575	0.00025	Soluble	-4.75	0.00408	1.77e-05	Moderately soluble	High	No	No	Yes	Yes	No	No	Yes	-6.08	0	0	0	0	0	0.55	0	0	1	2.28
40703559	Cc1ccc(cc1Cl)Nc1ncnc(c1N)N	C11H12ClN5	249.7	17	12	0.09	2	2	3	70.36	89.85	1.66	2.04	2.36	1.08	1.3	1.69	-3.06	0.216	0.000864	Soluble	-3.55	0.0696	0.000279	Soluble	-4.51	0.00768	3.08e-05	Moderately soluble	High	No	Yes	Yes	No	No	No	Yes	-6.37	0	0	0	0	0	0.55	0	0	1	2.32
83379735	COc1ccc(cc1)CNc1cccc(n1)Cl	C13H13ClN2O	248.71	17	12	0.15	4	2	1	69.53	34.15	2.82	3.6	3.01	2.35	3.17	2.99	-3.91	0.0307	0.000123	Soluble	-4	0.0246	9.91e-05	Moderately soluble	-5.75	0.000444	1.79e-06	Moderately soluble	High	Yes	No	Yes	Yes	No	Yes	Yes	-5.26	0	0	0	0	0	0.55	0	1	2	1.9
51489495	CC(C[NH2+]Cc1cccnc1n1cncn1)C	C12H18N5	232.3	17	11	0.42	5	3	1	67.41	60.21	2.61	1.63	0.23	-2.42	1.31	0.67	-2.46	0.813	0.0035	Soluble	-2.51	0.723	0.00311	Soluble	-3.87	0.031	0.000134	Soluble	High	No	No	No	No	No	No	No	-6.56	0	0	0	0	0	0.55	0	0	1	2.48
77657982	O=C(c1ccc(=O)n(c1)C)Nc1ncccc1O	C12H11N3O3	245.23	18	12	0.08	3	4	2	66	84.22	1.58	-0.15	0.55	0.38	0.61	0.59	-1.56	6.73	0.0275	Very soluble	-1.16	16.8	0.0685	Very soluble	-3.07	0.209	0.000851	Soluble	High	No	No	No	No	No	No	No	-7.9	0	0	0	0	0	0.55	0	0	1	2.13
83009862	[O-]C(=O)[C@H](c1n[nH]c2c1cc(C)cc2)C[NH3+]	C11H13N3O2	219.24	16	9	0.27	3	3	2	59.43	96.45	0.66	-1.77	-1.05	-3.15	1.49	-0.76	-0.3	109	0.498	Very soluble	0.26	399	1.82	Highly soluble	-2.77	0.369	0.00168	Soluble	High	No	No	No	No	No	No	No	-8.89	0	1	0	0	0	0.55	0	0	1	2.46
181978	COc1ccc(cc1)c1cn2c(n1)scc2	C12H10N2OS	230.29	16	14	0.08	2	2	0	65	54.77	2.58	3.5	3.07	1.7	3.13	2.8	-3.99	0.0237	0.000103	Soluble	-4.33	0.0107	4.64e-05	Moderately soluble	-4.01	0.0227	9.84e-05	Moderately soluble	High	Yes	No	Yes	Yes	Yes	Yes	Yes	-5.22	0	0	0	0	0	0.55	0	0	1	2.42
572766	N#Cc1[nH]c(nc1C#N)NC(=O)c1cccs1	C10H5N5OS	243.24	17	10	0	3	4	2	60.11	133.6	0.09	1.35	1.28	-0.86	2.26	0.82	-2.44	0.892	0.00367	Soluble	-3.76	0.0425	0.000175	Soluble	-3.2	0.153	0.00063	Soluble	High	No	No	No	No	No	No	No	-6.83	0	0	0	1	0	0.55	0	0	1	2.22
77358901	Clc1ccc(c(c1)Cl)c1noc(n1)N	C8H5Cl2N3O	230.05	14	11	0	1	3	1	54.16	64.94	2.07	2.71	2.63	1.92	2.45	2.36	-3.49	0.0746	0.000324	Soluble	-3.73	0.0431	0.000187	Soluble	-4.26	0.0125	5.45e-05	Moderately soluble	High	Yes	No	Yes	Yes	No	No	No	-5.78	0	1	0	0	0	0.55	0	0	1	2.5
83380979	Cc1ccc2c([nH+]1)cccc2NCc1cccnc1	C16H16N3	250.32	19	16	0.12	3	1	2	79.19	39.06	2.47	3	2.63	1.99	3.52	2.72	-3.71	0.0491	0.000196	Soluble	-3.48	0.082	0.000328	Soluble	-6.69	5.06e-05	2.02e-07	Poorly soluble	High	Yes	No	Yes	Yes	No	Yes	Yes	-5.7	0	0	0	0	0	0.55	0	0	0	1.96
83380971	Nc1ccc(cc1)CNc1ccc2c(c1)cccn2	C16H15N3	249.31	19	16	0.06	3	1	2	79.94	50.94	2.16	2.76	3.09	2.25	2.84	2.62	-3.55	0.0703	0.000282	Soluble	-3.48	0.0816	0.000327	Soluble	-6.32	0.000119	4.79e-07	Poorly soluble	High	Yes	Yes	Yes	Yes	No	Yes	Yes	-5.86	0	0	0	0	0	0.55	1	1	1	1.55
4257030	C=CCSc1[nH]c2c(n1)c1c([nH]2)cccc1	C12H11N3S	229.3	16	12	0.08	3	1	2	68.81	69.77	1.34	3.44	3.32	1.93	3.79	2.76	-3.79	0.0375	0.000164	Soluble	-4.59	0.00595	2.59e-05	Moderately soluble	-4.77	0.00393	1.71e-05	Moderately soluble	High	Yes	No	Yes	Yes	No	No	Yes	-5.26	0	0	0	0	0	0.55	0	1	1	2.13
18266495	Cc1cc(C)nc(n1)Nc1ncn[nH]1	C8H10N6	190.21	14	11	0.25	2	4	2	51.45	79.38	0.69	1.28	0.96	0.34	1.15	0.88	-2.28	1.01	0.00531	Soluble	-2.55	0.54	0.00284	Soluble	-3.46	0.0653	0.000344	Soluble	High	No	No	No	No	No	No	No	-6.55	0	0	0	0	1	0.55	0	0	1	2.12
34939080	Clc1ccc2c(c1)nc([nH]2)c1sccc1N	C11H8ClN3S	249.72	16	14	0	1	1	2	68.82	82.94	1.25	2.81	3.54	2.23	4.11	2.79	-3.74	0.0454	0.000182	Soluble	-4.21	0.0154	6.18e-05	Moderately soluble	-4.96	0.00274	1.1e-05	Moderately soluble	High	No	Yes	Yes	Yes	No	No	Yes	-5.83	0	0	0	0	0	0.55	0	0	1	2.41
29375689	C[C@H]1C[C@@H]1C(=O)N1CCn2c1nc1c2cccc1	C14H15N3O	241.29	18	9	0.43	2	2	0	73.34	38.13	2.42	1.73	1.66	2.31	1.46	1.92	-2.66	0.523	0.00217	Soluble	-2.15	1.72	0.00713	Soluble	-2.68	0.5	0.00207	Soluble	High	Yes	Yes	No	No	No	No	No	-6.54	0	0	0	0	0	0.55	0	0	1	3.01
75421238	C#CCCC(=O)Nc1cccc2c1cccc2	C15H13NO	223.27	17	10	0.13	4	1	1	70.84	29.1	2.54	2.33	3.08	3.22	3.44	2.92	-2.86	0.306	0.00137	Soluble	-2.58	0.587	0.00263	Soluble	-4.97	0.00238	1.06e-05	Moderately soluble	High	Yes	No	Yes	Yes	No	Yes	No	-6.01	0	0	0	0	0	0.55	0	1	1	1.69
35904988	CCOC(=O)c1cnc2c(c1[O-])ccc(c2)C#N	C13H9N2O3	241.22	18	10	0.15	3	5	0	62.68	86.04	1.61	2.32	2.43	0.69	2.18	1.84	-3.01	0.236	0.000977	Soluble	-3.77	0.0414	0.000172	Soluble	-3.7	0.0481	0.0002	Soluble	High	No	No	Yes	No	No	No	No	-6.12	0	0	0	0	0	0.56	0	0	1	1.95
82698093	[NH3+]Cc1ccccc1C(=O)Nc1ccccc1F	C14H14FN2O	245.27	18	12	0.07	4	2	2	69.55	56.74	2.31	1.72	1.9	-0.89	2.64	1.53	-2.67	0.52	0.00212	Soluble	-2.53	0.728	0.00297	Soluble	-5.25	0.00139	5.68e-06	Moderately soluble	High	Yes	No	Yes	No	No	No	No	-6.57	0	0	0	0	0	0.55	0	0	1	1.77
64029041	O=C(c1cn2c(n1)C=CC[C@H]2C)Nc1[n-]ncn1	C11H11N6O	243.24	18	10	0.27	3	5	1	64.2	85.59	0.38	0.77	0.56	0.33	0.06	0.42	-2.05	2.19	0.00899	Soluble	-2.15	1.73	0.00712	Soluble	-2.2	1.55	0.00635	Soluble	High	No	No	No	No	No	No	No	-7.24	0	0	0	0	0	0.56	0	0	1	3.52
75913209	O=C(c1cn2c(n1)C=CC[C@H]2C)Nc1[n-]ncn1	C11H11N6O	243.24	18	10	0.27	3	5	1	64.2	85.59	0.38	0.77	0.56	0.33	0.06	0.42	-2.05	2.19	0.00899	Soluble	-2.15	1.73	0.00712	Soluble	-2.2	1.55	0.00635	Soluble	High	No	No	No	No	No	No	No	-7.24	0	0	0	0	0	0.56	0	0	1	3.52
95969396	Cc1n[nH]c(c1)C(=O)N[C@H]1CCCc2c1[nH]nc2	C12H15N5O	245.28	18	10	0.42	3	3	3	65.65	86.46	0.11	0.83	0.92	0.41	2.04	0.86	-2.1	1.96	0.008	Soluble	-2.23	1.45	0.00591	Soluble	-3.86	0.0336	0.000137	Soluble	High	No	Yes	No	No	No	No	No	-7.21	0	0	0	0	0	0.55	0	0	1	2.88
37623242	NC(=O)C[C@@H](C(=O)N1CCCc2c1cccc2)[NH3+]	C13H18N3O2	248.3	18	6	0.38	4	2	2	72.74	91.04	1	-0.36	-0.93	-3.32	0.52	-0.62	-1.14	18.2	0.0732	Very soluble	-1.09	20.2	0.0814	Very soluble	-2.2	1.56	0.00628	Soluble	High	No	No	Yes	No	No	No	No	-8.07	0	1	0	0	0	0.55	0	0	1	2.56
15669933	Fc1ccc(cc1)OCc1nc2c([nH]1)cccc2	C14H11FN2O	242.25	18	15	0.07	3	3	1	67.03	37.91	2.03	3.09	3.55	2.59	3.83	3.02	-3.71	0.0475	0.000196	Soluble	-3.55	0.0677	0.000279	Soluble	-5.86	0.000335	1.38e-06	Moderately soluble	High	Yes	Yes	Yes	Yes	No	Yes	Yes	-5.58	0	0	0	0	0	0.55	0	0	1	2.03
35673203	Nc1cccc(c1)Nc1ccnc(c1)C(=O)N	C12H12N4O	228.25	17	12	0	3	2	3	66.28	94.03	1.4	0.92	1.51	0.32	0.6	0.95	-2.16	1.58	0.00693	Soluble	-2.48	0.755	0.00331	Soluble	-3.83	0.0336	0.000147	Soluble	High	No	No	No	No	No	No	No	-7.04	0	0	0	0	0	0.55	0	1	1	2.16
58372506	CCN(C(=O)CNc1ccc(cc1C)C)CC	C14H22N2O	234.34	17	6	0.5	6	1	1	72.81	32.34	2.87	2.9	2.39	2.38	2.64	2.63	-2.99	0.243	0.00103	Soluble	-3.24	0.135	0.000576	Soluble	-4.5	0.00733	3.13e-05	Moderately soluble	High	Yes	No	Yes	No	No	Yes	No	-5.67	0	0	0	0	0	0.55	0	0	1	1.85
50703059	Nc1nc(Cl)cc(c1)C(=O)N[C@@H](C(=O)N)C	C9H11ClN4O2	242.66	16	6	0.22	4	3	3	59.17	111.1	1.04	0.09	-0.07	-0.36	0.08	0.16	-1.41	9.34	0.0385	Very soluble	-1.98	2.55	0.0105	Very soluble	-2.31	1.17	0.00484	Soluble	High	No	No	No	No	No	No	No	-7.72	0	0	0	0	0	0.55	0	1	1	2.47
62616442	C[C@H]1[NH2+]CCN(CC1)C(=O)Nc1ccccc1	C13H20N3O	234.32	17	6	0.46	3	1	2	77.56	48.95	2.35	1.24	-0.08	-2	0.99	0.5	-2.14	1.71	0.00729	Soluble	-1.87	3.19	0.0136	Very soluble	-3.34	0.108	0.000459	Soluble	High	No	No	No	No	No	No	No	-6.85	0	0	0	0	0	0.55	0	0	1	2.71
82548342	CCc1ccccc1NC(=O)[C@H](CC(=O)[O-])[NH3+]	C12H16N2O3	236.27	17	6	0.33	6	3	2	63.94	96.87	1.65	-2.34	-1.25	-2.8	0.91	-0.77	0.3	476	2.01	Highly soluble	0.84	1640	6.96	Highly soluble	-2.67	0.511	0.00216	Soluble	High	No	No	No	No	No	No	No	-9.4	0	1	0	0	1	0.55	0	0	1	2.25
48889436	O=C(c1n[nH]nc1)Nc1cccc2c1cccn2	C12H9N5O	239.23	18	15	0	3	4	2	65.9	83.56	0.51	0.38	1.41	0.71	1.55	0.91	-1.98	2.5	0.0104	Very soluble	-1.7	4.77	0.0199	Very soluble	-4.69	0.00488	2.04e-05	Moderately soluble	High	No	No	Yes	No	No	No	No	-7.49	0	0	0	0	0	0.55	0	0	1	2.03
58049605	O=C(C(C)C)Nc1ccccc1Cn1cncc1	C14H17N3O	243.3	18	11	0.29	5	2	1	71.9	46.92	2.16	1.83	2.34	1.33	1.94	1.92	-2.62	0.579	0.00238	Soluble	-2.44	0.893	0.00367	Soluble	-4.16	0.0168	6.9e-05	Moderately soluble	High	Yes	No	Yes	Yes	No	No	No	-6.48	0	0	0	0	0	0.55	0	0	1	1.91
83304160	[NH3+]C[C@H](c1cn(c2c1ncnc2)C)C(=O)[O-]	C10H12N4O2	220.23	16	9	0.3	3	4	1	57.16	98.48	1.3	-3.35	-1.96	-4.39	-0.08	-1.7	0.69	1070	4.86	Highly soluble	1.86	15800	71.9	Highly soluble	-1.58	5.85	0.0265	Soluble	High	No	No	No	No	No	No	No	-10.02	0	1	0	0	1	0.55	0	0	1	2.5
83322613	CCc1nc[nH]c(=O)c1[C@H](CC(=O)[O-])C[NH3+]	C10H15N3O3	225.24	16	6	0.5	5	4	2	57.81	113.52	0.98	-3.57	-2.2	-4.03	1.21	-1.52	1.07	2620	11.6	Highly soluble	1.77	13200	58.8	Highly soluble	-2.23	1.32	0.00586	Soluble	Low	No	No	No	No	No	No	No	-10.21	0	1	0	0	1	0.55	0	0	1	2.86
203665	Cc1ccccc1NC1=NC(=[NH+]C(N1)(C)C)N	C12H18N5	232.3	17	6	0.33	2	1	4	82.27	76.41	1.88	0.95	-1.84	1.31	2.03	0.87	-2.01	2.28	0.00982	Soluble	-2.14	1.68	0.00722	Soluble	-4.2	0.0148	6.37e-05	Moderately soluble	High	No	Yes	No	No	No	No	No	-7.04	0	1	0	0	0	0.55	0	0	1	3.35
83628349	Clc1ccc(c2c1[C@@H](NCC2)c1[nH]cc[nH+]1)C	C13H15ClN3	248.73	17	11	0.31	1	1	3	73.29	41.96	1.94	2.19	1.32	1.86	3.65	2.19	-3.17	0.166	0.000669	Soluble	-2.7	0.491	0.00197	Soluble	-5.41	0.000963	3.87e-06	Moderately soluble	High	Yes	Yes	Yes	No	No	Yes	No	-6.26	0	0	0	0	0	0.55	0	0	1	2.63
61847634	CNc1onc(n1)c1ccc(cc1Cl)F	C9H7ClFN3O	227.62	15	11	0.11	2	4	1	54.01	50.95	2.41	2.85	2.8	2.07	2.61	2.55	-3.46	0.0794	0.000349	Soluble	-3.58	0.0601	0.000264	Soluble	-4.72	0.00429	1.88e-05	Moderately soluble	High	Yes	No	Yes	No	No	No	No	-5.66	0	0	0	0	0	0.55	0	0	1	2.6
83378831	Nc1ccc(cc1)CNc1cccc2c1cccc2	C17H16N2	248.32	19	16	0.06	3	0	2	82.15	38.05	2.31	3.69	3.7	3.5	3.4	3.32	-4.13	0.0184	7.42e-05	Moderately soluble	-4.18	0.0164	6.62e-05	Moderately soluble	-6.69	5.04e-05	2.03e-07	Poorly soluble	High	Yes	No	Yes	Yes	Yes	Yes	No	-5.19	0	0	0	0	0	0.55	1	1	2	1.33
38003642	OCc1cccc(c1)NC(=O)c1c[nH]c(=O)cn1	C12H11N3O3	245.23	18	12	0.08	4	4	3	65.2	95.08	0.97	-0.55	0.17	-0.29	1.52	0.36	-1.24	14	0.0571	Very soluble	-0.98	25.8	0.105	Very soluble	-3.91	0.03	0.000122	Soluble	High	No	No	No	No	No	No	No	-8.19	0	0	0	0	0	0.55	0	0	1	2.1
40881636	OCc1cccnc1Oc1ccc(cc1C)Cl	C13H12ClNO2	249.69	17	12	0.15	3	3	1	66.86	42.35	2.65	2.82	3.18	2.35	3.47	2.89	-3.49	0.081	0.000324	Soluble	-3.37	0.107	0.00043	Soluble	-5.12	0.00189	7.57e-06	Moderately soluble	High	Yes	No	Yes	Yes	No	Yes	No	-5.82	0	0	0	0	0	0.55	0	0	1	2.22
83339080	[NH3+]C[C@@H](c1csc(n1)C(F)(F)F)C(=O)[O-]	C7H7F3N2O2S	240.2	15	5	0.43	4	6	1	45.49	108.9	1.04	-1.81	0.39	-3.67	2.19	-0.37	-0.17	162	0.674	Very soluble	0.04	263	1.1	Highly soluble	-1.66	5.3	0.0221	Soluble	High	No	No	No	No	No	No	No	-9.05	0	0	0	0	0	0.55	0	0	1	2.92
5686950	CN(c1ccc(cc1)NC(=O)c1n[nH]cn1)C	C11H13N5O	231.25	17	11	0.18	4	3	2	64.8	73.91	1.01	1.28	0.93	0.22	0.66	0.82	-2.29	1.17	0.00507	Soluble	-2.43	0.856	0.0037	Soluble	-3.5	0.0733	0.000317	Soluble	High	No	No	Yes	No	No	No	No	-6.8	0	0	0	0	0	0.55	1	0	1	1.96
21804634	CCC(=O)n1nc(nc1N)c1ccccc1C	C12H14N4O	230.27	17	11	0.25	3	3	1	66.13	73.8	2.28	2.59	1.89	1.86	1.39	2	-3.18	0.152	0.00066	Soluble	-3.79	0.0375	0.000163	Soluble	-3.33	0.107	0.000467	Soluble	High	Yes	No	Yes	No	No	No	No	-5.87	0	0	0	0	0	0.55	0	0	1	2.39
76162181	CCOC(=O)[C@H](Cc1nnc2n1ccs2)N	C9H12N4O2S	240.28	16	8	0.44	5	5	1	59.05	110.75	1.61	0.95	0.22	0.25	0.93	0.79	-1.97	2.59	0.0108	Very soluble	-2.86	0.33	0.00137	Soluble	-1.56	6.54	0.0272	Soluble	High	No	No	No	No	No	No	No	-7.09	0	0	0	0	0	0.55	0	0	1	3.43
83341341	[NH3+][C@@H](C(=O)[O-])CC(=O)NCC(C)C	C8H16N2O3	188.22	13	0	0.75	6	3	2	47.37	96.87	1.12	-1.68	-2.49	-3.99	-0.4	-1.49	0.45	527	2.8	Highly soluble	0.16	271	1.44	Highly soluble	-0.58	49.6	0.264	Soluble	Low	No	No	No	No	No	No	No	-8.64	0	1	0	0	1	0.55	0	0	1	2.11
83379734	COc1cccc(c1)CNc1cccc(n1)Cl	C13H13ClN2O	248.71	17	12	0.15	4	2	1	69.53	34.15	2.52	3.6	3.01	2.35	3.17	2.93	-3.91	0.0307	0.000123	Soluble	-4	0.0246	9.91e-05	Moderately soluble	-5.75	0.000444	1.79e-06	Moderately soluble	High	Yes	No	Yes	Yes	No	Yes	Yes	-5.26	0	0	0	0	0	0.55	0	1	2	1.94
13285084	Fc1ccc(c(c1)c1nc2c([nH]1)cccc2)N	C13H10FN3	227.24	17	15	0	1	2	2	65.89	54.7	1.45	2.66	3.38	2.6	3.22	2.66	-3.51	0.07	0.000308	Soluble	-3.46	0.0788	0.000347	Soluble	-5.36	0.001	4.41e-06	Moderately soluble	High	Yes	Yes	Yes	No	No	No	Yes	-5.8	0	0	0	0	0	0.55	0	1	1	1.88
37227181	NC(=O)[C@H](CNc1cccc2c1CCCC2)C	C14H20N2O	232.32	17	6	0.5	4	1	2	70.51	55.12	2.04	3.25	1.91	1.98	2.56	2.35	-3.33	0.11	0.000473	Soluble	-4.08	0.0193	8.29e-05	Moderately soluble	-4	0.0235	0.000101	Soluble	High	Yes	No	Yes	No	No	Yes	No	-5.41	0	0	0	0	0	0.55	0	0	1	2.6
41506847	Cc1cccc(c1NC(=O)c1cscn1)C	C12H12N2OS	232.3	16	11	0.17	3	2	1	66.26	70.23	2.1	2.85	2.82	1.51	3.67	2.59	-3.39	0.0954	0.000411	Soluble	-3.98	0.0241	0.000104	Soluble	-4.59	0.00593	2.55e-05	Moderately soluble	High	Yes	No	Yes	Yes	No	No	No	-5.69	0	0	0	0	0	0.55	0	0	1	2.2
37623126	NC(=O)C[C@@H](C(=O)Nc1ccc(cc1C)C)[NH3+]	C12H18N3O2	236.29	17	6	0.33	5	2	3	67.17	99.83	0.6	-0.57	-0.46	-3.2	0.8	-0.57	-0.88	31.4	0.133	Very soluble	-1.06	20.8	0.0879	Very soluble	-2.86	0.323	0.00137	Soluble	High	No	No	No	No	No	No	No	-8.15	0	1	0	0	0	0.55	0	0	1	2.24
76136309	OC[C@H](c1nnc(n1C)c1ccc(cc1)O)[NH3+]	C11H15N4O2	235.26	17	11	0.27	3	4	3	63.64	98.81	1.17	-1.02	-0.86	-4.06	0.1	-0.93	-0.94	27.2	0.116	Very soluble	-0.57	63.6	0.271	Very soluble	-1.89	3	0.0128	Soluble	High	No	No	No	No	No	No	No	-8.46	0	1	0	0	0	0.55	0	0	1	3.09
9011	O=c1[nH]c(NCc2ccccc2)nc2c1cn[nH]2	C12H11N5O	241.25	18	15	0.08	3	3	3	68.3	86.46	0.92	0.64	0.92	1.12	2.15	1.15	-2.16	1.68	0.00696	Soluble	-2.03	2.25	0.00931	Soluble	-5.05	0.00214	8.85e-06	Moderately soluble	High	No	No	Yes	No	No	No	No	-7.32	0	0	0	0	0	0.55	0	0	1	2.16
29375696	C[C@H]1C[C@H]1C(=O)N1CCn2c1nc1c2cccc1	C14H15N3O	241.29	18	9	0.43	2	2	0	73.34	38.13	2.4	1.73	1.66	2.31	1.46	1.91	-2.66	0.523	0.00217	Soluble	-2.15	1.72	0.00713	Soluble	-2.68	0.5	0.00207	Soluble	High	Yes	Yes	No	No	No	No	No	-6.54	0	0	0	0	0	0.55	0	0	1	3.01
76188881	c1ccc2c(c1)[nH]c(n2)c1ccc2c(c1)[nH]nc2	C14H10N4	234.26	18	18	0	1	2	2	71.18	57.36	1.03	2.87	3.11	2.27	3.55	2.57	-3.77	0.0394	0.000168	Soluble	-3.73	0.0432	0.000185	Soluble	-5.95	0.000263	1.12e-06	Moderately soluble	High	Yes	Yes	Yes	No	No	No	No	-5.69	0	0	0	0	0	0.55	0	0	1	1.84
75871793	Fc1ccc(cc1)[C@@H](c1ccccc1C(=O)[O-])[NH3+]	C14H12FNO2	245.25	18	12	0.07	3	3	1	64.84	67.77	1.83	-0.18	0.62	-0.75	2.64	0.83	-1.54	7.03	0.0287	Very soluble	-0.79	40	0.163	Very soluble	-4.26	0.0134	5.46e-05	Moderately soluble	High	No	No	No	No	No	No	No	-7.92	0	0	0	0	0	0.55	0	0	1	2.4
76136295	OC[C@H](c1nnc(n1C)c1ccccc1)[NH3+]	C11H15N4O	219.26	16	11	0.27	3	3	2	61.62	78.58	1.51	-0.67	-0.57	-3.51	0.59	-0.53	-1.09	17.9	0.0816	Very soluble	-0.51	68.4	0.312	Very soluble	-2.47	0.745	0.0034	Soluble	High	No	No	No	No	No	No	No	-8.11	0	1	0	0	0	0.55	0	0	1	3.12
83103340	COc1cccc2c1c(c[nH]2)[C@@H](C(=O)[O-])C[NH3+]	C12H14N2O3	234.25	17	9	0.25	4	3	2	63.17	92.79	1.15	-1.7	-0.75	-3.41	1.56	-0.63	-0.35	105	0.448	Very soluble	0.26	431	1.84	Highly soluble	-2.89	0.304	0.0013	Soluble	High	No	No	No	No	No	No	No	-8.94	0	1	0	0	0	0.55	0	0	1	2.48
29375692	C[C@@H]1C[C@H]1C(=O)N1CCn2c1nc1c2cccc1	C14H15N3O	241.29	18	9	0.43	2	2	0	73.34	38.13	2.43	1.73	1.66	2.31	1.46	1.92	-2.66	0.523	0.00217	Soluble	-2.15	1.72	0.00713	Soluble	-2.68	0.5	0.00207	Soluble	High	Yes	Yes	No	No	No	No	No	-6.54	0	0	0	0	0	0.55	0	0	1	3.01
55020097	O=C(N(C)C)CN(c1cccc2c1cccc2)C	C15H18N2O	242.32	18	10	0.27	4	1	0	75.67	23.55	2.6	2.99	2.36	2.42	1.94	2.46	-3.37	0.103	0.000423	Soluble	-3.15	0.172	0.00071	Soluble	-4.27	0.0131	5.41e-05	Moderately soluble	High	Yes	No	Yes	Yes	No	Yes	No	-5.66	0	0	0	0	0	0.55	0	0	1	1.68
75291521	CCOc1ccc2c(c1)[nH]/c(=N/C(=O)OC)/[nH]2	C11H13N3O3	235.24	17	9	0.27	4	4	2	61.86	79.47	2.44	1.37	1.56	0.59	2.53	1.7	-2.29	1.21	0.00514	Soluble	-2.64	0.537	0.00228	Soluble	-3.58	0.062	0.000264	Soluble	High	No	No	Yes	No	No	No	No	-6.76	0	0	0	0	0	0.55	0	0	1	2.42
2015067	Cc1ccc(cc1Cl)NC(=[NH2+])c1ccncc1	C13H13ClN3	246.72	17	12	0.08	3	1	2	72.27	50.51	2.09	3.37	1.47	2.68	3.3	2.58	-3.82	0.0376	0.000152	Soluble	-4.11	0.0192	7.78e-05	Moderately soluble	-5.7	0.000497	2.01e-06	Moderately soluble	High	Yes	No	Yes	No	No	Yes	No	-5.41	0	0	0	0	0	0.55	0	2	1	1.92
62663537	O=C(c1cscn1)N[C@H]1C[C@H]1c1ccccc1	C13H12N2OS	244.31	17	11	0.23	4	2	1	67.1	70.23	1.85	2.51	2.43	1.51	3.27	2.31	-3.15	0.173	0.000707	Soluble	-3.63	0.0572	0.000234	Soluble	-4.19	0.0159	6.52e-05	Moderately soluble	High	Yes	No	No	Yes	No	No	No	-6.01	0	0	0	0	0	0.55	0	0	1	2.84
83012319	[NH3+]C[C@@H]1CC[C@@H](N1C(=O)C)c1ccccn1	C12H18N3O	220.29	16	6	0.5	3	2	1	66.91	60.84	1.87	-0.17	-0.33	-3.36	0.89	-0.22	-1.18	14.6	0.0663	Very soluble	-0.65	49	0.223	Very soluble	-2.4	0.881	0.004	Soluble	High	No	No	Yes	No	No	No	No	-7.76	0	0	0	0	0	0.55	0	0	1	2.7
90019920	O=C(N=c1[nH]c2c([nH]1)cccc2)Cc1[nH]ccc1	C13H12N4O	240.26	18	14	0.08	3	2	3	67.92	76.8	1.9	1.04	1.49	0.68	3.62	1.75	-2.36	1.04	0.00434	Soluble	-2.24	1.37	0.00571	Soluble	-5.05	0.00214	8.91e-06	Moderately soluble	High	No	No	Yes	No	No	No	No	-7.03	0	0	0	0	0	0.55	0	0	1	2.44
20286284	NC(=O)C[C@H]1NC(=[NH2+])[C@H](C1=O)C(=O)N	C7H11N4O3	199.19	14	0	0.43	3	3	4	50.64	140.87	-0.97	-2.04	-4.72	-2.42	-1.38	-2.31	0.41	510	2.56	Highly soluble	-0.39	80.7	0.405	Very soluble	-0.09	162	0.811	Soluble	Low	No	No	No	No	No	No	No	-8.96	0	1	1	1	2	0.55	0	2	1	2.86
51489274	Cc1cc(C)c(c(n1)n1cccn1)C[NH2+]C1CC1	C14H19N4	243.33	18	11	0.43	4	2	1	72.62	47.32	3.07	1.84	0.9	-1.87	2.42	1.27	-2.7	0.49	0.00201	Soluble	-2.45	0.855	0.00351	Soluble	-4.39	0.00989	4.06e-05	Moderately soluble	High	Yes	Yes	No	No	No	No	No	-6.48	0	0	0	0	0	0.55	0	0	1	2.61
2995956	O=C(c1cccnc1)Nc1cccc2c1nccc2	C15H11N3O	249.27	19	16	0	3	3	1	73.75	54.88	2.17	2.5	2.69	1.49	2.55	2.28	-3.39	0.103	0.000412	Soluble	-3.3	0.126	0.000504	Soluble	-5.85	0.000351	1.41e-06	Moderately soluble	High	Yes	No	Yes	Yes	No	Yes	Yes	-6.05	0	0	0	0	0	0.55	0	0	1	1.87
82891018	O[C@@H](c1[n-]c2c(n1)nccc2)[C@@H]([NH3+])C	C9H12N4O	192.22	14	9	0.33	2	4	2	52.56	86.54	0.74	-0.57	-1.07	-4.2	0.78	-0.87	-1.02	18.5	0.0963	Very soluble	-0.78	32.1	0.167	Very soluble	-2.09	1.56	0.00809	Soluble	High	No	No	No	No	No	No	No	-7.88	0	1	0	0	1	0.55	0	0	1	2.9
83222042	Nc1ccc2c(c1)nc1n2cc([nH]1)c1ccccn1	C14H11N5	249.27	19	18	0	1	2	2	74.68	72	1.77	2.34	2.47	1.31	1.72	1.92	-3.49	0.0798	0.00032	Soluble	-3.49	0.0804	0.000323	Soluble	-4.76	0.0043	1.73e-05	Moderately soluble	High	Yes	Yes	Yes	No	No	Yes	Yes	-6.16	0	0	0	0	0	0.55	0	1	1	2.54
40785758	O=C(c1cc2n(n1)cccc2)Nc1ccccc1	C14H11N3O	237.26	18	15	0	3	2	1	69.41	46.4	2.11	2.23	2.4	2.35	1.54	2.13	-3.13	0.174	0.000734	Soluble	-2.84	0.343	0.00145	Soluble	-4.61	0.00582	2.45e-05	Moderately soluble	High	Yes	No	Yes	Yes	No	No	No	-6.16	0	0	0	0	0	0.55	0	0	1	1.83
83366004	Oc1cccc(c1)NCc1cccc2c1[nH]cc2	C15H14N2O	238.28	18	15	0.07	3	1	3	74.11	48.05	2.02	3.17	3.14	2.04	3.16	2.71	-3.73	0.0441	0.000185	Soluble	-3.85	0.0337	0.000141	Soluble	-5.69	0.000488	2.05e-06	Moderately soluble	High	Yes	Yes	Yes	Yes	No	Yes	Yes	-5.5	0	0	0	0	0	0.55	0	0	1	1.75
83623953	Cc1ccc(c2c1[C@@H](NCC2)c1[nH]cc[nH+]1)C	C14H18N3	228.31	17	11	0.36	1	1	3	73.24	41.96	1.83	1.92	0.98	1.59	3.52	1.97	-2.88	0.302	0.00132	Soluble	-2.42	0.859	0.00376	Soluble	-5.18	0.00149	6.53e-06	Moderately soluble	High	Yes	Yes	No	No	No	Yes	No	-6.33	0	0	0	0	0	0.55	0	0	1	2.58
40509550	[NH3+]Cc1c(C)cc(nc1n1ncnc1)C	C10H14N5	204.25	15	11	0.3	2	3	1	58.02	71.24	2.3	0.55	-0.13	-2.99	0.99	0.14	-1.86	2.8	0.0137	Very soluble	-1.62	4.92	0.0241	Very soluble	-3.01	0.201	0.000982	Soluble	High	No	No	No	No	No	No	No	-7.16	0	0	0	0	0	0.55	0	0	1	2.46
83303290	[NH3+]C[C@H](c1cn(c2c1[nH+]ccc2)C)C(=O)[O-]	C11H14N3O2	220.25	16	9	0.27	3	2	2	60.26	86.84	0.93	-2.7	-1.93	-3.69	0.44	-1.39	0.28	417	1.89	Highly soluble	1.43	5890	26.7	Highly soluble	-1.95	2.48	0.0113	Soluble	High	No	No	No	No	No	No	No	-9.56	0	1	0	0	1	0.55	0	0	1	2.45
82350529	COc1ccc(cc1C)Cc1ccncc1N	C14H16N2O	228.29	17	12	0.21	3	2	1	69.55	48.14	2.23	2.43	2.58	1.68	3.1	2.4	-3.11	0.177	0.000775	Soluble	-3.08	0.188	0.000825	Soluble	-5.11	0.00177	7.76e-06	Moderately soluble	High	Yes	No	Yes	Yes	No	Yes	Yes	-5.97	0	0	0	0	0	0.55	0	0	1	1.89
403642	c1ccc(cc1)c1[nH]c2n(c1)c1c(n2)cccc1	C15H11N3	233.27	18	18	0	1	1	1	72.48	33.09	2.37	3.24	3.48	2.97	3.02	3.02	-4	0.0232	9.97e-05	Moderately soluble	-3.61	0.0575	0.000246	Soluble	-5.5	0.000744	3.19e-06	Moderately soluble	High	Yes	Yes	Yes	Yes	No	Yes	Yes	-5.42	0	0	0	0	0	0.55	0	0	1	2.1
40701240	Cc1ccnc(c1)Nc1ncnc(c1N)N(C)C	C12H16N6	244.3	18	12	0.25	3	3	2	72.95	79.96	1.76	1.48	1.58	0.4	0.46	1.14	-2.58	0.639	0.00262	Soluble	-2.77	0.419	0.00171	Soluble	-3.99	0.0248	0.000101	Soluble	High	No	Yes	Yes	No	No	No	No	-6.74	0	0	0	0	0	0.55	0	0	1	2.69
83288080	CNCC(=O)c1cn2c([nH+]1)N(C)CCC2	C10H17N4O	209.27	15	5	0.6	3	2	2	62.02	51.41	2.01	0.15	-0.84	-0.35	0.14	0.22	-1.28	11	0.0524	Very soluble	-0.79	34.2	0.164	Very soluble	-1.76	3.62	0.0173	Soluble	High	No	No	No	No	No	No	No	-7.47	0	1	0	0	0	0.55	0	0	1	2.65
2458673	Nc1cccc(c1)c1cn2c(n1)scc2	C11H9N3S	215.27	15	14	0	1	1	1	62.91	71.56	1.83	2.84	2.65	1.42	2.42	2.23	-3.59	0.0555	0.000258	Soluble	-4	0.0215	9.98e-05	Moderately soluble	-3.52	0.065	0.000302	Soluble	High	Yes	Yes	Yes	Yes	No	No	Yes	-5.6	0	0	0	0	0	0.55	0	1	1	2.48
57495819	[O-]C(=O)C[C@@H](COc1ccccc1C)[NH3+]	C11H15NO3	209.24	15	6	0.36	5	3	1	56.12	77	1.58	-0.94	-0.88	-2.57	1.28	-0.31	-0.51	64.5	0.308	Very soluble	-0.19	134	0.642	Very soluble	-2.4	0.825	0.00394	Soluble	High	No	No	No	No	No	No	No	-8.24	0	1	0	0	0	0.55	0	0	1	2.32
49834516	NC(=O)C[C@H](C(=O)N1CCc2c(C1)cccc2)C	C14H18N2O2	246.3	18	6	0.43	4	2	1	73.02	63.4	1.62	0.6	0.55	1.18	1.74	1.14	-1.73	4.61	0.0187	Very soluble	-1.51	7.7	0.0312	Very soluble	-2.95	0.277	0.00112	Soluble	High	No	No	No	No	No	No	No	-7.38	0	0	0	0	0	0.55	0	0	1	2.36
89222603	Nc1n[nH]c2c1cnc(n2)c1ccccc1	C11H9N5	211.22	16	15	0	1	3	2	61.52	80.48	1.26	1.48	1.61	1.59	1.76	1.54	-2.71	0.412	0.00195	Soluble	-2.78	0.353	0.00167	Soluble	-4.33	0.00986	4.67e-05	Moderately soluble	High	No	Yes	Yes	No	No	No	No	-6.54	0	0	0	0	0	0.55	0	0	1	2.07
96390712	CCC(=O)NC[C@@](c1ccccc1F)(OC)C	C13H18FNO2	239.29	17	6	0.46	6	3	1	64.18	38.33	2.7	1.68	2.53	2.24	2.86	2.4	-2.25	1.35	0.00566	Soluble	-2.1	1.9	0.00795	Soluble	-4.44	0.00861	3.6e-05	Moderately soluble	High	Yes	No	Yes	No	No	Yes	No	-6.57	0	0	0	0	0	0.55	0	0	1	2.42
3182402	O=C(c1ccncc1)Nc1n[nH]cn1	C8H7N5O	189.17	14	11	0	3	4	2	48.39	83.56	0.5	0.08	0.26	-0.56	0.6	0.18	-1.45	6.76	0.0358	Very soluble	-1.39	7.72	0.0408	Very soluble	-3.01	0.185	0.000977	Soluble	High	No	No	No	No	No	No	No	-7.4	0	0	0	0	1	0.55	0	0	1	1.72
95940253	C[C@H]1CCCN(C1)C(=O)Nc1ccncc1F	C12H16FN3O	237.27	17	6	0.5	3	3	1	67.63	45.23	2.48	1.42	2.33	1.81	1.55	1.92	-2.27	1.28	0.00538	Soluble	-1.97	2.52	0.0106	Very soluble	-3.19	0.152	0.000641	Soluble	High	Yes	No	No	No	No	No	No	-6.74	0	0	0	0	0	0.55	0	0	1	2.66

## Sheet: CD 28
Supplementary Table-2 Details of ADME properties of all screened small molecules for each immune receptor listed.
Molecule	Canonical SMILES	Formula	MW	#Heavy atoms	#Aromatic heavy atoms	Fraction Csp3	#Rotatable bonds	#H-bond acceptors	#H-bond donors	MR	TPSA	iLOGP	XLOGP3	WLOGP	MLOGP	Silicos-IT Log P	Consensus Log P	ESOL Log S	ESOL Solubility (mg/ml)	ESOL Solubility (mol/l)	ESOL Class	Ali Log S	Ali Solubility (mg/ml)	Ali Solubility (mol/l)	Ali Class	Silicos-IT LogSw	Silicos-IT Solubility (mg/ml)	Silicos-IT Solubility (mol/l)	Silicos-IT class	GI absorption	BBB permeant	Pgp substrate	CYP1A2 inhibitor	CYP2C19 inhibitor	CYP2C9 inhibitor	CYP2D6 inhibitor	CYP3A4 inhibitor	log Kp (cm/s)	Lipinski #violations	Ghose #violations	Veber #violations	Egan #violations	Muegge #violations	Bioavailability Score	PAINS #alerts	Brenk #alerts	Leadlikeness #violations	Synthetic Accessibility
63887176	CCNS(=O)(=O)c1ccc2=[NH+]C(=O)[NH+]=c2c1	C9H11N3O3S	241.27	16	6	0.22	3	4	3	63.43	99.56	0.64	-0.59	-4.16	-0.22	1.51	-0.56	-1.04	21.8	0.0904	Very soluble	-1.03	22.5	0.0934	Very soluble	-3.43	0.0894	0.000371	Soluble	Low	No	No	Yes	No	No	No	No	-8.19	0	1	0	0	0	0.55	0	0	1	3.09
39962616	CN(S(=O)(=O)c1ccc2=[NH+]C(=O)[NH+]=c2c1)C	C9H11N3O3S	241.27	16	6	0.22	2	4	2	63.52	90.77	1.29	-0.77	-4.21	-0.22	1.07	-0.57	-1	24.3	0.101	Very soluble	-0.66	53	0.22	Very soluble	-2.7	0.484	0.002	Soluble	Low	No	No	No	No	No	No	No	-8.32	0	1	0	0	0	0.55	0	0	1	3.1
20254485	[NH3+]CCNS(=O)(=O)N1CCCC1	C6H16N3O2S	194.28	12	0	1	4	4	2	51.38	85.43	1.27	-1.21	-1.14	-4.25	-1.32	-1.33	-0.02	186	0.959	Very soluble	-0.09	158	0.814	Very soluble	-0.76	34	0.175	Soluble	High	No	No	No	No	No	No	No	-8.34	0	1	0	0	1	0.55	0	0	1	2.66
19583672	[O-]C(=O)[C@H]1CCC[NH+]1S(=O)(=O)N(C)C	C7H14N2O4S	222.26	14	0	0.86	3	5	1	53.11	90.33	1.4	-0.46	-2.71	-4	-1.91	-1.54	-0.73	41.4	0.186	Very soluble	-0.97	23.8	0.107	Very soluble	0.49	682	3.07	Soluble	Low	No	No	No	No	No	No	No	-7.98	0	1	0	0	0	0.55	0	0	1	2.94
19583674	[O-]C(=O)[C@@H]1CCC[NH+]1S(=O)(=O)N(C)C	C7H14N2O4S	222.26	14	0	0.86	3	5	1	53.11	90.33	0.82	-0.46	-2.71	-4	-1.91	-1.65	-0.73	41.4	0.186	Very soluble	-0.97	23.8	0.107	Very soluble	0.49	682	3.07	Soluble	Low	No	No	No	No	No	No	No	-7.98	0	1	0	0	0	0.55	0	0	1	2.94
13353957	[O-]C(=O)C[C@@H]([C@@H](C(=O)[O-])O)[NH3+]	C5H8NO5	162.12	11	0	0.6	4	5	2	30.93	128.13	-0.45	-4.49	-5.15	-5.46	-1.84	-3.48	2.25	28700	177	Highly soluble	2.42	42400	261	Highly soluble	1.81	10600	65.2	Soluble	Low	No	No	No	No	No	No	No	-10.48	0	3	0	0	2	0.56	0	0	1	2.46
82548330	[NH3+][C@H](C(=O)NCc1ccc(cc1)C)CC(=O)[O-]	C12H16N2O3	236.27	17	6	0.33	6	3	2	62.4	96.87	1.32	-2.26	-1.79	-3.07	0.91	-0.98	0.25	424	1.79	Highly soluble	0.76	1360	5.75	Highly soluble	-2.67	0.511	0.00216	Soluble	High	No	No	No	No	No	No	No	-9.35	0	1	0	0	1	0.55	0	0	1	1.97
83363136	[O-]C(=O)C[C@H](C(=O)NCc1cccc(c1)C)[NH3+]	C12H16N2O3	236.27	17	6	0.33	6	3	2	62.4	96.87	1.09	-2.26	-1.79	-3.07	0.91	-1.02	0.25	424	1.79	Highly soluble	0.76	1360	5.75	Highly soluble	-2.67	0.511	0.00216	Soluble	High	No	No	No	No	No	No	No	-9.35	0	1	0	0	1	0.55	0	0	1	2.03
19735155	[O-]C(=O)[C@@H]1CCCN1C(=O)c1c[nH+]cc(c1)[O-]	C11H11N2O4	235.22	17	6	0.36	3	4	1	59.21	97.64	1.02	0.07	-1.38	-0.33	0.12	-0.1	-1.41	9.24	0.0393	Very soluble	-1.67	4.98	0.0212	Very soluble	-0.99	23.8	0.101	Soluble	High	No	No	No	No	No	No	No	-7.69	0	1	0	0	0	0.56	0	0	1	2.14
77372817	COc1ccc(cc1N(C(=O)C([NH3+])(C)C)C)C	C13H21N2O2	237.32	17	6	0.46	4	2	1	70.73	57.18	2.4	1.3	0.99	-2.16	1.41	0.79	-2.13	1.77	0.00746	Soluble	-2.1	1.88	0.00793	Soluble	-3.06	0.209	0.000879	Soluble	High	Yes	No	Yes	No	No	No	No	-6.82	0	0	0	0	0	0.55	0	0	1	1.89
77424810	O=C(C([NH3+])(C)C)N(c1cc(ccc1C)C(C)C)C	C15H25N2O	249.37	18	6	0.53	4	1	1	78.82	47.95	2.93	2.45	2.1	-1.05	2.48	1.78	-2.91	0.305	0.00122	Soluble	-3.1	0.198	0.000793	Soluble	-3.75	0.0443	0.000178	Soluble	High	Yes	No	Yes	No	No	No	No	-6.08	0	0	0	0	0	0.55	0	0	1	1.99
82549116	COc1cccc(c1)NC(=O)[C@H](CC(=O)[O-])[NH3+]	C11H14N2O4	238.24	17	6	0.27	6	4	2	60.66	106.1	1.31	-2.59	-1.81	-3.62	0.09	-1.32	0.45	671	2.81	Highly soluble	0.91	1930	8.1	Highly soluble	-2	2.38	0.00998	Soluble	High	No	No	No	No	No	No	No	-9.59	0	1	0	0	1	0.55	0	0	1	2.27
13353968	[O-]C(=O)C[C@H]([C@H](C(=O)[O-])O)[NH3+]	C5H8NO5	162.12	11	0	0.6	4	5	2	30.93	128.13	-0.04	-4.49	-5.15	-5.46	-1.84	-3.4	2.25	28700	177	Highly soluble	2.42	42400	261	Highly soluble	1.81	10600	65.2	Soluble	Low	No	No	No	No	No	No	No	-10.48	0	3	0	0	2	0.56	0	0	1	2.46
83376412	[NH3+][C@H](C(=O)[O-])Cc1nnc(o1)Cc1ccccc1	C12H13N3O3	247.25	18	11	0.25	5	5	1	62.13	106.69	1.23	-1.59	-1.44	-3.18	1.27	-0.74	-0.49	79.4	0.321	Very soluble	-0.14	178	0.722	Very soluble	-3.26	0.135	0.000547	Soluble	High	No	No	No	No	No	No	No	-8.94	0	1	0	0	0	0.55	0	0	1	3.06
83290540	[O-]C(=O)C[C@@H](c1nc(=O)[nH]c(c1C)C)[NH3+]	C9H13N3O3	211.22	15	6	0.44	3	4	2	53.16	113.52	0.82	-3.31	-2.51	-4.34	0.98	-1.67	0.84	1450	6.88	Highly soluble	1.5	6670	31.6	Highly soluble	-1.81	3.28	0.0155	Soluble	Low	No	No	No	No	No	No	No	-9.94	0	1	0	0	1	0.55	0	0	1	2.69
83327129	[NH3+]C[C@H](c1ccc2c(n1)cc(cc2)C)C(=O)[O-]	C13H14N2O2	230.26	17	10	0.23	3	3	1	65.08	80.66	1.52	-1.13	-0.38	-2.62	1.97	-0.13	-0.79	37.1	0.161	Very soluble	-0.07	195	0.846	Very soluble	-3.56	0.063	0.000274	Soluble	High	No	No	No	No	No	No	No	-8.51	0	0	0	0	0	0.55	0	0	1	2.36
2384840	[O-]C(=O)CNC(=O)[C@H](CC(=O)[O-])[NH3+]	C6H9N2O5	189.15	13	0	0.5	6	5	2	37.58	137	0.02	-4.52	-5.4	-5.57	-1.85	-3.46	2.23	32200	170	Highly soluble	2.26	34600	183	Highly soluble	0.87	1400	7.41	Soluble	Low	No	No	No	No	No	No	No	-10.66	0	2	0	1	2	0.56	0	0	1	2.04
76167454	On1c(C[C@@H]2COCC[NH2+]2)nc2c1cccc2	C12H16N3O2	234.27	17	9	0.42	2	3	2	68.12	63.89	2.09	1.08	-0.6	-2.65	0.92	0.17	-2.23	1.37	0.00585	Soluble	-2.01	2.27	0.00969	Soluble	-2.59	0.598	0.00255	Soluble	High	No	Yes	No	No	No	No	No	-6.96	0	1	0	0	0	0.55	0	1	1	3.15
82961226	OCCNC(=O)[C@@H](CC(=O)[O-])[NH3+]	C6H12N2O4	176.17	12	0	0.67	6	4	3	38.91	117.1	-0.24	-4.8	-4.15	-5.49	-1.5	-3.24	2.49	54200	307	Highly soluble	2.97	165000	935	Highly soluble	0.42	462	2.62	Soluble	Low	No	No	No	No	No	No	No	-10.78	0	2	0	0	2	0.55	0	0	1	2.04
83378138	[O-]C(=O)[C@H](Cc1nnc(o1)Cc1cccnc1)[NH3+]	C11H12N4O3	248.24	18	11	0.27	5	6	1	59.92	119.58	1.16	-2.66	-2.04	-4.26	0.74	-1.41	0.17	371	1.49	Highly soluble	0.7	1240	4.99	Highly soluble	-2.89	0.32	0.00129	Soluble	Low	No	No	No	No	No	No	No	-9.7	0	1	0	0	1	0.55	0	0	1	3.04
76161113	[O-]C(=O)[C@H](Cc1scc(n1)c1ccncc1)[NH3+]	C11H11N3O2S	249.29	17	11	0.18	4	4	1	63.72	121.79	1.15	-1.75	-0.89	-4.27	2.16	-0.72	-0.5	79.2	0.318	Very soluble	-0.29	127	0.51	Very soluble	-2.91	0.305	0.00122	Soluble	High	No	No	No	No	No	No	No	-9.06	0	1	0	0	0	0.55	0	0	1	3.06
82378167	[O-]C(=O)[C@H]1CCC[NH2+]c2c1cccc2O	C11H13NO3	207.23	15	6	0.36	1	4	2	58.77	76.97	1	1.54	-1.17	-2.69	1.09	-0.05	-2.33	0.98	0.00473	Soluble	-2.77	0.355	0.00172	Soluble	-2.13	1.53	0.00736	Soluble	High	No	No	No	No	No	No	No	-6.47	0	1	0	0	0	0.55	0	2	1	2.58
82548336	[O-]C(=O)C[C@@H](C(=O)Nc1ccc(c(c1)C)C)[NH3+]	C12H16N2O3	236.27	17	6	0.33	5	3	2	64.1	96.87	1.36	-1.56	-1.2	-2.8	1.04	-0.63	-0.25	132	0.558	Very soluble	0.03	255	1.08	Highly soluble	-2.65	0.531	0.00225	Soluble	High	No	No	No	No	No	No	No	-8.85	0	1	0	0	0	0.55	0	0	1	2.15
83367755	[O-]C(=O)C[C@H](C(=O)NCc1cccc(c1)F)[NH3+]	C11H13FN2O3	240.23	17	6	0.27	6	4	2	57.39	96.87	1.23	-2.52	-1.54	-2.94	0.84	-0.98	0.39	594	2.47	Highly soluble	1.03	2570	10.7	Highly soluble	-2.56	0.666	0.00277	Soluble	High	No	No	No	No	No	No	No	-9.55	0	1	0	0	1	0.55	0	0	1	2.05
82961298	C[C@H](CNC(=O)[C@@H](CC(=O)[O-])[NH3+])O	C7H14N2O4	190.2	13	0	0.71	6	4	3	43.72	117.1	0.38	-4.37	-3.77	-5.13	-1.31	-2.84	2.13	25600	135	Highly soluble	2.52	63600	335	Highly soluble	0.38	459	2.42	Soluble	Low	No	No	No	No	No	No	No	-10.56	0	1	0	0	2	0.55	0	0	1	2.43
76161665	[O-]C(=O)[C@H](Cc1ncc(o1)c1ccncc1)[NH3+]	C11H11N3O3	233.22	17	11	0.18	4	5	1	58.11	106.69	1.11	-2.37	-1.36	-4.68	0.91	-1.28	-0.01	229	0.982	Very soluble	0.67	1090	4.65	Highly soluble	-2.86	0.323	0.00138	Soluble	High	No	No	No	No	No	No	No	-9.41	0	1	0	0	1	0.55	0	0	1	3.15
57535487	[O-]C(=O)C[C@H](COc1cccc2c1nccc2)[NH3+]	C13H14N2O3	246.26	18	10	0.23	5	4	1	66.45	89.89	1.45	-1.77	-0.64	-3.18	1.38	-0.55	-0.33	114	0.465	Very soluble	0.4	616	2.5	Highly soluble	-3.32	0.118	0.000479	Soluble	High	No	No	No	No	No	No	No	-9.06	0	1	0	0	0	0.55	0	0	1	2.61
82548329	[NH3+][C@@H](C(=O)NCc1ccc(cc1)C)CC(=O)[O-]	C12H16N2O3	236.27	17	6	0.33	6	3	2	62.4	96.87	1.47	-2.26	-1.79	-3.07	0.91	-0.95	0.25	424	1.79	Highly soluble	0.76	1360	5.75	Highly soluble	-2.67	0.511	0.00216	Soluble	High	No	No	No	No	No	No	No	-9.35	0	1	0	0	1	0.55	0	0	1	1.97
83339080	[NH3+]C[C@@H](c1csc(n1)C(F)(F)F)C(=O)[O-]	C7H7F3N2O2S	240.2	15	5	0.43	4	6	1	45.49	108.9	1.04	-1.81	0.39	-3.67	2.19	-0.37	-0.17	162	0.674	Very soluble	0.04	263	1.1	Highly soluble	-1.66	5.3	0.0221	Soluble	High	No	No	No	No	No	No	No	-9.05	0	0	0	0	0	0.55	0	0	1	2.92
83327126	[NH3+]C[C@H](c1ccc2c(n1)ccc(c2)C)C(=O)[O-]	C13H14N2O2	230.26	17	10	0.23	3	3	1	65.08	80.66	1.49	-1.13	-0.38	-2.62	1.97	-0.14	-0.79	37.1	0.161	Very soluble	-0.07	195	0.846	Very soluble	-3.56	0.063	0.000274	Soluble	High	No	No	No	No	No	No	No	-8.51	0	0	0	0	0	0.55	0	0	1	2.35
86864968	O[C@H]([C@@H](O[S@@](=O)O)O)O[S@@](=O)O	C2H6O8S2	222.19	12	0	1	5	8	4	35.92	171.94	-0.24	-1.53	-0.34	-3.12	-3.27	-1.7	0.08	265	1.19	Highly soluble	-1.57	5.92	0.0267	Very soluble	2.8	140000	628	Soluble	Low	No	No	No	No	No	No	No	-8.74	0	2	1	1	2	0.11	0	2	1	4.31
83365487	[O-]C(=O)C[C@H](C(=O)NCc1cccc(c1)O)[NH3+]	C11H14N2O4	238.24	17	6	0.27	6	4	3	59.46	117.1	0.85	-2.98	-2.39	-3.89	-0.06	-1.69	0.7	1180	4.96	Highly soluble	1.08	2880	12.1	Highly soluble	-1.7	4.72	0.0198	Soluble	Low	No	No	No	No	No	No	No	-9.87	0	1	0	0	1	0.55	0	0	1	1.96
83336102	COc1ncc2c(n1)c(c[nH]2)[C@H](C(=O)[O-])C[NH3+]	C10H12N4O3	236.23	17	9	0.3	4	5	2	58.76	118.57	0.95	-3	-1.96	-4.52	0.52	-1.6	0.46	678	2.87	Highly soluble	1.07	2790	11.8	Highly soluble	-2.14	1.7	0.00721	Soluble	Low	No	No	No	No	No	No	No	-9.87	0	1	0	0	1	0.55	0	0	1	2.73
37623091	[NH3+]CC(=O)NCC(=O)N1CCc2c(C1)cccc2	C13H18N3O2	248.3	18	6	0.38	5	2	2	72.27	77.05	1.51	-0.31	-1.6	-3.59	0.76	-0.65	-1.1	19.7	0.0793	Very soluble	-0.85	35.3	0.142	Very soluble	-2.97	0.267	0.00107	Soluble	High	No	No	No	No	No	No	No	-8.03	0	1	0	0	0	0.55	0	0	1	1.96
76687737	Cc1ccccc1Cc1nc2c([nH]1)[C@H](O)C[NH2+]C2	C14H18N3O	244.31	18	11	0.36	2	2	3	74.47	65.52	1.63	0.75	-0.44	-2.95	2.88	0.37	-2.15	1.74	0.00712	Soluble	-1.71	4.81	0.0197	Very soluble	-4.63	0.00577	2.36e-05	Moderately soluble	High	No	Yes	No	No	No	No	No	-7.26	0	1	0	0	0	0.55	0	0	1	3.08
49559576	C[C@H](CC(=O)Nc1nc2c(s1)CCCC2)[NH3+]	C11H18N3OS	240.35	16	5	0.64	4	2	2	67.44	97.87	1.29	1.52	0.79	-2.92	2.65	0.67	-2.25	1.34	0.00556	Soluble	-3.18	0.157	0.000655	Soluble	-2.89	0.308	0.00128	Soluble	High	No	No	Yes	No	No	No	No	-6.69	0	0	0	0	0	0.55	0	0	1	3.57
13353964	[O-]C(=O)C[C@@H]([C@H](C(=O)[O-])O)[NH3+]	C5H8NO5	162.12	11	0	0.6	4	5	2	30.93	128.13	-0.27	-4.49	-5.15	-5.46	-1.84	-3.44	2.25	28700	177	Highly soluble	2.42	42400	261	Highly soluble	1.81	10600	65.2	Soluble	Low	No	No	No	No	No	No	No	-10.48	0	3	0	0	2	0.56	0	0	1	2.46
13353960	[O-]C(=O)C[C@H]([C@@H](C(=O)[O-])O)[NH3+]	C5H8NO5	162.12	11	0	0.6	4	5	2	30.93	128.13	0	-4.49	-5.15	-5.46	-1.84	-3.39	2.25	28700	177	Highly soluble	2.42	42400	261	Highly soluble	1.81	10600	65.2	Soluble	Low	No	No	No	No	No	No	No	-10.48	0	3	0	0	2	0.56	0	0	1	2.46
37623229	COc1cccc(c1)NC(=O)CNC(=O)C[NH3+]	C11H16N3O3	238.26	17	6	0.27	7	3	3	63.83	95.07	1.12	-0.49	-1.2	-4.03	0.09	-0.9	-0.81	37.1	0.156	Very soluble	-1.04	21.8	0.0914	Very soluble	-2.98	0.247	0.00104	Soluble	High	No	No	No	No	No	No	No	-8.1	0	1	0	0	0	0.55	0	0	1	1.9
82550620	[O-]C(=O)C[C@@H](C(=O)Nc1cccc(c1)Cl)[NH3+]	C10H11ClN2O3	242.66	16	6	0.2	5	3	2	59.17	96.87	1.22	-1.93	-1.16	-2.81	0.69	-0.8	-0.08	204	0.839	Very soluble	0.42	634	2.61	Highly soluble	-2.49	0.789	0.00325	Soluble	High	No	No	No	No	No	No	No	-9.15	0	1	0	0	0	0.55	0	0	1	2.1
83376421	[NH3+][C@H](C(=O)[O-])Cc1nnc(o1)c1ccccc1C	C12H13N3O3	247.25	18	11	0.25	4	5	1	63.07	106.69	1.74	-1.52	-1.05	-2.91	1.4	-0.47	-0.6	61.6	0.249	Very soluble	-0.21	151	0.61	Very soluble	-3.25	0.141	0.000569	Soluble	High	No	No	No	No	No	No	No	-8.89	0	1	0	0	0	0.55	0	0	1	3.38
82550618	[O-]C(=O)C[C@@H](C(=O)Nc1ccccc1Cl)[NH3+]	C10H11ClN2O3	242.66	16	6	0.2	5	3	2	59.17	96.87	1.22	-2.38	-1.16	-2.81	0.69	-0.89	0.21	391	1.61	Highly soluble	0.88	1860	7.66	Highly soluble	-2.49	0.789	0.00325	Soluble	High	No	No	No	No	No	No	No	-9.47	0	1	0	0	1	0.55	0	0	1	2.19
40495314	[NH3+]CC(=O)NCC(=O)Nc1cccc(c1)O	C10H14N3O3	224.24	16	6	0.2	6	3	4	59.36	106.07	0.84	-1.29	-1.5	-4.32	-0.43	-1.34	-0.3	113	0.502	Very soluble	-0.44	81.4	0.363	Very soluble	-2.28	1.17	0.00522	Soluble	High	No	No	No	No	No	No	No	-8.58	0	1	0	0	0	0.55	0	0	1	1.76
83100910	[O-]C(=O)C[C@H](c1cccn2c1nc(c2C)C)[NH3+]	C12H15N3O2	233.27	17	9	0.33	3	3	1	63.5	85.07	1.69	-1.33	-0.95	-3.27	0.9	-0.59	-0.64	53.2	0.228	Very soluble	0.04	257	1.1	Highly soluble	-2.34	1.08	0.00461	Soluble	High	No	No	No	No	No	No	No	-8.67	0	1	0	0	0	0.55	0	0	1	2.56
49237142	C[C@H](CC(=O)Nc1scc(n1)C1CC1)[NH3+]	C10H16N3OS	226.32	15	5	0.6	5	2	2	62.47	97.87	1.51	1.02	0.73	-3.21	2.22	0.45	-1.8	3.57	0.0158	Very soluble	-2.66	0.49	0.00216	Soluble	-2.38	0.937	0.00414	Soluble	High	No	No	No	No	No	No	No	-6.96	0	0	0	0	0	0.55	0	0	1	3.24
37481740	[NH3+]CC(=O)NCC(=O)Nc1cccc(c1)Cl	C10H13ClN3O2	242.68	16	6	0.2	6	2	3	62.35	85.84	1.35	-0.31	-0.55	-3.22	0.69	-0.41	-1.03	22.6	0.0931	Very soluble	-1.03	22.5	0.0929	Very soluble	-3.47	0.0819	0.000337	Soluble	High	No	No	No	No	No	No	No	-8	0	1	0	0	0	0.55	0	0	1	1.71
37810998	C[C@@H](C(=O)N(CC(=O)Nc1ccccc1)C)[NH3+]	C12H18N3O2	236.29	17	6	0.33	6	2	2	67.04	77.05	2.05	0.12	-0.48	-3.2	0.16	-0.27	-1.25	13.4	0.0568	Very soluble	-1.29	12	0.0508	Very soluble	-2.56	0.652	0.00276	Soluble	High	No	No	No	No	No	No	No	-7.66	0	1	0	0	0	0.55	0	0	1	2.13
50457640	COc1ccc(cc1NC(=O)[C@H]1C[C@H]1[NH3+])Cl	C11H14ClN2O2	241.69	16	6	0.36	4	2	2	63.72	65.97	2.33	1.47	0.73	-2.55	1.46	0.69	-2.28	1.27	0.00527	Soluble	-2.46	0.834	0.00345	Soluble	-3.16	0.168	0.000695	Soluble	High	No	No	Yes	No	No	No	No	-6.73	0	0	0	0	0	0.55	0	0	1	2.59
37805795	O=C(N([C@H](c1cc2c(o1)cccc2)C)C)[C@@H]([NH3+])C	C14H19N2O2	247.31	18	9	0.36	4	2	1	72.28	61.09	2.48	1.55	1.26	-2.72	1.72	0.86	-2.46	0.866	0.0035	Soluble	-2.44	0.893	0.00361	Soluble	-3.48	0.0823	0.000333	Soluble	High	Yes	No	Yes	No	No	No	No	-6.71	0	0	0	0	0	0.55	0	0	1	3.2
37805796	O=C(N([C@@H](c1cc2c(o1)cccc2)C)C)[C@@H]([NH3+])C	C14H19N2O2	247.31	18	9	0.36	4	2	1	72.28	61.09	2.2	1.55	1.26	-2.72	1.72	0.8	-2.46	0.866	0.0035	Soluble	-2.44	0.893	0.00361	Soluble	-3.48	0.0823	0.000333	Soluble	High	Yes	No	Yes	No	No	No	No	-6.71	0	0	0	0	0	0.55	0	0	1	3.2
83359670	OC[C@H](C(=O)NCc1c[nH]c2c1cccc2)[NH3+]	C12H16N3O2	234.27	17	9	0.25	5	2	4	65.81	92.76	1	-0.5	-0.77	-4.08	1.11	-0.65	-1.04	21.4	0.0914	Very soluble	-0.98	24.5	0.105	Very soluble	-3.21	0.143	0.00061	Soluble	High	No	No	No	No	No	No	No	-8.08	0	1	0	0	0	0.55	0	0	1	2.16
49547786	C[C@H](CC(=O)Nc1sc2c(n1)CCC2)[NH3+]	C10H16N3OS	226.32	15	5	0.6	4	2	2	62.63	97.87	0.96	1.16	0.4	-3.21	2.39	0.34	-1.96	2.5	0.011	Very soluble	-2.81	0.35	0.00155	Soluble	-2.61	0.55	0.00243	Soluble	High	No	No	Yes	No	No	No	No	-6.86	0	0	0	0	0	0.55	0	0	1	3.48
76159797	[NH3+]C[C@H](C(=O)[O-])Cc1nnc(o1)c1ccccc1	C12H13N3O3	247.25	18	11	0.25	5	5	1	62.92	106.69	1.67	-1.98	-1.11	-2.91	1.27	-0.61	-0.25	140	0.565	Very soluble	0.26	453	1.83	Highly soluble	-3.26	0.135	0.000547	Soluble	High	No	No	No	No	No	No	No	-9.21	0	1	0	0	0	0.55	0	0	1	3.2
83271890	O[C@H](c1c(C)onc1[O-])[C@H]([NH3+])C	C7H12N2O3	172.18	12	5	0.57	2	4	2	41.31	96.96	1.31	-0.06	-0.53	-4.49	0.06	-0.74	-1.05	15.5	0.0899	Very soluble	-1.53	5.14	0.0298	Very soluble	-0.6	43.5	0.253	Soluble	High	No	No	No	No	No	No	No	-7.39	0	1	0	0	1	0.55	0	0	1	3.69
37481829	[NH3+]CC(=O)NCC(=O)Nc1cccc(c1)C	C11H16N3O2	222.26	16	6	0.27	6	2	3	62.3	85.84	1.43	0.12	-0.9	-3.49	0.52	-0.46	-1.18	14.9	0.0668	Very soluble	-1.48	7.39	0.0332	Very soluble	-3.24	0.127	0.00057	Soluble	High	No	No	Yes	No	No	No	No	-7.57	0	1	0	0	0	0.55	0	0	1	1.62
82539371	[NH3+][C@H](C(=O)NCc1ccncc1)CC(=O)[O-]	C10H13N3O3	223.23	16	6	0.3	6	4	2	55.23	109.76	0.72	-3.69	-2.7	-4.84	-0.13	-2.13	1.22	3700	16.6	Highly soluble	1.97	21000	94	Highly soluble	-1.91	2.77	0.0124	Soluble	Low	No	No	No	No	No	No	No	-10.28	0	1	0	0	1	0.55	0	0	1	2.01
83376387	[NH3+][C@@H](C(=O)NCc1ccc(cc1)C#N)CC(=O)[O-]	C12H13N3O3	247.25	18	6	0.25	6	4	2	62.15	120.66	1.44	-2.9	-2.23	-3.96	0.46	-1.44	0.6	992	4.01	Highly soluble	0.92	2080	8.4	Highly soluble	-2.36	1.07	0.00434	Soluble	Low	No	No	No	No	No	No	No	-9.87	0	1	0	0	1	0.55	0	0	1	2.13
37481767	[NH3+]CC(=O)NCC(=O)Nc1ccccc1F	C10H13FN3O2	226.23	16	6	0.2	6	3	3	57.29	85.84	1.27	-0.53	-0.65	-3.36	0.47	-0.56	-0.79	36.7	0.162	Very soluble	-0.8	35.5	0.157	Very soluble	-3.14	0.165	0.000731	Soluble	High	No	No	No	No	No	No	No	-8.06	0	1	0	0	0	0.55	0	0	1	1.78
536609	O=C(Nc1ccccc1)C[C@@H]1[NH2+]CCNC1=O	C12H16N3O2	234.27	17	6	0.33	4	2	3	72.46	74.81	1.65	-0.24	-1.88	-3.6	0.87	-0.64	-1.14	17	0.0727	Very soluble	-0.87	31.4	0.134	Very soluble	-3.68	0.0489	0.000209	Soluble	High	No	No	Yes	No	No	No	No	-7.9	0	1	0	0	0	0.55	0	0	1	2.29
37481666	[NH3+]CC(=O)NCC(=O)Nc1cccnc1	C9H13N4O2	209.23	15	6	0.22	6	3	3	55.13	98.73	0.51	-1.15	-1.81	-5.29	-0.49	-1.65	-0.31	102	0.487	Very soluble	-0.43	77.5	0.371	Very soluble	-2.48	0.688	0.00329	Soluble	High	No	No	No	No	No	No	No	-8.39	0	1	0	0	0	0.55	0	0	1	1.94
76137448	[NH3+]C[C@H](C(=O)[O-])Cc1nc2c(o1)cccn2	C10H11N3O3	221.21	16	9	0.3	4	5	1	54.99	106.69	1.25	-2.37	-1.63	-3.98	0.7	-1.21	0.13	298	1.35	Highly soluble	0.67	1030	4.65	Highly soluble	-2.42	0.837	0.00378	Soluble	High	No	No	No	No	No	No	No	-9.33	0	1	0	0	1	0.55	0	0	1	3.1
95534655	COc1ccc(cc1)OCc1[nH]nc(n1)[C@H]([NH3+])C	C12H17N4O2	249.29	18	11	0.33	5	4	2	67.59	87.67	1.32	0.75	0.22	-3.78	1.67	0.04	-1.98	2.61	0.0105	Very soluble	-2.17	1.68	0.00675	Soluble	-3.73	0.0459	0.000184	Soluble	High	No	No	No	No	No	No	No	-7.29	0	0	0	0	0	0.55	0	0	1	3.13
82529240	C=CCNC(=O)[C@H](CC(=O)[O-])[NH3+]	C7H12N2O3	172.18	12	0	0.43	6	3	2	42.09	96.87	0.78	-3.47	-2.96	-4.42	-0.63	-2.14	1.67	8140	47.3	Highly soluble	2.02	17800	104	Highly soluble	-0.2	110	0.638	Soluble	Low	No	No	No	No	No	No	No	-9.81	0	1	0	0	2	0.55	0	1	1	2.16
20273609	[O-]C(=O)[C@@H](Cc1csc(n1)c1ccccn1)[NH3+]	C11H11N3O2S	249.29	17	11	0.18	4	4	1	63.72	121.79	1.37	-1.71	-0.89	-4	2.16	-0.62	-0.52	74.7	0.3	Very soluble	-0.33	115	0.463	Very soluble	-2.91	0.305	0.00122	Soluble	High	No	No	No	No	No	No	No	-9.03	0	1	0	0	0	0.55	0	0	1	3.1
82538911	[NH3+][C@H](C(=O)Nc1ccc(cc1)C)CC(=O)[O-]	C11H14N2O3	222.24	16	6	0.27	5	3	2	59.13	96.87	1.18	-2.19	-1.51	-3.08	0.52	-1.02	0.21	364	1.64	Highly soluble	0.69	1080	4.87	Highly soluble	-2.26	1.22	0.00548	Soluble	High	No	No	No	No	No	No	No	-9.21	0	1	0	0	1	0.55	0	0	1	1.96
73711792	O=C(n1c[nH+]cc1)c1ccc(o1)Cn1c[nH+]cc1	C12H12N4O2	244.25	18	15	0.08	4	2	2	63.99	68.35	1.79	0.67	0.25	-0.19	0.63	0.63	-2.13	1.81	0.00743	Soluble	-1.68	5.08	0.0208	Very soluble	-3.03	0.228	0.000933	Soluble	High	No	No	No	No	No	No	No	-7.31	0	0	0	0	0	0.55	0	0	1	2.53
1731778	O=C(C[C@H](C(=O)[O-])[NH3+])NCC(=O)[O-]	C6H9N2O5	189.15	13	0	0.5	6	5	2	37.58	137	0	-4.52	-5.4	-5.57	-1.85	-3.47	2.23	32200	170	Highly soluble	2.26	34600	183	Highly soluble	0.87	1400	7.41	Soluble	Low	No	No	No	No	No	No	No	-10.66	0	2	0	1	2	0.56	0	0	1	2.03
37481839	[NH3+]CC(=O)NCC(=O)Nc1ccccc1C	C11H16N3O2	222.26	16	6	0.27	6	2	3	62.3	85.84	1.73	-0.71	-0.9	-3.49	0.52	-0.57	-0.65	49.5	0.223	Very soluble	-0.62	53.7	0.242	Very soluble	-3.24	0.127	0.00057	Soluble	High	No	No	Yes	No	No	No	No	-8.16	0	1	0	0	0	0.55	0	0	1	1.62
48404549	O=C(Nc1ccccc1C(=O)N)Cn1c[nH+]cc1	C12H13N4O2	245.26	18	11	0.08	5	2	3	66.31	91.26	1.4	0.24	-0.15	-0.25	0.07	0.26	-1.63	5.7	0.0232	Very soluble	-1.72	4.71	0.0192	Very soluble	-2.93	0.289	0.00118	Soluble	High	No	No	No	No	No	No	No	-7.63	0	0	0	0	0	0.55	0	0	1	2.03
83363240	CC[C@@H](C(=O)NC/C=C/c1ccc(cc1)F)[NH3+]	C13H18FN2O	237.29	17	6	0.31	6	2	2	67.49	56.74	2.33	1.8	1.29	-1.53	2.45	1.27	-2.31	1.16	0.00489	Soluble	-2.61	0.582	0.00245	Soluble	-3.66	0.0519	0.000219	Soluble	High	Yes	No	Yes	No	No	No	No	-6.47	0	0	0	0	0	0.55	0	0	1	2.66
37769622	[NH3+]CC(=O)NCC(=O)Nc1cccc2c1cn[nH]2	C11H14N5O2	248.26	18	9	0.18	6	3	4	66.99	114.52	0.08	-0.83	-1.33	-4.57	0.14	-1.3	-0.83	36.7	0.148	Very soluble	-1.09	20	0.0804	Very soluble	-3.37	0.106	0.000428	Soluble	High	No	No	No	No	No	No	No	-8.4	0	1	0	0	0	0.55	0	0	1	1.91
195750	O=C(C[C@@H]1[NH2+]CCNC1=O)Nc1cccc(c1)C	C13H18N3O2	248.3	18	6	0.38	4	2	3	77.43	74.81	2.02	0.12	-1.57	-3.32	1.36	-0.28	-1.44	9.06	0.0365	Very soluble	-1.25	14.1	0.0567	Very soluble	-4.07	0.0213	8.59e-05	Moderately soluble	High	No	Yes	Yes	No	No	No	No	-7.73	0	1	0	0	0	0.55	0	0	1	2.38
76161653	[NH3+][C@H](C(=O)[O-])Cc1nnc(o1)c1ccccc1	C11H11N3O3	233.22	17	11	0.18	4	5	1	58.11	106.69	1.29	-1.88	-1.36	-3.19	0.91	-0.85	-0.32	113	0.483	Very soluble	0.16	336	1.44	Highly soluble	-2.86	0.323	0.00138	Soluble	High	No	No	No	No	No	No	No	-9.06	0	1	0	0	0	0.55	0	0	1	3.2
87492690	[NH3+][C@H](C(=O)[O-])C[NH+]([C@H](O)C)[C@H](C)[O-]	C7H16N2O4	192.21	13	0	0.86	5	4	3	44.5	115.5	0.75	-3.64	-4.65	-8.71	-2.08	-3.67	1.59	7500	39	Highly soluble	1.8	12100	63.2	Highly soluble	1.59	7480	38.9	Soluble	Low	No	No	No	No	No	No	No	-10.06	0	1	0	0	2	0.55	0	1	1	2.69
83359673	OC[C@H](C(=O)NCc1ccc2c(c1)[nH]cc2)[NH3+]	C12H16N3O2	234.27	17	9	0.25	5	2	4	65.81	92.76	1.16	-0.4	-0.77	-4.08	1.11	-0.6	-1.1	18.5	0.079	Very soluble	-1.08	19.3	0.0824	Very soluble	-3.21	0.143	0.00061	Soluble	High	No	No	No	No	No	No	No	-8.01	0	1	0	0	0	0.55	0	0	1	2.06
37805784	[NH3+]CC(=O)N([C@@H](c1cc2c(o1)cccc2)C)C	C13H17N2O2	233.29	17	9	0.31	4	2	1	67.47	61.09	2.07	1.15	0.87	-2.98	1.51	0.52	-2.14	1.7	0.00727	Soluble	-2.03	2.19	0.00939	Soluble	-3.45	0.0832	0.000356	Soluble	High	Yes	No	No	No	No	No	No	-6.91	0	0	0	0	0	0.55	0	0	1	2.87
83380023	[O-]C(=O)C[C@@H](c1nnc(o1)c1cnc(cn1)C)[NH3+]	C10H11N5O3	249.23	18	11	0.3	4	7	1	58.66	132.47	0.95	-4.15	-2.07	-5.07	0.36	-1.99	1.04	2740	11	Highly soluble	1.97	23400	94.1	Highly soluble	-2.5	0.788	0.00316	Soluble	Low	No	No	No	No	No	No	No	-10.77	0	1	0	1	1	0.55	0	0	1	3.45
77416735	[O-]C(=O)C[C@@](c1ccc2c(c1)nc(n2C)C)([NH3+])C	C13H17N3O2	247.29	18	9	0.38	3	3	1	69.03	85.59	1.45	-1.86	-0.63	-2.73	1.16	-0.52	-0.37	105	0.423	Very soluble	0.58	944	3.82	Highly soluble	-2.72	0.47	0.0019	Soluble	High	No	No	No	No	No	No	No	-9.13	0	1	0	0	0	0.55	0	0	1	2.4
82961754	[O-]C(=O)C[C@@H]([NH3+])C(=O)NCc1ccc(s1)C	C10H14N2O3S	242.29	16	5	0.4	6	3	2	60.28	125.11	1.63	-2.51	-1.73	-3.99	1.54	-1.01	0.4	614	2.53	Highly soluble	0.43	646	2.67	Highly soluble	-1.93	2.82	0.0116	Soluble	Low	No	No	No	No	No	No	No	-9.56	0	1	0	0	1	0.55	0	0	1	2.63
37770369	[NH3+]CC(=O)NCC(=O)Nc1ccc(=O)n(c1)C	C10H15N4O3	239.25	17	6	0.3	6	3	3	62.86	107.84	0.88	-2.28	-2.51	-5.05	-0.86	-1.96	0.25	423	1.77	Highly soluble	0.55	849	3.55	Highly soluble	-1.95	2.67	0.0111	Soluble	Low	No	No	No	No	No	No	No	-9.38	0	1	0	0	1	0.55	0	0	1	2.3
83364578	NC(=O)C[C@H](C(=O)NCc1cccc(c1)O)[NH3+]	C11H16N3O3	238.26	17	6	0.27	6	3	4	62.53	120.06	0.73	-1.35	-1.66	-4.3	-0.29	-1.37	-0.33	111	0.466	Very soluble	-0.67	50.8	0.213	Very soluble	-1.92	2.87	0.0121	Soluble	High	No	No	No	No	No	No	No	-8.71	0	1	0	0	0	0.55	0	0	1	1.97
37476000	C[C@H](CC(=O)Nc1nc2c(s1)cccc2)[NH3+]	C11H14N3OS	236.31	16	9	0.27	4	2	2	67.51	97.87	1.71	1.42	1.06	-2.59	2.3	0.78	-2.35	1.05	0.00445	Soluble	-3.08	0.197	0.000832	Soluble	-3.46	0.0821	0.000348	Soluble	High	No	No	No	No	No	No	No	-6.73	0	0	0	0	0	0.55	0	0	1	2.91
41290535	[NH3+]CC(=O)NCCOc1ccc2c(c1)cccc2	C14H17N2O2	245.3	18	10	0.21	6	2	2	71.83	65.97	1.9	1.87	0.58	-2.37	1.92	0.78	-2.55	0.685	0.00279	Soluble	-2.88	0.326	0.00133	Soluble	-4.67	0.00518	2.11e-05	Moderately soluble	High	No	No	Yes	No	No	No	No	-6.47	0	0	0	0	0	0.55	0	0	1	1.78
50459380	[NH3+][C@@H]1C[C@@H]1C(=O)N(CCc1ccncc1)C	C12H18N3O	220.29	16	6	0.5	5	2	1	62.99	60.84	1.99	0.39	-0.29	-3.36	0.89	-0.07	-1.4	8.79	0.0399	Very soluble	-1.23	12.9	0.0584	Very soluble	-2.52	0.659	0.00299	Soluble	High	No	No	Yes	No	No	No	No	-7.37	0	0	0	0	0	0.55	0	0	1	2.45
83360598	[NH3+][C@H](C(=O)[O-])Cc1nnc(o1)c1ccncc1	C10H10N4O3	234.21	17	11	0.2	4	6	1	55.9	119.58	0.97	-2.95	-1.97	-4.28	0.4	-1.57	0.35	526	2.25	Highly soluble	1	2340	9.97	Highly soluble	-2.49	0.765	0.00327	Soluble	Low	No	No	No	No	No	No	No	-9.82	0	1	0	0	1	0.55	0	0	1	3.14
29570997	[NH3+][C@H](C(=O)[O-])Cc1cccc(c1)c1ccccc1	C15H15NO2	241.29	18	12	0.13	4	2	1	70.25	67.77	1.77	0.11	0.26	-1.16	2.6	0.71	-1.63	5.6	0.0232	Very soluble	-1.09	19.7	0.0816	Very soluble	-4.39	0.00985	4.08e-05	Moderately soluble	High	No	No	No	No	No	No	No	-7.69	0	0	0	0	0	0.55	0	0	1	2.16
82538908	[O-]C(=O)C[C@@H](C(=O)Nc1cccc(c1)C)[NH3+]	C11H14N2O3	222.24	16	6	0.27	5	3	2	59.13	96.87	1.19	-1.98	-1.51	-3.08	0.52	-0.97	0.08	268	1.21	Highly soluble	0.47	655	2.95	Highly soluble	-2.26	1.22	0.00548	Soluble	High	No	No	No	No	No	No	No	-9.06	0	1	0	0	0	0.55	0	0	1	2.03
83365486	[NH3+][C@@H](C(=O)[O-])CC(=O)NCc1ccc(cc1)O	C11H14N2O4	238.24	17	6	0.27	6	4	3	59.46	117.1	0.68	-2.98	-2.39	-3.89	-0.06	-1.73	0.7	1180	4.96	Highly soluble	1.08	2880	12.1	Highly soluble	-1.7	4.72	0.0198	Soluble	Low	No	No	No	No	No	No	No	-9.87	0	1	0	0	1	0.55	0	0	1	1.93
37623252	[NH3+]CC(=O)NCC(=O)Nc1ccc(c(c1)C)C	C12H18N3O2	236.29	17	6	0.33	6	2	3	67.27	85.84	1.5	0.54	-0.59	-3.2	1.04	-0.14	-1.51	7.3	0.0309	Very soluble	-1.91	2.88	0.0122	Very soluble	-3.63	0.0553	0.000234	Soluble	High	No	No	Yes	No	No	No	No	-7.36	0	1	0	0	0	0.55	0	0	1	1.75
41295860	[NH3+]CC(=O)NCCOc1cccc2c1nccc2	C13H16N3O2	246.29	18	10	0.23	6	3	2	69.62	78.86	1.63	0.29	-0.03	-3.59	1.38	-0.06	-1.56	6.71	0.0272	Very soluble	-1.51	7.64	0.031	Very soluble	-4.3	0.0123	4.98e-05	Moderately soluble	High	No	No	No	No	No	No	No	-7.6	0	0	0	0	0	0.55	0	0	1	2.05
4523463	[O-]C(=O)C[C@@H](C(=O)N[C@@H](C(=O)[O-])C)[NH3+]	C7H11N2O5	203.17	14	0	0.57	6	5	2	42.39	137	0.12	-4.12	-5.01	-5.22	-1.67	-3.18	1.89	15800	78	Highly soluble	1.85	14300	70.3	Highly soluble	0.83	1390	6.84	Soluble	Low	No	No	No	No	No	No	No	-10.46	0	1	0	1	1	0.56	0	0	1	2.4
40810009	O=C([C@H]([NH3+])C)NCc1nc2c(s1)cccc2	C11H14N3OS	236.31	16	9	0.27	4	2	2	65.97	97.87	1.65	1.02	0.39	-3.27	2.3	0.42	-2.1	1.88	0.00794	Soluble	-2.66	0.511	0.00216	Soluble	-3.46	0.0821	0.000348	Soluble	High	No	No	No	No	No	No	No	-7.02	0	0	0	0	0	0.55	0	0	1	2.82
19256546	O=C(Nc1cccc(c1)N)CCCn1cncc1	C13H16N4O	244.29	18	11	0.23	6	2	2	71.34	72.94	1.51	0.43	1.7	0.5	0.89	1.01	-1.68	5.08	0.0208	Very soluble	-1.53	7.22	0.0296	Very soluble	-3.79	0.0397	0.000163	Soluble	High	Yes	Yes	No	No	No	No	No	-7.48	0	0	0	0	0	0.55	0	1	1	1.99
82548338	[NH3+][C@H](C(=O)Nc1cc(C)cc(c1)C)CC(=O)[O-]	C12H16N2O3	236.27	17	6	0.33	5	3	2	64.1	96.87	1.02	-1.83	-1.2	-2.8	1.04	-0.75	-0.08	195	0.826	Very soluble	0.31	486	2.06	Highly soluble	-2.65	0.531	0.00225	Soluble	High	No	No	No	No	No	No	No	-9.04	0	1	0	0	0	0.55	0	0	1	2.15
35222948	O=C([C@H]([NH3+])C)N[C@@H](c1cc2c(o1)cccc2)C	C13H17N2O2	233.29	17	9	0.31	4	2	2	67.37	69.88	2.12	1.37	0.92	-2.98	1.79	0.64	-2.28	1.23	0.00528	Soluble	-2.44	0.846	0.00363	Soluble	-3.81	0.0364	0.000156	Soluble	High	No	No	Yes	No	No	No	No	-6.75	0	0	0	0	0	0.55	0	0	1	3.09
37622912	Fc1ccc(cc1NC(=O)CNC(=O)C[NH3+])F	C10H12F2N3O2	244.22	17	6	0.2	6	4	3	57.25	85.84	1.01	-0.26	-0.09	-2.95	0.92	-0.27	-1.06	21.5	0.088	Very soluble	-1.08	20.1	0.0824	Very soluble	-3.41	0.0941	0.000385	Soluble	High	No	No	No	No	No	No	No	-7.97	0	0	0	0	0	0.55	0	0	1	1.92
76161004	[O-]C(=O)[C@H](Cc1scc(n1)c1ccccc1)[NH3+]	C12H12N2O2S	248.3	17	11	0.17	4	3	1	65.92	108.9	1.56	-0.43	-0.29	-3.16	2.69	0.07	-1.32	11.8	0.0475	Very soluble	-1.39	10.1	0.0406	Very soluble	-3.29	0.129	0.000519	Soluble	High	No	No	No	No	No	No	No	-8.12	0	0	0	0	0	0.55	0	0	1	3.11
83364574	[NH3+][C@@H](C(=O)[O-])CC(=O)NCc1ccc(cc1)N	C11H15N3O3	237.26	17	6	0.27	6	3	3	61.84	122.89	0.94	-3.3	-2.51	-3.89	-0.29	-1.81	0.9	1900	8	Highly soluble	1.29	4650	19.6	Highly soluble	-1.92	2.86	0.0121	Soluble	Low	No	No	No	No	No	No	No	-10.09	0	1	0	0	1	0.55	1	1	1	1.92
82910257	[O-]C(=O)C[C@@H](c1nc(c(n1C)C)C)[NH3+]	C9H15N3O2	197.23	14	5	0.56	3	3	1	51.8	85.59	1.17	-3.04	-1.86	-4.2	0.3	-1.53	0.79	1210	6.11	Highly soluble	1.81	12600	64	Highly soluble	-1.04	17.8	0.0904	Soluble	High	No	No	No	No	No	No	No	-9.66	0	1	0	0	2	0.55	0	0	1	2.77
76165878	[NH3+]C[C@@H](Cc1scc(n1)c1ccncc1)O	C11H14N3OS	236.31	16	11	0.27	4	3	2	65.05	101.89	1.86	0.28	0.35	-4.17	2.62	0.19	-1.73	4.44	0.0188	Very soluble	-1.98	2.47	0.0104	Very soluble	-3.37	0.101	0.000427	Soluble	High	No	No	No	No	No	No	No	-7.54	0	0	0	0	0	0.55	0	0	1	3.1
83364573	[NH3+][C@@H](C(=O)NCc1ccc(cc1)N)CC(=O)[O-]	C11H15N3O3	237.26	17	6	0.27	6	3	3	61.84	122.89	0.62	-3.3	-2.51	-3.89	-0.29	-1.87	0.9	1900	8	Highly soluble	1.29	4650	19.6	Highly soluble	-1.92	2.86	0.0121	Soluble	Low	No	No	No	No	No	No	No	-10.09	0	1	0	0	1	0.55	1	1	1	1.91
37481773	[NH3+]CC(=O)NCC(=O)N[C@@H]1CCCC[C@@H]1C	C11H22N3O2	228.31	16	0	0.82	6	2	3	62.85	85.84	1.55	0.22	-0.96	-3.87	0.21	-0.57	-1	22.9	0.1	Very soluble	-1.58	5.98	0.0262	Very soluble	-1.93	2.66	0.0117	Soluble	High	No	Yes	No	No	No	No	No	-7.54	0	1	0	0	0	0.55	0	0	1	2.66
37748615	[NH3+][C@@H](C(=O)NCc1ccc(cc1)C#N)CC(=O)N	C12H15N4O2	247.27	18	6	0.25	6	3	3	65.23	123.62	1.04	-1.27	-1.49	-4.37	0.22	-1.17	-0.42	93.2	0.377	Very soluble	-0.83	36.6	0.148	Very soluble	-2.58	0.652	0.00264	Soluble	High	No	No	No	No	No	No	No	-8.71	0	1	0	0	0	0.55	0	0	1	2.19
22048664	[O-]C(=O)[C@@H]1C[C@H]2[C@@H](N1C(=O)[C@@H]([NH3+])C)CCC2	C11H18N2O3	226.27	16	0	0.82	3	3	1	61.57	88.08	1.33	-1.76	-2.24	-3.47	-0.35	-1.3	0.06	262	1.16	Highly soluble	0.43	603	2.66	Highly soluble	0.13	305	1.35	Soluble	High	No	No	No	No	No	No	No	-8.93	0	1	0	0	0	0.55	0	0	1	2.99
37804878	CC(c1ccc(cc1)CN(C(=O)[C@@H]([NH3+])C)C)C	C14H23N2O	235.35	17	6	0.5	5	1	1	72.28	47.95	2.72	1.84	1.25	-1.58	2.1	1.27	-2.39	0.96	0.00408	Soluble	-2.47	0.802	0.00341	Soluble	-3.38	0.0979	0.000416	Soluble	High	Yes	No	No	No	No	No	No	-6.43	0	0	0	0	0	0.55	0	0	1	1.92
82302191	CCOC(=O)c1c[nH]c2c(c1=O)[C@H]([NH3+])CCC2	C12H17N2O3	237.27	17	6	0.5	3	3	2	64.55	86.8	2.06	0.23	-0.15	-3.6	1.99	0.11	-1.52	7.18	0.0303	Very soluble	-1.61	5.79	0.0244	Very soluble	-2.94	0.272	0.00115	Soluble	High	No	No	Yes	No	No	No	No	-7.58	0	0	0	0	0	0.55	0	0	1	3.05
82929467	[O-]C(=O)C[C@H](c1cccn2c1ncc2)[NH3+]	C10H11N3O2	205.21	15	9	0.2	3	3	1	53.57	85.07	1.03	-2.13	-1.57	-3.85	-0.08	-1.32	-0.02	198	0.963	Very soluble	0.87	1530	7.46	Highly soluble	-1.56	5.65	0.0275	Soluble	High	No	No	No	No	No	No	No	-9.06	0	1	0	0	1	0.55	0	0	1	2.23
37481837	Cc1csc(n1)NC(=O)[C@@H]([NH3+])CC(=O)N	C8H13N4O2S	229.28	15	5	0.38	5	3	3	57.88	140.96	0.36	-1.16	-1.31	-5.15	0.45	-1.36	-0.45	81.8	0.357	Very soluble	-1.31	11.3	0.0492	Very soluble	-1.37	9.69	0.0423	Soluble	Low	No	No	No	No	No	No	No	-8.52	0	1	1	1	0	0.55	0	0	1	3.01
82931740	[O-]C(=O)[C@H](Cc1[n-]c2c(n1)ccnc2)[NH3+]	C9H9N4O2	205.19	15	9	0.22	3	5	1	51.23	106.44	0.09	-2.88	-2.51	-4.69	0.49	-1.9	0.46	587	2.86	Highly soluble	1.2	3270	15.9	Highly soluble	-2.01	1.99	0.00971	Soluble	Low	No	No	No	No	No	No	No	-9.6	0	1	0	0	1	0.56	0	0	1	2.32
37799937	O=C(N(Cc1ccc2c(c1)cccc2)C)[C@@H]([NH3+])C	C15H19N2O	243.32	18	10	0.27	4	1	1	75.2	47.95	2.3	1.96	1.28	-1.53	2.15	1.23	-2.73	0.453	0.00186	Soluble	-2.59	0.623	0.00256	Soluble	-4.23	0.0142	5.85e-05	Moderately soluble	High	Yes	No	Yes	No	No	No	No	-6.39	0	0	0	0	0	0.55	0	0	1	1.77
83338228	[O-]C(=O)C[C@H](c1cn2c(n1)N(C)CCCC2)[NH3+]	C11H18N4O2	238.29	17	5	0.64	3	3	1	66.51	88.83	1.43	-2.96	-2.17	-3.75	-0.46	-1.58	0.53	803	3.37	Highly soluble	1.65	10800	45.2	Highly soluble	-0.72	45.6	0.191	Soluble	High	No	No	No	No	No	No	No	-9.86	0	1	0	0	1	0.55	0	0	1	3.42
83363448	C[C@@H](Oc1ccc(cc1)C)CNC(=O)[C@@H]([NH3+])C	C13H21N2O2	237.32	17	6	0.46	6	2	2	68.9	65.97	2.47	1.5	0.51	-2.42	1.71	0.75	-2.12	1.79	0.00756	Soluble	-2.49	0.762	0.00321	Soluble	-3.45	0.0842	0.000355	Soluble	High	No	No	No	No	No	No	No	-6.68	0	0	0	0	0	0.55	0	0	1	2.51
83333653	[NH3+]C[C@H](c1ccc2c(n1)cc(cc2)F)C(=O)[O-]	C12H11FN2O2	234.23	17	10	0.17	3	4	1	60.08	80.66	1.62	-1.4	-0.13	-2.48	1.89	-0.1	-0.65	52.7	0.225	Very soluble	0.21	378	1.61	Highly soluble	-3.46	0.0822	0.000351	Soluble	High	No	No	No	No	No	No	No	-8.72	0	0	0	0	0	0.55	0	0	1	2.46
83353241	OC[C@H](C(=O)NCc1ccc(cc1O)C)[NH3+]	C11H17N2O3	225.26	16	6	0.36	5	3	4	60.95	97.2	1.45	0.04	-1.23	-3.81	0.5	-0.61	-1.21	13.9	0.0618	Very soluble	-1.63	5.23	0.0232	Very soluble	-2.14	1.62	0.00721	Soluble	High	No	No	No	No	No	No	No	-7.65	0	1	0	0	0	0.55	1	0	1	2.01
83339281	[NH3+][C@@H](c1csc(n1)C1CCCC1)CC(=O)[O-]	C11H16N2O2S	240.32	16	5	0.64	4	3	1	62.57	108.9	1.97	-1.24	-0.1	-3.19	2.54	0	-0.52	73.2	0.305	Very soluble	-0.55	67.5	0.281	Very soluble	-1.93	2.84	0.0118	Soluble	High	No	No	No	No	No	No	No	-8.65	0	0	0	0	0	0.55	0	0	1	3.24
60280945	OCc1[nH+]ccn1CC(=O)Nc1ccc(cc1)C	C13H16N3O2	246.29	18	11	0.23	5	2	3	69.31	68.4	1.31	0.53	0.4	0.24	1.26	0.75	-1.82	3.7	0.015	Very soluble	-1.54	7.14	0.029	Very soluble	-3.56	0.0686	0.000279	Soluble	High	No	No	No	No	No	No	No	-7.43	0	0	0	0	0	0.55	0	0	1	2.12
37800099	CN(C(=O)C[C@H]([NH3+])C)Cc1ccc(s1)Cl	C10H16ClN2OS	247.76	15	5	0.5	5	1	1	65.39	76.19	2.67	1.32	1.23	-2.47	2.64	1.08	-2.12	1.86	0.00751	Soluble	-2.52	0.747	0.00301	Soluble	-2.85	0.352	0.00142	Soluble	High	No	No	Yes	No	No	No	No	-6.87	0	0	0	0	0	0.55	0	0	1	2.86
39135590	[NH3+][C@H](C(=O)N(C)C)CC(=O)[O-]	C6H12N2O3	160.17	11	0	0.67	4	3	1	37.85	88.08	0.59	-3.93	-3.17	-4.67	-1.45	-2.53	1.91	12900	80.7	Highly soluble	2.68	76200	476	Highly soluble	0.6	642	4.01	Soluble	Low	No	No	No	No	No	No	No	-10.07	0	2	0	0	2	0.55	0	0	1	1.88
83372728	[NH3+]C[C@@H](C(=O)NCc1ccc2c(c1)cccc2)O	C14H17N2O2	245.3	18	10	0.21	5	2	3	71.46	76.97	1.47	0.73	-0.09	-2.64	1.6	0.21	-1.9	3.07	0.0125	Very soluble	-1.93	2.91	0.0119	Very soluble	-4	0.0243	9.91e-05	Moderately soluble	High	No	No	No	No	No	No	No	-7.28	0	0	0	0	0	0.55	0	0	1	1.87
37481764	[NH3+]CC(=O)NCC(=O)Nc1ccccc1Cl	C10H13ClN3O2	242.68	16	6	0.2	6	2	3	62.35	85.84	1.4	-0.28	-0.55	-3.22	0.69	-0.39	-1.05	21.6	0.0892	Very soluble	-1.06	21	0.0864	Very soluble	-3.47	0.0819	0.000337	Soluble	High	No	No	No	No	No	No	No	-7.98	0	1	0	0	0	0.55	0	0	1	1.78
37798967	CSc1ccc(cc1)CN(C(=O)[C@@H]([NH3+])C)C	C12H19N2OS	239.36	16	6	0.42	5	1	1	69.42	73.25	2.45	1.22	0.85	-1.84	1.6	0.86	-2.04	2.18	0.00912	Soluble	-2.36	1.06	0.00441	Soluble	-3.06	0.21	0.000879	Soluble	High	No	No	No	No	No	No	No	-6.89	0	0	0	0	0	0.55	0	0	1	2
37799932	[NH3+]CC(=O)N(Cc1ccc2c(c1)cccc2)C	C14H17N2O	229.3	17	10	0.21	4	1	1	70.4	47.95	1.92	1.56	0.89	-1.79	1.94	0.9	-2.42	0.88	0.00384	Soluble	-2.18	1.53	0.00665	Soluble	-4.2	0.0144	6.27e-05	Moderately soluble	High	Yes	No	Yes	No	No	No	No	-6.59	0	0	0	0	0	0.55	0	0	1	1.21
37802506	O=C(N(CCOc1ccccc1C)C)[C@@H]([NH3+])C	C13H21N2O2	237.32	17	6	0.46	6	2	1	69	57.18	2.61	1.25	0.46	-2.42	1.44	0.67	-1.96	2.58	0.0109	Very soluble	-2.05	2.12	0.00893	Soluble	-3.09	0.192	0.000811	Soluble	High	No	No	No	No	No	No	No	-6.86	0	0	0	0	0	0.55	0	0	1	2.28
83271894	O[C@H](c1c([O-])onc1C)[C@H]([NH3+])C	C7H12N2O3	172.18	12	5	0.57	2	4	2	41.31	96.96	1.41	-0.06	-0.53	-4.49	0.06	-0.72	-1.05	15.5	0.0899	Very soluble	-1.53	5.14	0.0298	Very soluble	-0.6	43.5	0.253	Soluble	High	No	No	No	No	No	No	No	-7.39	0	1	0	0	1	0.55	0	0	1	3.73
42494789	[NH3+]CC(=O)NCC(=O)N([C@@H]1CCC[C@@H](C1)C)C	C12H24N3O2	242.34	17	0	0.83	6	2	2	67.75	77.05	1.99	0.41	-0.62	-3.59	0.15	-0.33	-1.2	15.1	0.0624	Very soluble	-1.59	6.16	0.0254	Very soluble	-1.6	6.03	0.0249	Soluble	High	No	No	No	No	No	No	No	-7.49	0	1	0	0	0	0.55	0	0	1	2.76
82548344	CCc1ccc(cc1)NC(=O)[C@H](CC(=O)[O-])[NH3+]	C12H16N2O3	236.27	17	6	0.33	6	3	2	63.94	96.87	1.33	-1.76	-1.25	-2.8	0.91	-0.71	-0.06	205	0.868	Very soluble	0.24	411	1.74	Highly soluble	-2.67	0.511	0.00216	Soluble	High	No	No	No	No	No	No	No	-8.99	0	1	0	0	0	0.55	0	0	1	2.08
195900	[NH3+][C@H](C(=O)[O-])CC(=O)Nc1ccc(cc1)C	C11H14N2O3	222.24	16	6	0.27	5	3	2	59.13	96.87	0.94	-1.54	-1.51	-3.08	0.52	-0.93	-0.2	142	0.638	Very soluble	0.01	229	1.03	Highly soluble	-2.26	1.22	0.00548	Soluble	High	No	No	No	No	No	No	No	-8.75	0	1	0	0	0	0.55	0	0	1	1.98
13524534	CC[C@H]([C@@H](C(=O)[O-])[NH3+])C(=O)[O-]	C6H10NO4	160.15	11	0	0.67	4	4	1	34.58	107.9	0.49	-2.94	-3.88	-4.27	-1	-2.32	1.28	3070	19.2	Highly soluble	1.23	2740	17.1	Highly soluble	0.85	1140	7.13	Soluble	Low	No	No	No	No	No	No	No	-9.36	0	2	0	0	2	0.56	0	0	1	2.19
83368964	[O-]C(=O)C[C@@H](c1nnc(o1)C1(CC1)C(=O)[O-])[NH3+]	C9H10N3O5	240.19	17	5	0.56	5	7	1	49.66	146.82	0.65	-4.26	-4.11	-4.66	-0.27	-2.53	1.47	7040	29.3	Highly soluble	1.79	14700	61.1	Highly soluble	-0.53	70.2	0.292	Soluble	Low	No	No	No	No	No	No	No	-10.79	0	1	1	1	1	0.56	0	0	1	3.32
61989918	C[NH+]1CC[C@H](C1)N[C@H](c1nc2c([nH]1)cccc2)C	C14H21N4	245.34	18	9	0.5	3	2	3	78.36	45.15	2.4	1.53	-0.2	-2.37	2.12	0.7	-2.5	0.781	0.00318	Soluble	-2.09	2.01	0.00818	Soluble	-4.01	0.0241	9.84e-05	Moderately soluble	High	No	Yes	No	No	No	No	No	-6.71	0	0	0	0	0	0.55	0	0	1	2.93
50460031	COc1cc(C)ccc1NC(=O)[C@H]1C[C@H]1[NH3+]	C12H17N2O2	221.28	16	6	0.42	4	2	2	63.68	65.97	2.38	1.21	0.38	-2.82	1.31	0.49	-1.99	2.28	0.0103	Very soluble	-2.19	1.42	0.00642	Soluble	-2.93	0.26	0.00117	Soluble	High	No	No	Yes	No	No	No	No	-6.79	0	0	0	0	0	0.55	0	0	1	2.48
83333655	[NH3+]C[C@H](c1ccc2c(n1)ccc(c2)F)C(=O)[O-]	C12H11FN2O2	234.23	17	10	0.17	3	4	1	60.08	80.66	1.62	-1.4	-0.13	-2.48	1.89	-0.1	-0.65	52.7	0.225	Very soluble	0.21	378	1.61	Highly soluble	-3.46	0.0822	0.000351	Soluble	High	No	No	No	No	No	No	No	-8.72	0	0	0	0	0	0.55	0	0	1	2.32
82548334	[O-]C(=O)C[C@H]([NH3+])C(=O)Nc1cc(C)ccc1C	C12H16N2O3	236.27	17	6	0.33	5	3	2	64.1	96.87	1.3	-2.19	-1.2	-2.8	1.04	-0.77	0.14	329	1.39	Highly soluble	0.69	1150	4.87	Highly soluble	-2.65	0.531	0.00225	Soluble	High	No	No	No	No	No	No	No	-9.3	0	1	0	0	1	0.55	0	0	1	2.24
76687742	Cc1ccc(cc1)Cc1nc2c([nH]1)[C@H](O)C[NH2+]C2	C14H18N3O	244.31	18	11	0.36	2	2	3	74.47	65.52	0.24	0.75	-0.44	-2.95	2.88	0.1	-2.15	1.74	0.00712	Soluble	-1.71	4.81	0.0197	Very soluble	-4.63	0.00577	2.36e-05	Moderately soluble	High	No	Yes	No	No	No	No	No	-7.26	0	1	0	0	0	0.55	0	0	1	3.09
82548333	[O-]C(=O)C[C@@H]([NH3+])C(=O)Nc1cc(C)ccc1C	C12H16N2O3	236.27	17	6	0.33	5	3	2	64.1	96.87	1.2	-2.19	-1.2	-2.8	1.04	-0.79	0.14	329	1.39	Highly soluble	0.69	1150	4.87	Highly soluble	-2.65	0.531	0.00225	Soluble	High	No	No	No	No	No	No	No	-9.3	0	1	0	0	1	0.55	0	0	1	2.24
83365485	[NH3+][C@@H](C(=O)NCc1ccc(cc1)O)CC(=O)[O-]	C11H14N2O4	238.24	17	6	0.27	6	4	3	59.46	117.1	0.54	-2.98	-2.39	-3.89	-0.06	-1.76	0.7	1180	4.96	Highly soluble	1.08	2880	12.1	Highly soluble	-1.7	4.72	0.0198	Soluble	Low	No	No	No	No	No	No	No	-9.87	0	1	0	0	1	0.55	0	0	1	1.91
86864969	O[C@@H]([C@@H](O[S@@](=O)O)O)O[S@@](=O)O	C2H6O8S2	222.19	12	0	1	5	8	4	35.92	171.94	-1.1	-1.53	-0.34	-3.12	-3.27	-1.87	0.08	265	1.19	Highly soluble	-1.57	5.92	0.0267	Very soluble	2.8	140000	628	Soluble	Low	No	No	No	No	No	No	No	-8.74	0	2	1	1	2	0.11	0	2	1	4.31
40810008	O=C([C@@H]([NH3+])C)NCc1nc2c(s1)cccc2	C11H14N3OS	236.31	16	9	0.27	4	2	2	65.97	97.87	1.87	1.02	0.39	-3.27	2.3	0.46	-2.1	1.88	0.00794	Soluble	-2.66	0.511	0.00216	Soluble	-3.46	0.0821	0.000348	Soluble	High	No	No	No	No	No	No	No	-7.02	0	0	0	0	0	0.55	0	0	1	2.82
77423952	[NH3+]C[C@@H](Cc1scc(n1)c1ccccc1C)O	C13H17N2OS	249.35	17	11	0.31	4	2	2	72.22	89	2.45	1.72	1.26	-2.77	3.64	1.26	-2.68	0.516	0.00207	Soluble	-3.21	0.156	0.000624	Soluble	-4.13	0.0186	7.45e-05	Moderately soluble	High	No	No	No	No	No	No	No	-6.6	0	0	0	0	0	0.55	0	0	1	3.33
82548337	[NH3+][C@@H](C(=O)Nc1cc(C)cc(c1)C)CC(=O)[O-]	C12H16N2O3	236.27	17	6	0.33	5	3	2	64.1	96.87	1.52	-1.83	-1.2	-2.8	1.04	-0.65	-0.08	195	0.826	Very soluble	0.31	486	2.06	Highly soluble	-2.65	0.531	0.00225	Soluble	High	No	No	No	No	No	No	No	-9.04	0	1	0	0	0	0.55	0	0	1	2.15
96896277	COc1cccc2c1[nH]c(c2C)C[C@@H](C(=O)[O-])[NH3+]	C13H16N2O3	248.28	18	9	0.31	4	3	2	68.13	92.79	1.4	-0.91	-0.61	-3.14	2.07	-0.24	-0.91	30.4	0.122	Very soluble	-0.56	69.1	0.278	Very soluble	-3.27	0.133	0.000535	Soluble	High	No	No	No	No	No	No	No	-8.46	0	1	0	0	0	0.55	1	0	1	2.59
37813700	O=C(CN(C(=O)[C@@H]([NH3+])C)C)Nc1noc(c1)C	C10H17N4O3	241.27	17	5	0.5	6	4	2	62.07	103.08	1.17	-0.7	-1.18	-4.52	-0.46	-1.14	-0.72	46.3	0.192	Very soluble	-0.99	24.7	0.102	Very soluble	-1.79	3.94	0.0163	Soluble	High	No	No	No	No	No	No	No	-8.27	0	1	0	0	0	0.55	0	0	1	3.17
35018173	[NH3+]CC(=O)N[C@H](c1cc2c(o1)cccc2)C	C12H15N2O2	219.26	16	9	0.25	4	2	2	62.57	69.88	2.23	0.97	0.53	-3.26	1.59	0.41	-1.96	2.39	0.0109	Very soluble	-2.03	2.07	0.00944	Soluble	-3.78	0.0367	0.000167	Soluble	High	No	No	No	No	No	No	No	-6.95	0	0	0	0	0	0.55	0	0	1	2.77
3881019	[NH3+][C@H](C(=O)Nc1ccc(cc1)Cl)CC(=O)[O-]	C10H11ClN2O3	242.66	16	6	0.2	5	3	2	59.17	96.87	0.95	-1.93	-1.16	-2.81	0.69	-0.85	-0.08	204	0.839	Very soluble	0.42	634	2.61	Highly soluble	-2.49	0.789	0.00325	Soluble	High	No	No	No	No	No	No	No	-9.15	0	1	0	0	0	0.55	0	0	1	2.05
82548343	CCc1ccc(cc1)NC(=O)[C@@H](CC(=O)[O-])[NH3+]	C12H16N2O3	236.27	17	6	0.33	6	3	2	63.94	96.87	1.35	-1.76	-1.25	-2.8	0.91	-0.71	-0.06	205	0.868	Very soluble	0.24	411	1.74	Highly soluble	-2.67	0.511	0.00216	Soluble	High	No	No	No	No	No	No	No	-8.99	0	1	0	0	0	0.55	0	0	1	2.08
10153566	O=C(C[C@@H]1[NH2+]CCNC1=O)NCc1ccccc1	C13H18N3O2	248.3	18	6	0.38	5	2	3	75.73	74.81	1.89	-0.31	-2.16	-3.59	1.23	-0.59	-1.1	19.7	0.0793	Very soluble	-0.8	39.3	0.158	Very soluble	-4.08	0.0205	8.24e-05	Moderately soluble	Low	No	Yes	Yes	No	No	No	No	-8.03	0	1	0	0	0	0.55	0	0	1	2.25
5131896	OC[C@H](C(=O)N[C@H](C(=O)[O-])CO)[NH3+]	C6H12N2O5	192.17	13	0	0.67	6	5	4	40.08	137.33	0.59	-4.86	-5.18	-6.29	-2.18	-3.58	2.43	51300	267	Highly soluble	2.61	77900	406	Highly soluble	1.34	4240	22.1	Soluble	Low	No	No	No	No	No	No	No	-10.92	0	1	0	1	2	0.55	0	0	1	2.39
23291844	O=C(Nc1ccc(c(c1)C)C)CN1CC[NH2+]CC1	C14H22N3O	248.34	18	6	0.5	4	2	2	82.29	48.95	2.17	1.51	-0.83	-2.55	2.01	0.46	-2.31	1.21	0.00486	Soluble	-2.15	1.77	0.00714	Soluble	-4.08	0.0207	8.32e-05	Moderately soluble	High	No	Yes	No	No	No	No	No	-6.74	0	1	0	0	0	0.55	0	0	1	1.92
537282	O=C(Nc1ccc(cc1)C)C[C@@H]1[NH2+]CCNC1=O	C13H18N3O2	248.3	18	6	0.38	4	2	3	77.43	74.81	1.74	0.12	-1.57	-3.32	1.36	-0.33	-1.44	9.06	0.0365	Very soluble	-1.25	14.1	0.0567	Very soluble	-4.07	0.0213	8.59e-05	Moderately soluble	High	No	Yes	Yes	No	No	No	No	-7.73	0	1	0	0	0	0.55	0	0	1	2.33
37607899	O=C(C[C@@H]([NH3+])C)N[C@H](c1nnc2n1cccc2)C	C12H18N5O	248.3	18	9	0.42	5	3	2	68.95	86.93	1.73	0.15	-0.4	-3.27	0.13	-0.33	-1.51	7.6	0.0306	Very soluble	-1.53	7.29	0.0294	Very soluble	-2.64	0.573	0.00231	Soluble	High	No	No	No	No	No	No	No	-7.71	0	0	0	0	0	0.55	0	0	1	3.26
83364580	NC(=O)C[C@H](C(=O)NCc1ccccc1O)[NH3+]	C11H16N3O3	238.26	17	6	0.27	6	3	4	62.53	120.06	1.17	-0.8	-1.66	-4.3	-0.29	-1.18	-0.68	50	0.21	Very soluble	-1.24	13.6	0.0572	Very soluble	-1.92	2.87	0.0121	Soluble	High	No	No	No	No	No	No	No	-8.32	0	1	0	0	0	0.55	1	0	1	2.03
82961297	C[C@@H](CNC(=O)[C@@H](CC(=O)[O-])[NH3+])O	C7H14N2O4	190.2	13	0	0.71	6	4	3	43.72	117.1	0.55	-4.37	-3.77	-5.13	-1.31	-2.8	2.13	25600	135	Highly soluble	2.52	63600	335	Highly soluble	0.38	459	2.42	Soluble	Low	No	No	No	No	No	No	No	-10.56	0	1	0	0	2	0.55	0	0	1	2.43
83297586	[NH3+][C@@H](c1csc(n1)C1CC1)CC(=O)[O-]	C9H12N2O2S	212.27	14	5	0.56	4	3	1	52.95	108.9	1.52	-2.32	-0.94	-3.78	2.05	-0.7	0.31	429	2.02	Highly soluble	0.57	787	3.71	Highly soluble	-1.37	9.08	0.0428	Soluble	High	No	No	No	No	No	No	No	-9.24	0	1	0	0	1	0.55	0	0	1	3.02
37386111	[NH3+]CC(=O)NCC(=O)Nc1ccc(cc1)F	C10H13FN3O2	226.23	16	6	0.2	6	3	3	57.29	85.84	0.89	-0.84	-0.65	-3.36	0.47	-0.7	-0.59	57.5	0.254	Very soluble	-0.48	74.5	0.329	Very soluble	-3.14	0.165	0.000731	Soluble	High	No	No	No	No	No	No	No	-8.28	0	1	0	0	0	0.55	0	0	1	1.62
37622777	COc1ccccc1NC(=O)CNC(=O)C[NH3+]	C11H16N3O3	238.26	17	6	0.27	7	3	3	63.83	95.07	1.75	-0.89	-1.2	-4.03	0.09	-0.86	-0.56	66.3	0.278	Very soluble	-0.62	56.6	0.238	Very soluble	-2.98	0.247	0.00104	Soluble	High	No	No	No	No	No	No	No	-8.39	0	1	0	0	0	0.55	0	0	1	1.84
82302222	C[C@H](c1ccccc1)NC(=O)[C@@H](CC(=O)[O-])[NH3+]	C12H16N2O3	236.27	17	6	0.33	6	3	2	62.24	96.87	1.01	-2.22	-1.71	-3.07	0.61	-1.08	0.23	400	1.69	Highly soluble	0.72	1230	5.23	Highly soluble	-2.31	1.16	0.00491	Soluble	High	No	No	No	No	No	No	No	-9.32	0	1	0	0	1	0.55	0	0	1	2.22
76159799	[NH3+]C[C@H](C(=O)[O-])Cc1ncc(o1)c1ccccc1	C13H14N2O3	246.26	18	11	0.23	5	4	1	65.12	93.8	1.63	-1.39	-0.51	-3.31	1.8	-0.36	-0.61	60	0.244	Very soluble	-0.08	205	0.834	Very soluble	-3.63	0.0571	0.000232	Soluble	High	No	No	No	No	No	No	No	-8.79	0	1	0	0	0	0.55	0	0	1	3.21
41301334	[NH3+]CC(=O)NCCOc1ccc2c(c1)CCCC2	C14H21N2O2	249.33	18	6	0.5	6	2	2	71.75	65.97	2.25	1.68	0.3	-2.55	2.27	0.79	-2.29	1.26	0.00507	Soluble	-2.68	0.521	0.00209	Soluble	-4.11	0.0194	7.8e-05	Moderately soluble	High	No	No	No	No	No	No	No	-6.63	0	0	0	0	0	0.55	0	0	1	2.19
37628859	OCc1cccc(c1)NC(=O)CNC(=O)C[NH3+]	C11H16N3O3	238.26	17	6	0.27	7	3	4	63.46	106.07	0.97	-1.35	-1.87	-4.3	-0.06	-1.32	-0.27	129	0.542	Very soluble	-0.38	99.8	0.419	Very soluble	-2.69	0.491	0.00206	Soluble	High	No	No	No	No	No	No	No	-8.71	0	1	0	0	0	0.55	0	0	1	1.75
83363204	NC(=O)C[C@H](C(=O)NCc1ccc(cc1)N)[NH3+]	C11H17N4O2	237.28	17	6	0.27	6	2	4	64.91	125.85	0.42	-1.67	-1.77	-4.3	-0.53	-1.57	-0.12	178	0.751	Very soluble	-0.46	82.1	0.346	Very soluble	-2.13	1.74	0.00733	Soluble	Low	No	No	No	No	No	No	No	-8.93	0	1	0	0	0	0.55	1	1	1	1.93
83357763	[O-]C(=O)C[C@@H](c1nnc(o1)[C@H](C(=O)[O-])O)[NH3+]	C7H8N3O6	230.15	16	5	0.43	5	8	2	43.44	167.05	-0.43	-5.16	-5.37	-6.09	-1.57	-3.73	2.08	27800	121	Highly soluble	2.3	45400	197	Highly soluble	0.81	1490	6.46	Soluble	Low	No	No	No	No	No	No	No	-11.37	0	1	1	1	2	0.11	0	0	1	3.6
34277894	NC(=O)C[C@@H](C(=O)N1CCC[C@@H]1C(=O)[O-])[NH3+]	C9H15N3O4	229.23	16	0	0.67	5	4	2	56.98	131.17	-0.08	-4.23	-4.17	-5.36	-1.61	-3.09	1.73	12400	54.2	Highly soluble	2.08	27800	121	Highly soluble	0.89	1780	7.76	Soluble	Low	No	No	No	No	No	No	No	-10.7	0	1	0	0	1	0.55	0	0	1	2.59
83376385	N#Cc1cccc(c1)CNC(=O)[C@@H](CC(=O)[O-])[NH3+]	C12H13N3O3	247.25	18	6	0.25	6	4	2	62.15	120.66	0.86	-2.9	-2.23	-3.96	0.46	-1.55	0.6	992	4.01	Highly soluble	0.92	2080	8.4	Highly soluble	-2.36	1.07	0.00434	Soluble	Low	No	No	No	No	No	No	No	-9.87	0	1	0	0	1	0.55	0	0	1	2.17
96963560	[NH3+]C[C@@H](N1CCCN(C1=O)Cc1ccccc1)C	C14H22N3O	248.34	18	6	0.5	4	1	1	81.12	51.19	2.49	0.85	0.03	-2.01	1.21	0.52	-1.9	3.14	0.0127	Very soluble	-1.51	7.71	0.031	Very soluble	-2.96	0.272	0.0011	Soluble	High	No	No	No	No	No	No	No	-7.21	0	0	0	0	0	0.55	0	0	1	2.5
83365774	OC[C@H](C(=O)NCc1ccc(c(c1)C)OC)[NH3+]	C12H19N2O3	239.29	17	6	0.42	6	3	3	65.42	86.2	2.11	-0.19	-0.93	-3.52	1.03	-0.3	-1.07	20.4	0.0853	Very soluble	-1.16	16.4	0.0685	Very soluble	-2.84	0.343	0.00143	Soluble	High	No	No	No	No	No	No	No	-7.89	0	1	0	0	0	0.55	0	0	1	2.09
82540401	[NH3+][C@H](C(=O)Nc1ccc(cc1)F)CC(=O)[O-]	C10H11FN2O3	226.2	16	6	0.2	5	4	2	54.12	96.87	1.31	-2.46	-1.26	-2.96	0.47	-0.98	0.36	518	2.29	Highly soluble	0.97	2100	9.27	Highly soluble	-2.15	1.59	0.00703	Soluble	High	No	No	No	No	No	No	No	-9.43	0	1	0	0	1	0.55	0	0	1	2.03
83376411	[NH3+][C@H](c1nnc(o1)Cc1ccccc1)CC(=O)[O-]	C12H13N3O3	247.25	18	11	0.25	5	5	1	62.13	106.69	1.64	-2.15	-1.24	-3.18	1.27	-0.73	-0.14	179	0.723	Very soluble	0.44	680	2.75	Highly soluble	-3.26	0.135	0.000547	Soluble	High	No	No	No	No	No	No	No	-9.33	0	1	0	0	1	0.55	0	0	1	3.08
83359687	[NH3+]C[C@@H](C(=O)NCc1ccc2c(c1)[nH]cc2)O	C12H16N3O2	234.27	17	9	0.25	5	2	4	65.81	92.76	1.53	-0.4	-0.77	-4.08	1.11	-0.52	-1.1	18.5	0.079	Very soluble	-1.08	19.3	0.0824	Very soluble	-3.21	0.143	0.00061	Soluble	High	No	No	No	No	No	No	No	-8.01	0	1	0	0	0	0.55	0	0	1	2.05
402755	[O-]C(=O)[C@@H](Cc1ncn(c1)Cc1ccccc1)[NH3+]	C13H15N3O2	245.28	18	11	0.23	5	3	1	66.35	85.59	1.35	-1.69	-1.17	-3.31	0.89	-0.79	-0.42	93.6	0.382	Very soluble	0.41	623	2.54	Highly soluble	-2.81	0.383	0.00156	Soluble	High	No	No	No	No	No	No	No	-9	0	1	0	0	0	0.55	0	0	1	2.67
49547785	C[C@@H](CC(=O)Nc1sc2c(n1)CCC2)[NH3+]	C10H16N3OS	226.32	15	5	0.6	4	2	2	62.63	97.87	1.44	1.16	0.4	-3.21	2.39	0.44	-1.96	2.5	0.011	Very soluble	-2.81	0.35	0.00155	Soluble	-2.61	0.55	0.00243	Soluble	High	No	No	Yes	No	No	No	No	-6.86	0	0	0	0	0	0.55	0	0	1	3.48
76137551	[NH3+]C[C@@H](C(=O)[O-])Cc1ncc2n1ccnc2	C10H12N4O2	220.23	16	9	0.3	4	4	1	56.17	97.96	0.74	-2.61	-2.12	-4.66	-0.25	-1.78	0.29	426	1.93	Highly soluble	1.1	2770	12.6	Highly soluble	-1.59	5.61	0.0255	Soluble	High	No	No	No	No	No	No	No	-9.5	0	1	0	0	1	0.55	0	0	1	2.57
82894531	NCC(=O)c1c[nH+]c([nH]1)N1CCCC1	C9H15N4O	195.24	14	5	0.56	3	2	3	57.03	76.26	1.13	0.11	-0.81	-0.66	0.8	0.12	-1.19	12.7	0.0652	Very soluble	-1.27	10.6	0.0541	Very soluble	-1.68	4.09	0.0209	Soluble	High	No	No	No	No	No	No	No	-7.41	0	1	0	0	1	0.55	0	0	1	2.31
82931734	[NH3+]C[C@H](c1nc2c([nH]1)cccn2)C(=O)[O-]	C9H10N4O2	206.2	15	9	0.22	3	4	2	52.26	109.34	0.08	-2.94	-1.97	-4.29	0.49	-1.72	0.49	634	3.07	Highly soluble	1.2	3290	16	Highly soluble	-2.01	2	0.00971	Soluble	High	No	No	No	No	No	No	No	-9.65	0	1	0	0	1	0.55	0	0	1	2.47
57534978	[O-]C(=O)C[C@@H](COc1ccc2c(c1)cccc2)[NH3+]	C14H15NO3	245.27	18	10	0.21	5	3	1	68.66	77	1.98	-0.19	-0.03	-1.96	1.92	0.34	-1.32	11.7	0.0476	Very soluble	-0.97	26.2	0.107	Very soluble	-3.69	0.0498	0.000203	Soluble	High	No	No	No	No	No	No	No	-7.93	0	0	0	0	0	0.55	0	0	1	2.39
37481749	Cc1cnc(s1)NC(=O)CNC(=O)C[NH3+]	C8H13N4O2S	229.28	15	5	0.38	6	3	3	57.97	126.97	0.73	-0.7	-1.44	-5.15	0.68	-1.18	-0.67	48.9	0.213	Very soluble	-1.49	7.4	0.0323	Very soluble	-2.14	1.66	0.00723	Soluble	Low	No	No	No	No	No	No	No	-8.2	0	1	0	0	0	0.55	0	0	1	2.7
57534976	[O-]C(=O)C[C@H](COc1ccc2c(c1)cccc2)[NH3+]	C14H15NO3	245.27	18	10	0.21	5	3	1	68.66	77	2.05	-0.19	-0.03	-1.96	1.92	0.36	-1.32	11.7	0.0476	Very soluble	-0.97	26.2	0.107	Very soluble	-3.69	0.0498	0.000203	Soluble	High	No	No	No	No	No	No	No	-7.93	0	0	0	0	0	0.55	0	0	1	2.39
83370470	[O-]C(=O)[C@H]([NH3+])CC(=O)NCc1ccc(s1)C	C10H14N2O3S	242.29	16	5	0.4	6	3	2	60.28	125.11	1.38	-2.51	-1.73	-3.99	1.54	-1.06	0.4	614	2.53	Highly soluble	0.43	646	2.67	Highly soluble	-1.93	2.82	0.0116	Soluble	Low	No	No	No	No	No	No	No	-9.56	0	1	0	0	1	0.55	0	0	1	2.63
37805792	[NH3+]CCC(=O)N([C@@H](c1cc2c(o1)cccc2)C)C	C14H19N2O2	247.31	18	9	0.36	5	2	1	72.28	61.09	2.63	1.05	1.26	-2.72	1.9	0.82	-2.07	2.08	0.00842	Soluble	-1.92	2.95	0.0119	Very soluble	-3.85	0.0349	0.000141	Soluble	High	Yes	No	No	No	No	No	No	-7.06	0	0	0	0	0	0.55	0	0	1	2.96
48441306	C[NH+](CCSc1[nH]cc(n1)c1ccccc1)C	C13H18N3S	248.37	17	11	0.31	5	1	2	74.32	58.42	2.47	2.61	1.31	-2.09	2.89	1.44	-3.17	0.167	0.000671	Soluble	-3.49	0.081	0.000326	Soluble	-4.79	0.00404	1.63e-05	Moderately soluble	High	Yes	No	No	No	No	No	No	-5.96	0	0	0	0	0	0.55	0	0	1	2.48
57537791	[O-]C(=O)C[C@@H](COc1ccc2c(c1)CCCC2)[NH3+]	C14H19NO3	249.31	18	6	0.5	5	3	1	68.58	77	2.25	-0.58	-0.31	-2.15	2.27	0.3	-0.94	28.8	0.116	Very soluble	-0.57	67.7	0.271	Very soluble	-3.12	0.187	0.00075	Soluble	High	No	No	No	No	No	No	No	-8.23	0	0	0	0	0	0.55	0	0	1	2.75
40176259	Nc1cccc(c1)c1n[nH]c(n1)Cn1cncc1	C12H12N6	240.26	18	16	0.08	3	3	2	67.76	85.41	0.79	0.69	1.31	0.11	1.12	0.8	-2.22	1.43	0.00597	Soluble	-2.06	2.09	0.00869	Soluble	-3.96	0.0262	0.000109	Soluble	High	No	Yes	Yes	No	No	Yes	Yes	-7.28	0	0	0	0	0	0.55	0	1	1	2.48
76688423	Cc1ccccc1Cc1nc2c(o1)C[NH2+]C[C@H]2O	C14H17N2O2	245.3	18	11	0.36	2	3	2	72.39	62.87	2.16	1.02	-0.17	-2.95	2.75	0.56	-2.32	1.16	0.00475	Soluble	-1.93	2.88	0.0118	Very soluble	-4.63	0.00575	2.34e-05	Moderately soluble	High	No	Yes	No	No	No	No	No	-7.07	0	0	0	0	0	0.55	0	0	1	3.5
83363135	[NH3+][C@@H](C(=O)[O-])CC(=O)NCc1ccc(cc1)C	C12H16N2O3	236.27	17	6	0.33	6	3	2	62.4	96.87	1.36	-2.26	-1.79	-3.07	0.91	-0.97	0.25	424	1.79	Highly soluble	0.76	1360	5.75	Highly soluble	-2.67	0.511	0.00216	Soluble	High	No	No	No	No	No	No	No	-9.35	0	1	0	0	1	0.55	0	0	1	1.98
4702802	O=C(C[C@@H]1[NH2+]CCNC1=O)Nc1ccccc1C	C13H18N3O2	248.3	18	6	0.38	4	2	3	77.43	74.81	2.15	0.12	-1.57	-3.32	1.36	-0.25	-1.44	9.06	0.0365	Very soluble	-1.25	14.1	0.0567	Very soluble	-4.07	0.0213	8.59e-05	Moderately soluble	High	No	Yes	Yes	No	No	No	No	-7.73	0	1	0	0	0	0.55	0	0	1	2.39
82549118	COc1ccc(cc1)NC(=O)[C@H](CC(=O)[O-])[NH3+]	C11H14N2O4	238.24	17	6	0.27	6	4	2	60.66	106.1	1.06	-2.59	-1.81	-3.62	0.09	-1.37	0.45	671	2.81	Highly soluble	0.91	1930	8.1	Highly soluble	-2	2.38	0.00998	Soluble	High	No	No	No	No	No	No	No	-9.59	0	1	0	0	1	0.55	0	0	1	2.09
83376389	N#Cc1ccccc1CNC(=O)[C@@H](CC(=O)[O-])[NH3+]	C12H13N3O3	247.25	18	6	0.25	6	4	2	62.15	120.66	0.87	-2.9	-2.23	-3.96	0.46	-1.55	0.6	992	4.01	Highly soluble	0.92	2080	8.4	Highly soluble	-2.36	1.07	0.00434	Soluble	Low	No	No	No	No	No	No	No	-9.87	0	1	0	0	1	0.55	0	0	1	2.2
19366626	OC(=O)[C@H]([C@@H](C(=O)[O-])[NH3+])N	C4H8N2O4	148.12	10	0	0.5	3	5	3	29.62	131.09	-0.35	-6.96	-4.24	-8.08	-2.36	-4.4	3.82	989000	6680	Highly soluble	4.92	12300000	82900	Highly soluble	2.01	15300	103	Soluble	Low	No	No	No	No	No	No	No	-12.15	0	4	0	0	3	0.55	0	0	1	2.13
37622945	[NH3+]CC(=O)NCC(=O)NC1CCCCCCC1	C12H24N3O2	242.34	17	0	0.83	6	2	3	67.65	85.84	1.67	0.87	-0.43	-3.59	0.65	-0.17	-1.49	7.76	0.032	Very soluble	-2.26	1.34	0.00554	Soluble	-2.33	1.13	0.00465	Soluble	High	No	Yes	No	No	No	No	No	-7.16	0	1	0	0	0	0.55	0	0	1	2
76171095	C[NH2+][C@H](C(=O)[O-])Cc1nnc(o1)c1ccccc1	C12H13N3O3	247.25	18	11	0.25	5	5	1	63.01	95.66	1.89	-1.37	-1.41	-2.91	1.33	-0.49	-0.63	57.7	0.233	Very soluble	-0.14	180	0.727	Very soluble	-3.65	0.0547	0.000221	Soluble	High	No	No	No	No	No	No	No	-8.78	0	1	0	0	0	0.55	0	0	1	3.27
95070980	CN(c1nc2c([nH]1)cccc2)C[C@@H]1CCC[NH2+]1	C13H19N4	231.32	17	9	0.46	3	1	2	75.09	48.53	2.42	2.07	0.34	-1.96	1.94	0.96	-2.77	0.391	0.00169	Soluble	-2.72	0.442	0.00191	Soluble	-3.98	0.0244	0.000105	Soluble	High	No	Yes	Yes	No	No	No	No	-6.24	0	0	0	0	0	0.55	0	0	1	2.5
402754	[O-]C(=O)[C@H](Cc1ncn(c1)Cc1ccccc1)[NH3+]	C13H15N3O2	245.28	18	11	0.23	5	3	1	66.35	85.59	1.28	-1.69	-1.17	-3.31	0.89	-0.8	-0.42	93.6	0.382	Very soluble	0.41	623	2.54	Highly soluble	-2.81	0.383	0.00156	Soluble	High	No	No	No	No	No	No	No	-9	0	1	0	0	0	0.55	0	0	1	2.67
82382470	[O-]C(=O)[C@@H]1CCC[NH2+]c2c1cc(O)cc2	C11H13NO3	207.23	15	6	0.36	1	4	2	58.77	76.97	1.17	1.54	-1.17	-2.69	1.09	-0.01	-2.33	0.98	0.00473	Soluble	-2.77	0.355	0.00172	Soluble	-2.13	1.53	0.00736	Soluble	High	No	No	No	No	No	No	No	-6.47	0	1	0	0	0	0.55	0	2	1	2.54
83330427	[NH3+]C[C@H](c1ccc2c(n1)ccc(c2)O)C(=O)[O-]	C12H12N2O3	232.24	17	10	0.17	3	4	2	62.14	100.89	0.79	-1.85	-0.98	-3.45	0.99	-0.9	-0.35	103	0.445	Very soluble	0.25	413	1.78	Highly soluble	-2.6	0.582	0.00251	Soluble	High	No	No	No	No	No	No	No	-9.03	0	1	0	0	0	0.55	0	0	1	2.23
83367838	OC[C@H](C(=O)NCc1ccc(cc1O)OC)[NH3+]	C11H17N2O4	241.26	17	6	0.36	6	4	4	62.47	106.43	1.67	-0.36	-1.53	-4.35	0.07	-0.9	-0.97	25.6	0.106	Very soluble	-1.41	9.33	0.0387	Very soluble	-1.88	3.17	0.0131	Soluble	High	No	No	No	No	No	No	No	-8.03	0	1	0	0	0	0.55	1	0	1	2.18
2008556	O[C@@H](CC(=[NH2+])N)COc1cccc2c1cccc2	C14H17N2O2	245.3	18	10	0.21	5	2	3	72.99	81.07	1.6	1.55	0.09	1.72	2.05	1.4	-2.42	0.936	0.00382	Soluble	-2.86	0.337	0.00137	Soluble	-3.84	0.0357	0.000146	Soluble	High	No	No	No	No	No	No	No	-6.7	0	0	0	0	0	0.55	0	2	1	2.65
35018174	[NH3+]CC(=O)N[C@@H](c1cc2c(o1)cccc2)C	C12H15N2O2	219.26	16	9	0.25	4	2	2	62.57	69.88	1.61	0.97	0.53	-3.26	1.59	0.29	-1.96	2.39	0.0109	Very soluble	-2.03	2.07	0.00944	Soluble	-3.78	0.0367	0.000167	Soluble	High	No	No	No	No	No	No	No	-6.95	0	0	0	0	0	0.55	0	0	1	2.77
37822585	CCC1CCN(CC1)C(=O)CNC(=O)C[NH3+]	C11H22N3O2	228.31	16	0	0.82	6	2	2	66.85	77.05	1.93	-0.02	-1.39	-3.87	0.26	-0.62	-0.85	32.5	0.142	Very soluble	-1.15	16.2	0.071	Very soluble	-1.57	6.09	0.0267	Soluble	High	No	No	No	No	No	No	No	-7.71	0	1	0	0	0	0.55	0	0	1	1.81
82549114	COc1ccccc1NC(=O)[C@H](CC(=O)[O-])[NH3+]	C11H14N2O4	238.24	17	6	0.27	6	4	2	60.66	106.1	0.82	-2.59	-1.81	-3.62	0.09	-1.42	0.45	671	2.81	Highly soluble	0.91	1930	8.1	Highly soluble	-2	2.38	0.00998	Soluble	High	No	No	No	No	No	No	No	-9.59	0	1	0	0	1	0.55	0	0	1	2.26

## Sheet: CD 40
Supplementary Table-2 Details of ADME properties of all screened small molecules for each immune receptor listed.
Molecule	Canonical SMILES	Formula	MW	#Heavy atoms	#Aromatic heavy atoms	Fraction Csp3	#Rotatable bonds	#H-bond acceptors	#H-bond donors	MR	TPSA	iLOGP	XLOGP3	WLOGP	MLOGP	Silicos-IT Log P	Consensus Log P	ESOL Log S	ESOL Solubility (mg/ml)	ESOL Solubility (mol/l)	ESOL Class	Ali Log S	Ali Solubility (mg/ml)	Ali Solubility (mol/l)	Ali Class	Silicos-IT LogSw	Silicos-IT Solubility (mg/ml)	Silicos-IT Solubility (mol/l)	Silicos-IT class	GI absorption	BBB permeant	Pgp substrate	CYP1A2 inhibitor	CYP2C19 inhibitor	CYP2C9 inhibitor	CYP2D6 inhibitor	CYP3A4 inhibitor	log Kp (cm/s)	Lipinski #violations	Ghose #violations	Veber #violations	Egan #violations	Muegge #violations	Bioavailability Score	PAINS #alerts	Brenk #alerts	Leadlikeness #violations	Synthetic Accessibility
63887176	CCNS(=O)(=O)c1ccc2=[NH+]C(=O)[NH+]=c2c1	C9H11N3O3S	241.27	16	6	0.22	3	4	3	63.43	99.56	0.64	-0.59	-4.16	-0.22	1.51	-0.56	-1.04	21.8	0.0904	Very soluble	-1.03	22.5	0.0934	Very soluble	-3.43	0.0894	0.000371	Soluble	Low	No	No	Yes	No	No	No	No	-8.19	0	1	0	0	0	0.55	0	0	1	3.09
39962616	CN(S(=O)(=O)c1ccc2=[NH+]C(=O)[NH+]=c2c1)C	C9H11N3O3S	241.27	16	6	0.22	2	4	2	63.52	90.77	1.29	-0.77	-4.21	-0.22	1.07	-0.57	-1	24.3	0.101	Very soluble	-0.66	53	0.22	Very soluble	-2.7	0.484	0.002	Soluble	Low	No	No	No	No	No	No	No	-8.32	0	1	0	0	0	0.55	0	0	1	3.1
63784929	Nc1ccc(cc1)[C@H]1[NH+]=c2c(=[NH+]1)cccn2	C12H12N4	212.25	16	12	0.08	1	1	3	68.82	66.85	1.34	0.31	-4.3	1.76	2.88	0.4	-1.84	3.07	0.0144	Very soluble	-1.28	11.2	0.0529	Very soluble	-4.33	0.01	4.71e-05	Moderately soluble	Low	No	No	No	No	No	No	No	-7.37	0	1	0	0	0	0.55	0	1	1	3.73
63784927	Nc1ccc(cc1)[C@@H]1[NH+]=c2c(=[NH+]1)cccn2	C12H12N4	212.25	16	12	0.08	1	1	3	68.82	66.85	1.3	0.31	-4.3	1.76	2.88	0.39	-1.84	3.07	0.0144	Very soluble	-1.28	11.2	0.0529	Very soluble	-4.33	0.01	4.71e-05	Moderately soluble	Low	No	No	No	No	No	No	No	-7.37	0	1	0	0	0	0.55	0	1	1	3.73
49476481	O=C(Nc1c[nH]nc1C)Cc1ccc(cc1)Cl	C12H12ClN3O	249.7	17	11	0.17	4	2	2	67.36	57.78	1.54	2.01	2.36	1.74	3.06	2.14	-2.87	0.337	0.00135	Soluble	-2.85	0.352	0.00141	Soluble	-5.17	0.0017	6.82e-06	Moderately soluble	High	Yes	No	Yes	No	No	No	No	-6.4	0	0	0	0	0	0.55	0	0	1	1.9
83375002	NC(=O)C[C@@H](c1nnc(o1)c1cccc(c1)C)[NH3+]	C12H15N4O2	247.27	18	11	0.25	4	4	2	66.15	109.65	1.88	-0.45	-0.12	-3.31	1.16	-0.17	-1.28	13	0.0527	Very soluble	-1.39	10.1	0.041	Very soluble	-3.46	0.0855	0.000346	Soluble	High	No	No	No	No	No	No	No	-8.13	0	0	0	0	0	0.55	0	0	1	3.44
83376575	NC(=O)C[C@@H](c1nnc(o1)c1cccc(n1)C)[NH3+]	C11H14N5O2	248.26	18	11	0.27	4	5	2	63.95	122.54	1.08	-1.45	-0.73	-4.39	0.63	-0.97	-0.65	55.1	0.222	Very soluble	-0.62	59.6	0.24	Very soluble	-3.09	0.203	0.000817	Soluble	High	No	No	No	No	No	No	No	-8.84	0	1	0	0	0	0.55	0	0	1	3.37
40175508	N=c1[nH]c(nc2n1ncn2)c1ccccc1	C10H8N6	212.21	16	15	0	1	4	2	57.09	82.72	1.37	1.29	0.6	1.36	1.15	1.15	-2.6	0.538	0.00253	Soluble	-2.63	0.501	0.00236	Soluble	-3.54	0.0606	0.000286	Soluble	High	No	No	Yes	No	No	No	No	-6.68	0	0	0	0	0	0.55	0	0	1	2.13
95418989	Cc1n[nH]cc1Nc1ncnc2c1cccc2C	C13H13N5	239.28	18	15	0.15	2	3	2	71.16	66.49	1.64	2.47	2.71	1.74	2.63	2.24	-3.36	0.103	0.000432	Soluble	-3.51	0.0738	0.000309	Soluble	-5.52	0.000729	3.05e-06	Moderately soluble	High	Yes	Yes	Yes	No	No	Yes	Yes	-6.01	0	0	0	0	0	0.55	0	0	1	2.37
37287594	CCCc1ccc(cc1)NC(=O)c1cn[nH]c1N	C13H16N4O	244.29	18	11	0.23	5	2	3	71.79	83.8	1.54	2.59	2.01	1.58	2.06	1.96	-3.11	0.19	0.000779	Soluble	-4	0.0245	0.0001	Soluble	-4.6	0.00618	2.53e-05	Moderately soluble	High	No	No	Yes	No	No	No	No	-5.95	0	0	0	0	0	0.55	0	0	1	1.94
5583033	c1c[nH+]c2c(c1)N[C@H](N2)c1ccc2c(c1)OCO2	C13H12N3O2	242.25	18	12	0.15	1	2	3	73.24	56.66	2	2.37	0.3	1.75	1.73	1.63	-3.26	0.132	0.000547	Soluble	-3.2	0.153	0.00063	Soluble	-4.45	0.00868	3.58e-05	Moderately soluble	High	No	Yes	Yes	No	No	Yes	Yes	-6.1	0	0	0	0	0	0.55	0	0	1	2.98
1237157	c1c[nH+]c2c(c1)N[C@@H](N2)c1ccc2c(c1)OCO2	C13H12N3O2	242.25	18	12	0.15	1	2	3	73.24	56.66	1.75	2.37	0.3	1.75	1.73	1.58	-3.26	0.132	0.000547	Soluble	-3.2	0.153	0.00063	Soluble	-4.45	0.00868	3.58e-05	Moderately soluble	High	No	Yes	Yes	No	No	Yes	Yes	-6.1	0	0	0	0	0	0.55	0	0	1	2.98
92002	Cc1ccc(c(c1)OCC(=O)n1cnnc1N)C	C12H14N4O2	246.27	18	11	0.25	4	4	1	66.86	83.03	1.52	1.94	1.2	1.04	0.93	1.33	-2.78	0.411	0.00167	Soluble	-3.31	0.121	0.000492	Soluble	-3.07	0.21	0.000851	Soluble	High	No	No	Yes	No	No	No	No	-6.42	0	0	0	0	0	0.55	0	0	1	2.21
449483	Cc1cccc(c1)OCC(=O)n1cnnc1N	C11H12N4O2	232.24	17	11	0.18	4	4	1	61.9	83.03	1.48	1.57	0.9	0.76	0.45	1.03	-2.48	0.762	0.00328	Soluble	-2.92	0.277	0.00119	Soluble	-2.68	0.481	0.00207	Soluble	High	No	No	Yes	No	No	No	No	-6.6	0	0	0	0	0	0.55	0	0	1	2.01
91681040	O=C(c1ccoc1C)Nc1ccc2c(c1)COC2	C14H13NO3	243.26	18	11	0.21	3	3	1	66.79	51.47	2.58	1.45	2.38	1.19	3.02	2.12	-2.52	0.742	0.00305	Soluble	-2.14	1.78	0.0073	Soluble	-4.81	0.00373	1.53e-05	Moderately soluble	High	Yes	Yes	Yes	Yes	No	No	Yes	-6.75	0	0	0	0	0	0.55	0	0	1	2.56
92052007	O=C(c1ncoc1C)Nc1ccc2c(c1)COC2	C13H12N2O3	244.25	18	11	0.23	3	4	1	64.59	64.36	2.1	1.13	1.77	0.5	2.47	1.6	-2.32	1.17	0.00478	Soluble	-2.08	2.05	0.00841	Soluble	-4.44	0.00885	3.62e-05	Moderately soluble	High	Yes	Yes	Yes	No	No	No	Yes	-6.99	0	0	0	0	0	0.55	0	0	1	2.48
63180962	O=C(c1ccnn1C)Nc1ccc2c(c1)CCN2	C13H14N4O	242.28	18	11	0.23	3	2	2	72.8	58.95	1.76	1.42	0.88	1.18	1.24	1.3	-2.49	0.782	0.00323	Soluble	-2.26	1.32	0.00546	Soluble	-3.92	0.0289	0.000119	Soluble	High	Yes	Yes	Yes	No	No	No	No	-6.77	0	0	0	0	0	0.55	0	0	1	1.99
21914495	COC(=O)c1cccc(c1)Cn1cnc(n1)C#N	C12H10N4O2	242.23	18	11	0.17	4	5	0	61.77	80.8	2.16	1.5	0.98	0.7	1.17	1.3	-2.48	0.811	0.00335	Soluble	-2.8	0.38	0.00157	Soluble	-3.13	0.18	0.000743	Soluble	High	No	No	Yes	No	No	No	No	-6.71	0	0	0	0	0	0.55	0	0	1	2.2
5299815	O=C(N1CCOCC1)Nc1c[nH]c2c1cccc2	C13H15N3O2	245.28	18	9	0.31	3	2	2	73.2	57.36	1.89	0.86	1.46	0.95	1.56	1.34	-2.07	2.07	0.00842	Soluble	-1.65	5.51	0.0225	Very soluble	-3.48	0.082	0.000334	Soluble	High	Yes	Yes	Yes	No	No	No	No	-7.19	0	0	0	0	0	0.55	0	0	1	2.36
20502331	O=C(c1ccnn1C)Nc1ccc2c(c1)cn[nH]2	C12H11N5O	241.25	18	14	0.08	3	3	2	67.35	75.6	1.01	1.03	1.36	0.75	1.06	1.04	-2.36	1.05	0.00434	Soluble	-2.21	1.5	0.0062	Soluble	-3.83	0.0353	0.000146	Soluble	High	No	No	Yes	No	No	No	No	-7.04	0	0	0	0	0	0.55	0	0	1	1.9
47554075	COc1ncccc1NC(=O)c1ccoc1C	C12H12N2O3	232.24	17	11	0.17	4	4	1	62.18	64.36	2.39	1.46	2.05	0.5	1.96	1.67	-2.41	0.894	0.00385	Soluble	-2.42	0.887	0.00382	Soluble	-4.28	0.0122	5.27e-05	Moderately soluble	High	Yes	No	Yes	No	No	No	No	-6.68	0	0	0	0	0	0.55	0	0	1	2.57
36736124	C[C@H]1C[C@@H]1c1ccc(o1)CNc1c(C)n[nH]c1C	C14H19N3O	245.32	18	10	0.5	4	2	2	71.85	53.85	2.32	2.61	3.01	1.45	3.48	2.58	-3.15	0.173	0.000704	Soluble	-3.39	0.0998	0.000407	Soluble	-4.96	0.0027	1.1e-05	Moderately soluble	High	Yes	Yes	Yes	Yes	No	Yes	No	-5.94	0	0	0	0	0	0.55	0	0	1	3.57
474316	O=C(c1ccoc1C)Nc1cccc(c1)C(=O)C	C14H13NO3	243.26	18	11	0.14	4	3	1	68.08	59.31	2.41	1.91	2.85	1.11	2.87	2.23	-2.74	0.443	0.00182	Soluble	-2.78	0.405	0.00166	Soluble	-4.86	0.00337	1.39e-05	Moderately soluble	High	Yes	No	Yes	Yes	No	No	No	-6.43	0	0	0	0	0	0.55	0	0	1	2.44
21961682	Fc1ccc(c(c1)N)NC(=O)c1cnoc1C	C11H10FN3O2	235.21	17	11	0.09	3	4	2	60.05	81.15	1.76	1.02	2.19	1.04	1.64	1.53	-2.22	1.41	0.006	Soluble	-2.31	1.14	0.00486	Soluble	-4.07	0.02	8.49e-05	Moderately soluble	High	No	No	Yes	No	No	No	No	-7.01	0	0	0	0	0	0.55	0	1	1	2.49
385508	Fc1ccc(c(c1)N)NC(=O)c1cnoc1C	C11H10FN3O2	235.21	17	11	0.09	3	4	2	60.05	81.15	1.76	1.02	2.19	1.04	1.64	1.53	-2.22	1.41	0.006	Soluble	-2.31	1.14	0.00486	Soluble	-4.07	0.02	8.49e-05	Moderately soluble	High	No	No	Yes	No	No	No	No	-7.01	0	0	0	0	0	0.55	0	1	1	2.49
2995956	O=C(c1cccnc1)Nc1cccc2c1nccc2	C15H11N3O	249.27	19	16	0	3	3	1	73.75	54.88	2.17	2.5	2.69	1.49	2.55	2.28	-3.39	0.103	0.000412	Soluble	-3.3	0.126	0.000504	Soluble	-5.85	0.000351	1.41e-06	Moderately soluble	High	Yes	No	Yes	Yes	No	Yes	Yes	-6.05	0	0	0	0	0	0.55	0	0	1	1.87
43435861	COC(=O)[C@H](C(C)C)Nc1nc2c([nH]1)cccc2	C13H17N3O2	247.29	18	9	0.38	5	3	2	70.72	67.01	2.11	3.09	1.98	1.62	2.14	2.19	-3.36	0.108	0.000437	Soluble	-4.16	0.0169	6.84e-05	Moderately soluble	-3.92	0.03	0.000121	Soluble	High	Yes	No	Yes	No	No	No	No	-5.61	0	0	0	0	0	0.55	0	0	1	2.54
362938	O=C(c1ccccc1)Nc1cccc2c1nccc2	C16H12N2O	248.28	19	16	0	3	2	1	75.96	41.99	2.56	3.57	3.3	2.59	3.1	3.02	-4.05	0.0219	8.84e-05	Moderately soluble	-4.14	0.0181	7.28e-05	Moderately soluble	-6.22	0.000149	5.98e-07	Poorly soluble	High	Yes	No	Yes	Yes	Yes	Yes	Yes	-5.28	0	0	0	0	0	0.55	0	0	2	1.71
994231	O=C(c1nonc1C)Nc1cccc(c1)C(=O)C	C12H11N3O3	245.23	18	11	0.17	4	5	1	63.67	85.09	1.88	1.8	1.64	0.56	1.79	1.53	-2.68	0.509	0.00208	Soluble	-3.21	0.153	0.000622	Soluble	-4.11	0.0189	7.71e-05	Moderately soluble	High	No	No	Yes	No	No	No	No	-6.52	0	0	0	0	0	0.55	0	0	1	2.38
75912500	N#Cc1cccc(c1)NC(=O)c1c(N)cnn1C	C12H11N5O	241.25	18	11	0.08	3	3	2	66.82	96.73	1.34	0.99	0.94	0.02	0.3	0.72	-2.21	1.48	0.00611	Soluble	-2.61	0.592	0.00246	Soluble	-3.05	0.216	0.000893	Soluble	High	No	No	No	No	No	No	No	-7.07	0	0	0	0	0	0.55	0	0	1	2.07
54419837	Fc1ccc(c(c1)F)NC(=O)c1nonc1N	C9H6F2N4O2	240.17	17	11	0	3	6	2	52.83	94.04	2.12	1.32	1.84	1.28	1.09	1.53	-2.44	0.869	0.00362	Soluble	-2.9	0.305	0.00127	Soluble	-3.59	0.0617	0.000257	Soluble	High	No	No	No	No	No	No	No	-6.83	0	0	0	0	0	0.55	0	0	1	2.49
2444319	N#C[C@H](C(=O)c1ccncc1)c1scc(n1)C	C12H9N3OS	243.28	17	11	0.17	3	4	0	64.11	94.88	1.36	1.59	2.34	-0.36	3.49	1.68	-2.63	0.569	0.00234	Soluble	-3.19	0.156	0.00064	Soluble	-3.92	0.0295	0.000121	Soluble	High	No	No	No	No	No	No	No	-6.66	0	0	0	0	0	0.55	0	0	1	2.93
97376658	O=C(c1ccccn1)Nc1n[nH]c(n1)C1CCC1	C12H13N5O	243.26	18	11	0.33	4	4	2	65.66	83.56	1.03	1.54	1.53	0.64	1.72	1.29	-2.51	0.758	0.00311	Soluble	-2.9	0.303	0.00125	Soluble	-3.89	0.0311	0.000128	Soluble	High	No	Yes	Yes	No	No	No	No	-6.69	0	0	0	0	0	0.55	0	0	1	2.42
36580027	c1ccc(cc1)c1n[nH]c(n1)Nc1ncccn1	C12H10N6	238.25	18	17	0	3	4	2	66.95	79.38	0.94	2.14	2.01	1.16	1.67	1.58	-3.17	0.162	0.000682	Soluble	-3.44	0.0867	0.000364	Soluble	-5.21	0.00147	6.15e-06	Moderately soluble	High	No	No	Yes	Yes	No	No	No	-6.23	0	0	0	0	0	0.55	0	0	1	2.27
92048738	O=C(c1ccnn1C)Nc1ccc2c(c1)COC2	C13H13N3O2	243.26	18	11	0.23	3	3	1	66.61	56.15	2.19	0.62	1.21	0.91	1.56	1.3	-1.99	2.47	0.0102	Very soluble	-1.37	10.3	0.0423	Very soluble	-3.61	0.0594	0.000244	Soluble	High	Yes	Yes	Yes	No	No	No	No	-7.34	0	0	0	0	0	0.55	0	0	1	2.1
62054819	Cc1ccc(cn1)CNc1ccc2c(c1)cccc2	C17H16N2	248.32	19	16	0.12	3	1	1	80.5	24.92	2.76	3.98	3.81	2.84	4.08	3.49	-4.31	0.0121	4.87e-05	Moderately soluble	-4.2	0.0155	6.24e-05	Moderately soluble	-7.07	2.13e-05	8.59e-08	Poorly soluble	High	Yes	No	Yes	Yes	No	Yes	Yes	-4.99	0	0	0	0	0	0.55	0	0	2	1.88
32101948	COc1ccc(cc1N)C(=O)c1ccc(cc1)F	C14H12FNO2	245.25	18	12	0.07	3	3	1	67.17	52.32	2.22	2.67	3.08	2.39	3.09	2.69	-3.34	0.113	0.000459	Soluble	-3.42	0.0931	0.00038	Soluble	-4.92	0.00297	1.21e-05	Moderately soluble	High	Yes	No	Yes	Yes	No	No	Yes	-5.9	0	0	0	0	0	0.55	0	1	1	1.8
48891340	COc1cc(F)ccc1NC(=O)c1n[nH]nc1	C10H9FN4O2	236.2	17	11	0.1	4	5	2	57.05	79.9	1.08	0.84	1.43	0.75	1.51	1.12	-2.05	2.11	0.00894	Soluble	-2.1	1.87	0.00793	Soluble	-3.79	0.0379	0.00016	Soluble	High	No	No	No	No	No	No	No	-7.14	0	0	0	0	0	0.55	0	0	1	2.11
62775192	Clc1ccc(c(c1)N)NC(=O)c1c[nH]nc1	C10H9ClN4O	236.66	16	11	0	3	2	3	62.22	83.8	0.94	1	1.71	0.89	1.51	1.21	-2.25	1.34	0.00565	Soluble	-2.35	1.06	0.00448	Soluble	-4.02	0.0228	9.62e-05	Moderately soluble	High	No	No	Yes	No	No	No	No	-7.03	0	0	0	0	0	0.55	0	1	1	1.69
67088455	O=C(c1ccoc1C)Nc1cccc(c1F)F	C12H9F2NO2	237.2	17	11	0.08	3	4	1	57.8	42.24	2.58	2.42	3.77	2.31	3.3	2.88	-3.12	0.182	0.000765	Soluble	-2.95	0.266	0.00112	Soluble	-5.08	0.00197	8.3e-06	Moderately soluble	High	Yes	No	Yes	Yes	No	No	No	-6.03	0	0	0	0	0	0.55	0	0	1	2.43
89443383	CCc1onc(c1NC(=O)Nc1c[nH]nc1C)C	C11H15N5O2	249.27	18	10	0.36	5	4	3	67.08	95.84	1.55	0.86	1.84	0.41	1.5	1.23	-2.01	2.45	0.00981	Soluble	-2.46	0.872	0.0035	Soluble	-4.22	0.0151	6.05e-05	Moderately soluble	High	No	Yes	No	No	No	No	No	-7.21	0	0	0	0	0	0.55	0	0	1	3.22
31776845	COC(=O)c1onc(c1)OCc1ccccc1	C12H11NO4	233.22	17	11	0.17	5	5	0	58.76	61.56	2.38	2.35	1.89	1.45	2.15	2.04	-2.92	0.283	0.00122	Soluble	-3.28	0.122	0.000522	Soluble	-3.98	0.0241	0.000104	Soluble	High	Yes	No	Yes	Yes	No	No	No	-6.05	0	0	0	0	0	0.55	0	0	1	2.93
13007086	COC(=O)c1onc(c1)OCc1ccccc1	C12H11NO4	233.22	17	11	0.17	5	5	0	58.76	61.56	2.38	2.35	1.89	1.45	2.15	2.04	-2.92	0.283	0.00122	Soluble	-3.28	0.122	0.000522	Soluble	-3.98	0.0241	0.000104	Soluble	High	Yes	No	Yes	Yes	No	No	No	-6.05	0	0	0	0	0	0.55	0	0	1	2.93
20174053	N#C[C@H](c1cccc(c1)Cl)NCC(=O)OC	C11H11ClN2O2	238.67	16	6	0.27	5	4	1	59.48	62.12	1.65	1.83	1.34	1.31	2	1.63	-2.42	0.907	0.0038	Soluble	-2.75	0.42	0.00176	Soluble	-3.69	0.049	0.000205	Soluble	High	Yes	No	Yes	No	No	No	No	-6.46	0	0	0	0	0	0.55	0	0	1	2.09
49834391	COc1cccc(c1)NC(=O)c1nonc1N	C10H10N4O3	234.21	17	11	0.1	4	5	2	59.41	103.27	1.28	1.09	0.73	0.21	0.24	0.71	-2.19	1.5	0.0064	Soluble	-2.85	0.33	0.00141	Soluble	-3.16	0.162	0.000692	Soluble	High	No	No	No	No	No	No	No	-6.95	0	0	0	0	0	0.55	0	0	1	2.49
49476709	O=C(Nc1c[nH]nc1C)Cc1ccccc1Cl	C12H12ClN3O	249.7	17	11	0.17	4	2	2	67.36	57.78	1.51	2.01	2.36	1.74	3.06	2.14	-2.87	0.337	0.00135	Soluble	-2.85	0.352	0.00141	Soluble	-5.17	0.0017	6.82e-06	Moderately soluble	High	Yes	No	Yes	No	No	No	No	-6.4	0	0	0	0	0	0.55	0	0	1	2.01
49834757	Fc1ccc(cc1)NC(=O)c1nonc1N	C9H7FN4O2	222.18	16	11	0	3	5	2	52.87	94.04	0.9	1.22	1.28	0.86	0.66	0.98	-2.3	1.12	0.00505	Soluble	-2.79	0.359	0.00161	Soluble	-3.31	0.108	0.000488	Soluble	High	No	No	No	No	No	No	No	-6.79	0	0	0	0	0	0.55	0	0	1	2.4
385656	Cc1ccc(cc1)CNc1ncnc2c1nc[nH]2	C13H13N5	239.28	18	15	0.15	3	3	2	70.44	66.49	1.73	2.11	1.93	1.06	2.5	1.87	-3.07	0.203	0.000848	Soluble	-3.14	0.175	0.000729	Soluble	-5.53	0.0007	2.92e-06	Moderately soluble	High	Yes	Yes	Yes	No	No	Yes	Yes	-6.26	0	0	0	0	0	0.55	0	0	1	2.06
93325221	Cn1nc(c(c1)C[NH+]1CCC[C@@H]1c1ccco1)C	C14H20N3O	246.33	18	10	0.5	3	2	1	75.06	35.4	2.37	1.59	0.38	-2.5	2.12	0.79	-2.58	0.645	0.00262	Soluble	-1.94	2.8	0.0114	Very soluble	-3.54	0.0709	0.000288	Soluble	High	No	Yes	No	No	No	No	No	-6.67	0	0	0	0	0	0.55	0	0	1	3.08
50743230	CNc1ccc(nn1)C(=O)NCc1ccccn1	C12H13N5O	243.26	18	12	0.17	5	4	2	66.62	79.8	2.08	0.23	0.5	0.19	1.03	0.81	-1.66	5.37	0.0221	Very soluble	-1.47	8.33	0.0342	Very soluble	-4.65	0.00547	2.25e-05	Moderately soluble	High	No	No	Yes	No	No	No	No	-7.62	0	0	0	0	0	0.55	0	0	1	2.18
41527503	N#Cc1c(ncnc1SC)Nc1ccccc1	C12H10N4S	242.3	17	12	0.08	3	3	1	68.01	86.9	2.18	3.19	2.81	0.88	2.19	2.25	-3.68	0.0511	0.000211	Soluble	-4.69	0.00499	2.06e-05	Moderately soluble	-4.81	0.00374	1.54e-05	Moderately soluble	High	No	No	Yes	Yes	Yes	No	Yes	-5.51	0	0	0	0	0	0.55	0	0	1	2.58
97230073	O=C(c1c(C)[nH]n(c1=O)C)Nc1ccccc1F	C12H12FN3O2	249.24	18	11	0.17	3	3	2	65.45	66.89	1.91	1.44	1.64	1.78	2.07	1.77	-2.55	0.708	0.00284	Soluble	-2.45	0.884	0.00355	Soluble	-3.89	0.0318	0.000128	Soluble	High	Yes	No	No	No	No	No	No	-6.8	0	0	0	0	0	0.55	0	0	1	2.16
37623126	NC(=O)C[C@@H](C(=O)Nc1ccc(cc1C)C)[NH3+]	C12H18N3O2	236.29	17	6	0.33	5	2	3	67.17	99.83	0.6	-0.57	-0.46	-3.2	0.8	-0.57	-0.88	31.4	0.133	Very soluble	-1.06	20.8	0.0879	Very soluble	-2.86	0.323	0.00137	Soluble	High	No	No	No	No	No	No	No	-8.15	0	1	0	0	0	0.55	0	0	1	2.24
37791530	CCOc1cc(C)ccc1NC(=O)c1c[nH]nc1	C13H15N3O2	245.28	18	11	0.23	5	3	2	69.07	67.01	2.05	1.75	2.18	1.18	2.45	1.92	-2.59	0.637	0.0026	Soluble	-2.77	0.412	0.00168	Soluble	-4.68	0.00514	2.09e-05	Moderately soluble	High	Yes	No	Yes	No	No	No	No	-6.55	0	0	0	0	0	0.55	0	0	1	1.91
1058517	N#CCc1nc(Nc2ccc(cc2)C)nc(n1)N	C12H12N6	240.26	18	12	0.17	3	4	2	68.26	100.51	1.97	1.56	1.58	0.46	1.2	1.35	-2.61	0.593	0.00247	Soluble	-3.28	0.126	0.000524	Soluble	-4.38	0.0101	4.22e-05	Moderately soluble	High	No	No	Yes	No	No	No	Yes	-6.66	0	0	0	0	0	0.55	0	0	1	2.24
5425464	Nc1nc(OCc2ccccc2)c2c(n1)[nH]cn2	C12H11N5O	241.25	18	15	0.08	3	4	2	67.07	89.71	1.49	1.55	1.37	0.65	1.6	1.33	-2.73	0.448	0.00186	Soluble	-3.04	0.218	0.000905	Soluble	-4.48	0.00806	3.34e-05	Moderately soluble	High	No	Yes	Yes	No	No	Yes	Yes	-6.67	0	0	0	0	0	0.55	0	0	1	2.52
49476690	O=C(c1ccc[nH]c1=O)Nc1c[nH]nc1C	C10H10N4O2	218.21	16	11	0.1	3	3	3	58.39	90.64	0.29	-0.06	0.47	-0.01	1.69	0.48	-1.47	7.46	0.0342	Very soluble	-1.39	8.84	0.0405	Very soluble	-3.68	0.0454	0.000208	Soluble	High	No	No	No	No	No	No	No	-7.67	0	0	0	0	0	0.55	0	0	1	2.01
72338208	Nc1nn(c(c1)C(=O)Nc1ccccc1O)C	C11H12N4O2	232.24	17	11	0.09	3	3	3	64.13	93.17	1.39	0.7	0.78	0.49	-0.18	0.64	-2	2.31	0.00996	Soluble	-2.23	1.35	0.00583	Soluble	-2.39	0.95	0.00409	Soluble	High	No	No	No	No	No	No	No	-7.22	0	0	0	0	0	0.55	0	1	1	2.07
93548915	COc1ccc(cc1NC(=O)c1cc[nH]c1C)F	C13H13FN2O2	248.25	18	11	0.15	4	3	2	66.42	54.12	2.46	2.02	2.95	1.6	3.05	2.42	-2.84	0.359	0.00145	Soluble	-2.78	0.408	0.00164	Soluble	-4.92	0.00295	1.19e-05	Moderately soluble	High	Yes	No	Yes	No	No	No	No	-6.38	0	0	0	0	0	0.55	0	0	1	2.03
213800	c1ccc(cc1)CCNc1ncnc2c1nc[nH]2	C13H13N5	239.28	18	15	0.15	4	3	2	70.28	66.49	1.76	2.37	1.82	1.06	2.37	1.87	-3.17	0.162	0.000677	Soluble	-3.41	0.0938	0.000392	Soluble	-5.55	0.000673	2.81e-06	Moderately soluble	High	Yes	No	Yes	Yes	No	Yes	Yes	-6.08	0	0	0	0	0	0.55	0	0	1	2.03
12981160	C#Cc1cccc(c1)NC(=O)c1nccnc1N	C13H10N4O	238.24	18	12	0	3	3	2	68.59	80.9	1.53	1.4	1.19	0.66	1.46	1.25	-2.49	0.763	0.0032	Soluble	-2.7	0.472	0.00198	Soluble	-3.9	0.0299	0.000126	Soluble	High	No	No	Yes	No	No	No	No	-6.76	0	0	0	0	0	0.55	0	1	1	2.2
75870811	O=C(c1ccc2c(n1)cccc2)c1ccncc1	C15H10N2O	234.25	18	16	0	2	3	0	69.41	42.85	1.74	2.8	2.86	1.39	3.35	2.43	-3.58	0.0613	0.000262	Soluble	-3.36	0.103	0.00044	Soluble	-5.8	0.00037	1.58e-06	Moderately soluble	High	Yes	No	Yes	Yes	No	Yes	Yes	-5.74	0	0	0	0	0	0.55	0	0	1	1.83
21956542	Fc1ccc(c(c1)N)NC(=O)c1ccoc1C	C12H11FN2O2	234.23	17	11	0.08	3	3	2	62.25	68.26	1.83	1.64	2.8	1.33	2.17	1.95	-2.61	0.58	0.00248	Soluble	-2.69	0.482	0.00206	Soluble	-4.44	0.00845	3.61e-05	Moderately soluble	High	Yes	No	Yes	No	No	No	No	-6.56	0	0	0	0	0	0.55	0	1	1	2.43
37481747	[NH3+][C@@H](C(=O)Nc1ccc(cc1)Cl)CC(=O)N	C10H13ClN3O2	242.68	16	6	0.2	5	2	3	62.25	99.83	0.97	-0.3	-0.43	-3.22	0.45	-0.5	-1.1	19.1	0.0789	Very soluble	-1.34	11.2	0.0461	Very soluble	-2.71	0.479	0.00197	Soluble	High	No	No	No	No	No	No	No	-7.99	0	1	0	0	0	0.55	0	0	1	2.09
[truncated: 127 more rows]

## Sheet: CD 80
Supplementary Table-2 Details of ADME properties of all screened small molecules for each immune receptor listed.
[truncated: 200 more rows]

## Sheet: CD 86
Supplementary Table-2 Details of ADME properties of all screened small molecules for each immune receptor listed.
[truncated: 199 more rows]

[truncated: 15 more sheets: CTLA-4, PDL-1, Tim3, Decoy, Fas Ligand, Fas Receptor, IL-1BETA, IL-2, IL-4, IL-6, IL-17, IL-23, ICAM, VCAM, CECAM1]
